# Supplementary material for: Quantitative Proteomic Analysis of Human Embryonic Stem Cell Differentiation by 8-Plex iTRAQ Labelling
Source: PLoS One. 2012 Jun 18;7(6):e38532. doi: 10.1371/journal.pone.0038532 (PMC3377673; doi:10.1371/journal.pone.0038532)
Supplement: Table S3 — Quantification details of different repeats (for all and regulated proteins). The quantification data for different stages and different replicates (shown in yellow highlighted columns) has been used for t-test analysis and resulted in identification of regulated proteins considering three criteria mentioned before. This table includes: N which presents the rank of a protein relative to all other proteins in the list of detected proteins in each repeat; Total ProtScore is an indicator of the total amount of evidence for a detected protein. The Total ProtScore is calculated using all of the peptides detected for the proteins, and does not show the confidence percentage of the identification of a protein. Unused ProtScore is an indicator of the protein confidence for a detected protein which is calculated from the peptide confidence for peptides from spectra that have not already been used by other proteins. %Cov represents the percentage of matching amino acids to at least one identified peptide having confidence greater than 0 divided by the total number of amino acids in the protein sequence. %Cov(50) and %Cov(95) are the percentage of matching amino acids to at least one identified peptide having confidence greater than or equal to 50 and 95, respectively, divided by the total number of amino acids in the protein sequence. Ratio is the average ratio for the protein in EBs compared to ESCs, which is corrected for experimental bias. The iTRAQ tags are iTRAQ 113 and 117 for ESC, iTRAQ 114 and 118 for EB6, iTRAQ 115 and 119 for EB12 and iTRAQ 116 and 121 EB20. P-value is a measure of the certainty that the average ratio differs from one (this p-value is for each repeat and is different from t-test analysis for all 6 replicates which has been done to detect regulated proteins with shown data in regulated proteins sheet). The error factor (EF) is a measure of the error in the average ratio, representing the 95% confidence interval of the average iTRAQ ratio as (ratio×EF [file pone.0038532.s005.xls]

## Sheet: Biological1.Experimental 1
N	R	Unused	Total	%Cov	%Cov(50)	%Cov(95)	Accession	Name	Species	114:113	PVal 114:113	EF 114:113	115:113	PVal 115:113	EF 115:113	116:113	PVal 116:113	EF 116:113
1	R11	53.17	53.17	76	49.3333	35.4667	IPI:IPI00021440.1	IPI:IPI00021440.1|Actin, cytoplasmic 2		0.908074	0.122827	1.1317	0.932924	0.49233	1.23519	1.23752	0.000235634	1.11287
2	R11	49.39	49.39	63.8249	47.4654	44.7005	IPI:IPI00465248.5	IPI:IPI00465248.5|Isoform alpha-enolase of Alpha-enolase		1.26852	0.000388801	1.13421	1.682	0.000424275	1.30642	0.944355	0.518283	1.19367
3	R11	48	48	29.1271	17.3225	14.9254	IPI:IPI00339225.1	IPI:IPI00339225.1|Isoform 5 of Fibronectin precursor		1.03642	0.500481	1.11219	1.10472	0.314061	1.22452	2.75896	3.43303e-16	1.19557
4	R11	42.04	42.04	67.7928	53.6036	49.3243	IPI:IPI00011654.2	IPI:IPI00011654.2|Tubulin beta chain		1.27684	0.291341	1.83815	1.94552	0.0345307	1.58268	1.29519	0.0375723	1.25935
5	R11	36.87	36.87	63.4615	49.5192	49.5192	IPI:IPI00792677.1	IPI:IPI00792677.1|46 kDa protein		1.08885	0.310106	1.24892	0.945412	0.90374	107.888	0.945935	0.647027	1.56562
6	R11	34.76	34.76	59.8344	46.3768	38.5093	IPI:IPI00554648.3	IPI:IPI00554648.3|Keratin, type II cytoskeletal 8		1.29232	0.000298649	1.1381	1.63977	0.000148016	1.23649	2.43192	1.21563e-12	1.18931
7	R11	33.96	33.96	55.9727	54.6075	49.4881	IPI:IPI00795257.1	IPI:IPI00795257.1|32 kDa protein		1.13722	0.00364823	1.08802	1.13511	0.0603157	1.14178	1.0042	0.948758	1.13998
8	R11	32.04	32.04	30.7653	13.2653	13.2653	IPI:IPI00019502.3	IPI:IPI00019502.3|Myosin-9		1.02337	0.793817	1.20328	0.87683	0.597319	1.82126	1.39694	0.00234868	1.2169
9	R11	28.48	28.48	40.0929	21.9814	20.743	IPI:IPI00003865.1	IPI:IPI00003865.1|Isoform 1 of Heat shock cognate 71 kDa protein		0.977864	0.77068	1.17121	0.88006	0.397128	1.37307	0.936663	0.477511	1.20865
10	R11	26.88	26.88	23.2835	10.3567	8.05524	IPI:IPI00644576.1	IPI:IPI00644576.1|Filamin A, alpha		0.964918	0.523249	1.11931	0.962331	0.746486	1.27762	1.30508	0.000887092	1.15948
11	R11	25.34	25.34	25.5438	11.8707	11.8707	IPI:IPI00298281.3	IPI:IPI00298281.3|Laminin subunit gamma-1 precursor		0.419785	4.48811e-10	1.21941	0.516704	6.76731e-06	1.27966	0.38113	2.5514e-08	1.30197
12	R11	25	25	21.1646	11.2542	8.79059	IPI:IPI00013976.3	IPI:IPI00013976.3|Laminin subunit beta-1 precursor		0.362155	2.52386e-06	1.37191	0.381649	0.000107436	1.47418	0.307047	0.000172096	1.67291
13	R11	22.46	22.46	30.3867	18.5083	18.5083	IPI:IPI00414676.6	IPI:IPI00414676.6|Heat shock protein HSP 90-beta		1.3206	0.0413766	1.30284	0.754704	0.241555	1.76616	1.06932	0.572195	1.30679
14	R11	22.19	22.19	51.5021	36.6953	26.824	IPI:IPI00418471.6	IPI:IPI00418471.6|Vimentin		0.536409	2.71992e-06	1.22953	0.618898	0.0398103	1.57497	1.09325	0.237638	1.16304
15	R11	20.89	20.89	42.155	28.3554	28.3554	IPI:IPI00303476.1	IPI:IPI00303476.1|ATP synthase subunit beta, mitochondrial precursor		0.658902	0.0117134	1.34456	0.704727	0.112609	1.6498	0.82938	0.247724	1.42031
16	R11	20.56	20.56	68.3284	51.9062	42.522	IPI:IPI00414696.1	IPI:IPI00414696.1|Isoform A2 of Heterogeneous nuclear ribonucleoproteins A2/B1		0.917726	0.260413	1.16755	0.986141	0.930766	1.41763	0.680017	0.00784814	1.3112
17	R11	19.85	27.27	25.4962	17.2519	17.2519	IPI:IPI00003362.2	IPI:IPI00003362.2|HSPA5 protein		0.808794	0.00645398	1.15625	0.975048	0.820198	1.26532	0.887338	0.09042	1.15069
18	R11	19.81	19.81	27.5058	15.9674	13.6364	IPI:IPI00186290.6	IPI:IPI00186290.6|Elongation factor 2		1.24381	0.0231068	1.20176	1.12794	0.184374	1.21332	1.10098	0.28848	1.20905
19	R11	19.21	19.21	35.4839	21.3399	17.1216	IPI:IPI00022774.3	IPI:IPI00022774.3|Transitional endoplasmic reticulum ATPase		1.00442	0.949443	1.15376	1.04461	0.769699	1.37377	0.983055	0.82134	1.16964
20	R11	18.86	19.6	18.7164	8.07071	5.88009	IPI:IPI00480131.1	IPI:IPI00480131.1|278 kDa protein		1.02297	0.769433	1.18104	1.35723	0.226842	2.14334	1.51079	0.000320089	1.19789
21	R11	18.51	18.51	58.8517	58.8517	47.3684	IPI:IPI00796076.1	IPI:IPI00796076.1|23 kDa protein		1.2547	0.000473346	1.12428	1.44194	1.57448e-05	1.14079	1.45825	2.47457e-05	1.16369
22	R11	18.1	18.1	41.1867	24.2583	22.6876	IPI:IPI00784154.1	IPI:IPI00784154.1|60 kDa heat shock protein, mitochondrial precursor		0.828276	0.000988189	1.11033	0.781906	0.00525432	1.17807	0.787496	0.00155658	1.14869
23	R11	17.32	17.32	49.0593	19.2475	16.3531	IPI:IPI00383296.5	IPI:IPI00383296.5|Isoform 2 of Heterogeneous nuclear ribonucleoprotein M		1.10878	0.165527	1.16195	1.17735	0.399775	1.50304	0.95289	0.37724	1.11964
24	R11	17.3	17.3	30.6257	15.1482	12.404	IPI:IPI00013808.1	IPI:IPI00013808.1|Alpha-actinin-4		0.843434	0.147297	1.27728	0.806214	0.249739	3.103	1.02316	0.87032	1.36115
25	R11	16.87	16.87	70.2811	52.2088	48.996	IPI:IPI00797687.1	IPI:IPI00797687.1|Isoform 1 of Triosephosphate isomerase		1.24393	0.000681167	1.12548	1.18728	0.0885565	1.22158	0.995409	0.910048	1.08607
26	R11	16.47	16.89	51.5625	26.25	26.25	IPI:IPI00465365.4	IPI:IPI00465365.4|Isoform A1-A of Heterogeneous nuclear ribonucleoprotein A1		0.947907	0.644603	1.2936	0.743395	0.564923	4.31946	0.843611	0.36707	1.50715
27	R11	15.76	15.76	30.303	20.9957	18.6147	IPI:IPI00472724.1	IPI:IPI00472724.1|Eukaryotic translation elongation factor 1 alpha-like 3		1.39015	0.0203482	1.31154	1.51801	0.0482282	1.51124	1.1447	0.163075	1.21646
28	R11	15.32	15.32	40.2273	24.5455	21.3636	IPI:IPI00644989.2	IPI:IPI00644989.2|Isoform 1 of Protein disulfide-isomerase A6 precursor		0.838996	0.0730208	1.2177	0.745441	0.0312405	1.29293	0.91134	0.543481	1.41043
29	R11	14.67	14.67	65.7143	55	32.8571	IPI:IPI00216691.5	IPI:IPI00216691.5|Profilin-1		1.27726	0.0182988	1.21652	1.20529	0.322913	1.54941	1.25684	0.0292029	1.22327
30	R11	14.53	14.53	48.2014	24.4604	24.4604	IPI:IPI00169383.3	IPI:IPI00169383.3|Phosphoglycerate kinase 1		1.18754	0.226583	1.34157	1.2429	0.377699	1.72652	1.04375	0.779473	1.39328
31	R11	14.39	14.39	47.482	26.6187	23.0216	IPI:IPI00020599.1	IPI:IPI00020599.1|Calreticulin precursor		0.683631	0.00034843	1.20105	0.74117	0.085764	1.41807	0.831539	0.0287376	1.17736
32	R11	14.2	14.2	32.5359	18.6603	18.6603	IPI:IPI00796333.1	IPI:IPI00796333.1|45 kDa protein		1.02667	0.779231	1.25701	1.16314	0.581946	12.0758	1.3196	0.165699	1.57573
33	R11	13.93	13.93	36.7347	31.6327	31.6327	IPI:IPI00549248.4	IPI:IPI00549248.4|Isoform 1 of Nucleophosmin		1.0356	0.722915	1.225	1.13091	0.283158	1.26671	1.0836	0.657058	1.45147
34	R11	13.64	13.64	40.118	35.6932	24.1888	IPI:IPI00455315.4	IPI:IPI00455315.4|Annexin A2		0.937456	0.239127	1.11926	1.04545	0.689879	1.2697	2.07353	1.67122e-06	1.22766
35	R11	13.23	13.23	47.6331	32.2485	23.3728	IPI:IPI00291006.1	IPI:IPI00291006.1|Malate dehydrogenase, mitochondrial precursor		0.848407	0.0869573	1.21142	0.910348	0.490804	1.34981	0.868156	0.20268	1.25561
36	R11	12.79	12.79	59.25	28	23.75	IPI:IPI00479145.2	IPI:IPI00479145.2|Keratin, type I cytoskeletal 19		1.15246	0.210791	1.26122	1.61623	0.0369762	1.56002	2.67959	4.78624e-06	1.35385
37	R11	12.72	12.72	30.7806	14.1384	12.5184	IPI:IPI00007765.5	IPI:IPI00007765.5|Stress-70 protein, mitochondrial precursor		0.910866	0.308385	1.20858	0.939637	0.773132	1.63455	0.762482	0.0443334	1.30102
38	R11	12.27	12.27	39.0625	30.4688	30.4688	IPI:IPI00552873.2	IPI:IPI00552873.2|Histone H2A type 1-J		0.495085	0.000423941	1.38938	0.526205	0.00398062	1.4765	0.535957	2.70563e-05	1.24487
39	R11	11.99	11.99	69.0909	51.5152	44.2424	IPI:IPI00419585.9	IPI:IPI00419585.9|Peptidyl-prolyl cis-trans isomerase A		1.2251	0.0430817	1.21683	1.33543	0.0899294	1.40458	0.911827	0.15851	1.14032
40	R11	11.87	11.87	32.3144	17.6128	12.5182	IPI:IPI00827674.1	IPI:IPI00827674.1|Isoform 2 of Nucleolin		0.966427	0.612118	1.14683	0.678982	0.00976422	1.32164	0.814176	0.0781091	1.25952
41	R11	11.62	11.62	27.4854	15.0585	11.1111	IPI:IPI00029111.2	IPI:IPI00029111.2|DPYSL3 protein		1.00889	0.915407	1.1964	1.11371	0.307092	1.27575	0.852456	0.0209581	1.13879
42	R11	11.46	11.46	27.4953	17.7024	12.806	IPI:IPI00784179.1	IPI:IPI00784179.1|58 kDa protein		1.38806	0.000699112	1.1766	1.48457	0.042259	1.45472	1.1167	0.411492	1.32922
43	R11	11.41	11.41	27.157	9.90099	7.07214	IPI:IPI00010740.1	IPI:IPI00010740.1|Isoform Long of Splicing factor, proline- and glutamine-rich		0.750446	0.0449242	1.31855	1.16987	0.621196	3.21015	0.856581	0.547273	2.07149
44	R11	11.05	11.05	31.2373	22.1095	15.0101	IPI:IPI00747810.1	IPI:IPI00747810.1|FSCN1 protein		1.12224	0.115531	1.16077	1.57007	0.00252569	1.23052	1.2974	0.00798541	1.19399
45	R11	11.04	15.04	22.1669	15.6912	9.96264	IPI:IPI00027230.3	IPI:IPI00027230.3|Endoplasmin precursor		0.740508	0.000707459	1.16611	0.825959	0.18648	1.34464	1.11456	0.393826	1.29898
46	R11	10.94	10.94	30.315	17.3228	17.3228	IPI:IPI00010796.1	IPI:IPI00010796.1|Protein disulfide-isomerase precursor		0.786257	0.0238694	1.22469	0.724265	0.0185754	1.28988	1.36269	0.00134853	1.17647
47	R11	10.49	10.49	29.2783	15.8763	12.7835	IPI:IPI00657680.1	IPI:IPI00657680.1|55 kDa protein		0.674536	0.00157786	1.2384	0.685899	0.0184499	1.34831	0.759441	0.0481749	1.31346
48	R11	10.37	10.37	23.9168	15.078	13.3449	IPI:IPI00008557.4	IPI:IPI00008557.4|insulin-like growth factor 2 mRNA binding protein 1		1.0662	0.111947	1.10624	1.02586	0.5615	1.48302	1.11174	0.445862	1.62279
49	R11	10.22	10.22	42.246	42.246	42.246	IPI:IPI00219446.5	IPI:IPI00219446.5|Phosphatidylethanolamine-binding protein 1		1.30646	0.176595	1.54807	2.4031	0.248939	98.756	1.0402	0.836487	1.6436
50	R11	10.13	10.14	47.907	22.093	22.093	IPI:IPI00784347.2	IPI:IPI00784347.2|Keratin, type I cytoskeletal 18		0.988873	0.89384	1.18907	1.35675	0.10622	1.46318	2.26676	4.42218e-07	1.27981
51	R11	10.12	10.12	34.507	26.0563	26.0563	IPI:IPI00604537.2	IPI:IPI00604537.2|tropomyosin 1 alpha chain isoform 3		1.14816						1.41237
52	R11	9.99	9.99	49.1228	35.0877	28.655	IPI:IPI00640741.1	IPI:IPI00640741.1|19 kDa protein		1.1301	0.258397	1.25339	1.1485	0.500804	1.58621	0.956067	0.758221	1.36459
53	R11	9.8	9.8	23.3108	11.3176	8.27703	IPI:IPI00020984.1	IPI:IPI00020984.1|Calnexin precursor		0.905403	0.243243	1.19045	1.0689	0.678355	1.45394	0.870961	0.130509	1.20378
54	R11	9.76	9.76	14.387	3.81628	2.29652	IPI:IPI00555610.3	IPI:IPI00555610.3|313 kDa protein		0.99637	0.954342	1.14994	1.30247	0.0207569	1.23084	1.563	0.00169346	1.26391
55	R11	9.71	9.71	34.0909	15	15	IPI:IPI00807545.1	IPI:IPI00807545.1|Isoform 3 of Heterogeneous nuclear ribonucleoprotein K		1.2589	0.0234169	1.21252	0.987887	0.937771	1.46484	1.3147	0.0490538	1.31281
56	R11	9.59	9.59	40.4661	19.4915	19.4915	IPI:IPI00479191.2	IPI:IPI00479191.2|HNRPH1 protein		1.3018	0.127686	1.49393	1.33147	0.145651	1.69872	1.00879	0.934454	1.36577
57	R11	9.56	9.56	28.9831	20.8475	12.8814	IPI:IPI00796199.1	IPI:IPI00796199.1|64 kDa protein		0.801982	0.0372792	1.22729	1.07972	0.654761	1.4905	0.843886	0.218506	1.3406
58	R11	9.52	15.08	30.5772	10.4524	10.4524	IPI:IPI00807640.1	IPI:IPI00807640.1|heat shock 70kDa protein 1B		1.13761	0.292501	1.31451	1.44961	0.0756562	1.53273	1.23291	0.015204	1.16465
59	R11	9.52	9.52	19.7432	14.1252	14.1252	IPI:IPI00643920.2	IPI:IPI00643920.2|Transketolase		1.19497	0.401734	1.78905	1.16566	0.196954	1.86365	0.991254	0.963739	1.65558
60	R11	9.5	9.5	21.7722	14.3038	9.87342	IPI:IPI00332499.1	IPI:IPI00332499.1|nuclear autoantigenic sperm protein isoform 1		1.49543	0.0411893	1.46248	1.7065	0.176665	6.9195	0.75922	0.411178	2.30295
61	R11	9.16	9.16	43.9153	35.9788	30.1587	IPI:IPI00298547.3	IPI:IPI00298547.3|Protein DJ-1		0.971386	0.877551	1.73524	1.29053	0.249141	1.97903	1.23604	0.415695	2.04591
62	R11	8.77	8.77	20.6204	9.12409	7.29927	IPI:IPI00784090.2	IPI:IPI00784090.2|T-complex protein 1 subunit theta		1.13081	0.331867	1.32168	0.948154	0.793613	2.15538	0.91709	0.394383	1.25972
63	R11	8.51	8.51	27.7576	9.93939	8.72727	IPI:IPI00644079.2	IPI:IPI00644079.2|heterogeneous nuclear ribonucleoprotein U isoform a		1.00253	0.980294	1.30641	0.828778	0.264791	1.54784	0.984556	0.940411	1.84057
64	R11	8.18	8.18	50.1695	11.8644	11.8644	IPI:IPI00553164.4	IPI:IPI00553164.4|40S ribosomal protein SA		1.11347	0.583597	1.65051	1.78294			1.06326	0.812985	1.88215
65	R11	8.13	16.55	28.139	15.2466	12.3318	IPI:IPI00013508.5	IPI:IPI00013508.5|Alpha-actinin-1		0.769349	0.116701	1.41035	1.14382	0.690929	2.2699	1.5241	0.00992278	1.34423
66	R11	8.05	8.05	18.7192	12.8079	12.8079	IPI:IPI00025491.1	IPI:IPI00025491.1|Eukaryotic initiation factor 4A-I		1.13274	0.355022	1.39249	1.33487	0.356505	2.32885	1.19055	0.242818	1.42426
67	R11	8	8	28.6885	22.9508	22.9508	IPI:IPI00792100.1	IPI:IPI00792100.1|CLE		1.02801	0.883261	2.04416	1.63582	0.131239	3.69751	0.809643	0.795361	3156.51
68	R11	7.97	7.97	17.4056	7.06076	5.58292	IPI:IPI00745872.2	IPI:IPI00745872.2|Isoform 1 of Serum albumin precursor		2.36167	2.28294e-07	1.26383	1.44593	0.00491535	1.27099	1.82719	8.8861e-06	1.2338
69	R11	7.93	7.93	20.85	6.4154	5.13232	IPI:IPI00026944.2	IPI:IPI00026944.2|Isoform 1 of Nidogen-1 precursor		0.334512	0.00317159	1.75876	0.319225	0.0126102	2.16467	0.357396	0.0793319	3.33252
70	R11	7.92	9.93	16.5749	4.40661	4.05608	IPI:IPI00790503.2	IPI:IPI00790503.2|Isoform 3 of Myosin-10		1.09405	0.372333	1.2661	0.919929	0.741933	1.92784	1.15199	0.087605	1.18728
71	R11	7.81	7.81	29.3515	19.4539	19.4539	IPI:IPI00216592.2	IPI:IPI00216592.2|Isoform C1 of Heterogeneous nuclear ribonucleoproteins C1/C2		0.891061	0.300651	1.26001	1.00139	0.990446	1.30272	0.80997	0.0602022	1.24755
72	R11	7.7	7.7	59.4203	50.7246	50.7246	IPI:IPI00816008.1	IPI:IPI00816008.1|TMSB4X protein (Fragment)		1.36339	0.0245157	1.27719	1.13468	0.757597	55.1741	1.28437	0.0733122	1.32931
73	R11	7.55	7.55	24.4019	19.1388	16.5072	IPI:IPI00032140.4	IPI:IPI00032140.4|Serpin H1 precursor		0.99611	0.984256	1.62124	1.10059	0.409271	1.48936	1.33952	0.101718	1.44838
74	R11	7.54	7.54	17.8088	2.11155	2.11155	IPI:IPI00794340.1	IPI:IPI00794340.1|273 kDa protein		1.15448	0.374066	1.4421	0.878077	0.697631	3.48033	1.04333	0.826512	1.57353
75	R11	7.53	7.53	54.2683	28.6585	28.6585	IPI:IPI00010204.1	IPI:IPI00010204.1|Splicing factor, arginine/serine-rich 3		0.958035	0.524908	1.15332	1.05914	0.686321	1.3605	0.770746	0.0259653	1.24963
76	R11	7.39	7.39	19.5355	7.24044	6.01093	IPI:IPI00220834.8	IPI:IPI00220834.8|ATP-dependent DNA helicase 2 subunit 2		1.3282	0.0936268	1.41748	1.04043	0.796919	1.5663	1.30978	0.263489	1.73484
77	R11	7.37	7.37	10.4943	2.71475	2.71475	IPI:IPI00008868.3	IPI:IPI00008868.3|Microtubule-associated protein 1B		1.0301	0.85845	1.47664	1.2376	0.702791	215.719	1.27849	0.0294933	1.23283
78	R11	7.36	7.36	18.9831	11.6949	7.79661	IPI:IPI00479946.3	IPI:IPI00479946.3|STIP1 protein		1.28279	0.012883	1.19752	0.826092	0.2915	1.78428	1.068	0.597699	1.32518
79	R11	7.36	7.36	33.1878	28.821	21.3974	IPI:IPI00790768.1	IPI:IPI00790768.1|26 kDa protein		1.52136	0.0962892	1.74619	1.62687	0.280963	4.18364	1.59174	0.0751548	1.73714
80	R11	7.33	7.33	17.2507	11.8598	11.8598	IPI:IPI00792151.1	IPI:IPI00792151.1|Hypothetical protein NEDD5		1.22829	0.422629	7.72069	0.880181	0.498479	5.02236	1.15914	0.750518	93.7355
81	R11	7.25	7.25	50.8772	32.8947	23.6842	IPI:IPI00740800.1	IPI:IPI00740800.1|similar to Phosphoglycerate mutase 1 (Phosphoglycerate mutase isozyme B) (PGAM-B) (BPG-dependent PGAM 1) isoform 4		1.29888	0.0154551	1.22132	1.76342	0.0266499	1.55703	1.00134	0.991937	1.32881
82	R11	7.22	7.22	42.8125	17.8125	13.125	IPI:IPI00329801.12	IPI:IPI00329801.12|Annexin A5		0.893303	0.341261	1.33676	1.97492	0.239731	30.5474	1.26289	0.0619302	1.28665
83	R11	7.22	7.22	12.7599	6.52174	4.82042	IPI:IPI00645078.1	IPI:IPI00645078.1|Ubiquitin-activating enzyme E1		1.09301	0.567652	1.48725	1.50666	0.0865621	2.03919	1.16954	0.260953	1.39426
84	R11	7.18	7.18	87.8261	69.5652	59.1304	IPI:IPI00008529.1	IPI:IPI00008529.1|60S acidic ribosomal protein P2		1.10322	0.184634	1.16504	0.814955	0.0426161	1.2161	0.942434	0.536696	1.22933
85	R11	7.16	7.16	22.4756	7.65472	7.65472	IPI:IPI00017617.1	IPI:IPI00017617.1|Probable ATP-dependent RNA helicase DDX5		1.10533	0.272774	1.78822	0.469464			0.922326	0.658251	5.62004
86	R11	7.16	7.16	35.2601	24.2775	12.4277	IPI:IPI00218918.5	IPI:IPI00218918.5|Annexin A1		0.863735	0.0474413	1.15498	1.50725	0.00773661	1.22639	1.79248	0.000615142	1.24439
87	R11	7.12	10.13	45.629	13.0064	13.0064	IPI:IPI00306959.10	IPI:IPI00306959.10|Keratin, type II cytoskeletal 7		1.02773	0.826522	1.32888	0.994017	0.985437	2.62163	2.25319	0.00104478	1.45382
88	R11	7.07	7.07	16.5455	11.6364	9.81818	IPI:IPI00334175.3	IPI:IPI00334175.3|Isoform 2 of Polypyrimidine tract-binding protein 1		1.07284	0.577512	1.38037	0.961985	0.795828	1.547	0.813164	0.216158	1.45605
89	R11	7.05	7.05	25.1969	14.9606	10.7612	IPI:IPI00022977.1	IPI:IPI00022977.1|Creatine kinase B-type		1.08816	0.697773	2.24979	1.08936	0.801122	28.997	0.688138	0.227132	5.87152
90	R11	7.05	7.05	25.6831	18.0328	18.0328	IPI:IPI00796337.1	IPI:IPI00796337.1|poly(rC)-binding protein 2 isoform a		1.01943	0.725615	1.14254	0.940019	0.713556	1.62853	0.899767	0.268467	1.28154
91	R11	6.95	6.95	15.0094	12.9456	7.87992	IPI:IPI00011200.5	IPI:IPI00011200.5|D-3-phosphoglycerate dehydrogenase		1.19991	0.560164	2.21931	1.27964	0.4448	2.44517	0.959167	0.618351	1.2707
92	R11	6.85	6.85	17.1343	4.1194	2.92537	IPI:IPI00024067.4	IPI:IPI00024067.4|Isoform 1 of Clathrin heavy chain 1		1.04628	0.681347	1.30613	1.19045	0.0635165	1.20927	1.05981	0.629086	1.33712
93	R11	6.74	6.74	10.6516	6.6416	5.38847	IPI:IPI00645194.1	IPI:IPI00645194.1|integrin beta 1 isoform 1A precursor		0.769814	0.246983	1.7093	0.946887	0.811442	2.37468	1.24406	0.382974	1.85739
94	R11	6.62	6.62	26.0398	13.7432	7.77577	IPI:IPI00440493.2	IPI:IPI00440493.2|ATP synthase subunit alpha, mitochondrial precursor		0.61949	0.00389711	1.29383	0.803487	0.187635	1.44589	0.718304	0.000677911	1.13455
95	R11	6.57	6.57	24.2967	16.624	13.8107	IPI:IPI00023860.1	IPI:IPI00023860.1|Nucleosome assembly protein 1-like 1		1.34047	0.0227015	1.26902	1.42768	0.201169	1.86294	1.00761	0.953293	1.34345
96	R11	6.49	6.6	50.6757	26.3514	20.2703	IPI:IPI00375400.2	IPI:IPI00375400.2|16 kDa protein		1.00997	0.964178	2.32178	0.847473	0.535364	10.4901	1.12547	0.661016	2.71331
97	R11	6.49	6.49	40	25	21.3636	IPI:IPI00647915.1	IPI:IPI00647915.1|24 kDa protein		0.989331	0.867614	1.14211	0.97074	0.791305	1.27015	1.65255	2.22751e-05	1.20745
98	R11	6.46	6.46	40.4762	26.1905	19.0476	IPI:IPI00816252.1	IPI:IPI00816252.1|H2B histone family, member S		0.397914	0.334186	880.958	0.361008	0.237911	160.203	0.418617	0.120094	8.26747
99	R11	6.39	6.39	17.4194	15.0538	10.3226	IPI:IPI00032179.2	IPI:IPI00032179.2|Antithrombin III variant
100	R11	6.37	6.37	20.3593	13.1737	10.7784	IPI:IPI00219217.3	IPI:IPI00219217.3|L-lactate dehydrogenase B chain		1.38717	0.00843009	1.24287	1.0621	0.799729	1.78422	1.19756	0.165087	1.322
101	R11	6.28	6.28	31.4159	28.3186	18.5841	IPI:IPI00784459.1	IPI:IPI00784459.1|24 kDa protein		0.937311	0.599799	1.30905	1.2599	0.00422674	1.14026	1.09922	0.404223	1.28667
102	R11	6.23	18.18	63.6605	24.6684	21.7507	IPI:IPI00023006.1	IPI:IPI00023006.1|Actin, alpha cardiac muscle 1		0.77025	0.00603459	1.16655	0.842457	0.310051	1.7285	1.39845	0.0513011	1.40213
103	R11	6.23	6.23	30.2961	11.6173	11.6173	IPI:IPI00018398.4	IPI:IPI00018398.4|26S protease regulatory subunit 6A		1.19421	0.314537	1.48551	1.25767	0.710647	388.171	1.03106	0.875169	1.60922
104	R11	6.22	6.22	28.5714	7.47253	7.47253	IPI:IPI00027107.5	IPI:IPI00027107.5|Tu translation elongation factor, mitochondrial		0.59381	0.268735	4.38943	1.2272			0.96366	0.897129	2.97145
105	R11	6.17	6.17	35.5769	27.4038	27.4038	IPI:IPI00647593.2	IPI:IPI00647593.2|23 kDa protein		0.86357	0.321299	2.79979	1.22514	0.468289	10.329	0.852853	0.398518	1.90264
106	R11	6.16	6.16	10.8463	3.69762	3.69762	IPI:IPI00300371.5	IPI:IPI00300371.5|Isoform 1 of Splicing factor 3B subunit 3		0.947094	0.873825	31.1562	0.817112	0.658614	75.0352	1.31075	0.481488	3.88747
107	R11	6.15	6.15	9.39837	1.13821	1.13821	IPI:IPI00375294.2	IPI:IPI00375294.2|Laminin subunit alpha-1 precursor		0.495377	0.00152493	1.42532	0.55983	0.00292397	1.38365	0.519615	0.00419564	1.47603
108	R11	6.14	6.14	19.0678	4.87288	4.87288	IPI:IPI00472068.1	IPI:IPI00472068.1|107 kDa protein		0.772353	0.346914	2.09299	1.0252	0.960731	6.86917	0.821819	0.128222	1.39869
109	R11	6.06	6.06	17.2455	6.34731	4.07186	IPI:IPI00438229.2	IPI:IPI00438229.2|Isoform 1 of Transcription intermediary factor 1-beta		1.28562	0.0374976	1.24042	0.714638	0.0204778	1.14725	0.819044	0.221413	2.50804
110	R11	6.03	6.03	38.3721	27.907	27.907	IPI:IPI00719669.2	IPI:IPI00719669.2|Similar to Myosin regulatory light chain MRCL2		0.971481	0.774462	1.27881	1.17177	0.0296748	1.14487	1.14344	0.370278	1.41936
111	R11	6.02	6.02	24.1645	9.76864	9.76864	IPI:IPI00021926.2	IPI:IPI00021926.2|26S protease regulatory subunit S10B		1.03584	0.462722	1.14274	1.03062	0.943421	5.04925	1.14305	0.166443	1.24572
112	R11	5.8	5.8	26.2921	8.76404	6.29213	IPI:IPI00031461.1	IPI:IPI00031461.1|Rab GDP dissociation inhibitor beta		1.11497	0.531977	4.61413				1.17046	0.214128	2.01218
113	R11	5.78	5.78	41.4035	12.9825	10.1754	IPI:IPI00334713.1	IPI:IPI00334713.1|Isoform 3 of Heterogeneous nuclear ribonucleoprotein A/B		0.853289	0.157586	1.26761	0.965344	0.791766	1.38484	0.801463	0.177491	1.42552
114	R11	5.76	5.76	8.78924	3.67713	3.67713	IPI:IPI00793443.1	IPI:IPI00793443.1|RAN binding protein 5		1.08417	0.700909	1.83707	1.16291			0.854208	0.589148	2.29742
115	R11	5.56	5.56	16.7293	1.10497	1.10497	IPI:IPI00420096.4	IPI:IPI00420096.4|plectin 1 isoform 3		0.825582	0.227363	1.45275	0.830952	0.390206	1.7057	1.1262	0.556735	1.67388
116	R11	5.54	5.54	29.2517	10.2041	4.93197	IPI:IPI00402182.2	IPI:IPI00402182.2|Isoform 2 of Heterogeneous nuclear ribonucleoprotein Q		0.989462	0.870609	1.16475	1.2103	0.372429	2.05542	0.87297	0.168794	1.24265
117	R11	5.54	5.54	23.1738	9.82368	9.82368	IPI:IPI00001539.8	IPI:IPI00001539.8|3-ketoacyl-CoA thiolase, mitochondrial		0.588387	0.0144753	1.39105	0.7907	0.772717	21.3599	0.743531	0.242336	1.91414
118	R11	5.53	5.53	17.4312	10.3211	10.3211	IPI:IPI00747497.1	IPI:IPI00747497.1|50 kDa protein		0.856375	0.708627	4.706	0.668166	0.197539	2.49002	0.898529	0.479354	1.7055
119	R11	5.48	35.07	63.8202	42.2472	37.3034	IPI:IPI00031370.3	IPI:IPI00031370.3|Tubulin beta-2B chain		0.922151	0.510033	1.34167	0.706302	0.0393315	1.37724	1.87184	0.0313825	1.73139
120	R11	5.44	5.44	17.9966	7.64007	4.75382	IPI:IPI00746388.1	IPI:IPI00746388.1|Ezrin		1.00623	0.965473	1.52246	1.44026	0.198329	2.28807	1.24264	0.133118	1.37794
121	R11	5.44	5.44	32.4074	16.2037	16.2037	IPI:IPI00646304.4	IPI:IPI00646304.4|peptidylprolyl isomerase B precursor		0.90292	0.506254	1.47512	0.953927	0.734898	1.6854	1.33251	0.125942	1.51147
122	R11	5.43	5.43	25.256	10.4096	7.84983	IPI:IPI00217975.4	IPI:IPI00217975.4|Lamin-B1		0.886988	0.181106	1.21044	0.852243	0.207835	1.34414	0.818977	0.27594	1.49137
123	R11	5.41	5.41	11.4669	5.06198	5.06198	IPI:IPI00784131.1	IPI:IPI00784131.1|107 kDa protein		1.04506	0.70794	3.10736	0.973918	0.801478	2.83406	0.969432	0.927363	31.2552
124	R11	5.36	5.36	26.183	17.0347	7.25552	IPI:IPI00008530.1	IPI:IPI00008530.1|60S acidic ribosomal protein P0		1.26324	0.224824	1.57193	1.00962	0.941749	1.46783	1.22909	0.272859	1.63237
125	R11	5.33	5.33	19.5929	10.9415	7.88804	IPI:IPI00156689.3	IPI:IPI00156689.3|Synaptic vesicle membrane protein VAT-1 homolog		0.923464	0.432926	1.27146	1.05683	0.604528	1.31437	0.785921	0.200966	1.52306
126	R11	5.32	5.32	21.0835	7.9063	4.24597	IPI:IPI00018219.1	IPI:IPI00018219.1|Transforming growth factor-beta-induced protein ig-h3 precursor		1.11075	0.544806	1.63377	1.13655	0.495019	4.95862	1.13287	0.703576	2.5805
127	R11	5.31	5.36	49.6504	18.1818	11.1888	IPI:IPI00382617.1	IPI:IPI00382617.1|P37 AUF1		1.10549	0.309502	1.23755	0.906486	0.483522	1.47965	0.648452	0.00326552	1.26404
128	R11	5.3	5.3	21.1934	7.81893	7.81893	IPI:IPI00552590.1	IPI:IPI00552590.1|chaperonin containing TCP1, subunit 6A isoform b		1.0643	0.0313153	1.03975	0.98408	0.970569	82.0613	0.867598	0.206831	1.83645
129	R11	5.25	5.25	23.7113	7.04467	4.98282	IPI:IPI00303300.3	IPI:IPI00303300.3|FK506-binding protein 10 precursor		0.677634	0.202375	1.97813	0.618867	0.173508	2.23776	0.774051	0.193602	1.53444
130	R11	5.23	5.23	21.5168	6.87831	3.96825	IPI:IPI00307162.2	IPI:IPI00307162.2|Isoform 2 of Vinculin		0.916592	0.352632	1.2356	0.901835	0.659729	1.82974	1.0074	0.953864	1.33765
131	R11	5.23	5.23	15.5268	9.0573	6.09982	IPI:IPI00010720.1	IPI:IPI00010720.1|T-complex protein 1 subunit epsilon		1.02922
132	R11	5.06	5.06	12.381	7.7381	4.16667	IPI:IPI00002966.1	IPI:IPI00002966.1|Heat shock 70 kDa protein 4		1.21863	0.0397284	1.19747	1.26901			1.06415	0.321639	1.18185
133	R11	5.06	5.06	28.9474	14.0351	14.0351	IPI:IPI00008527.3	IPI:IPI00008527.3|60S acidic ribosomal protein P1		1.10493	0.569847	1.52512	1.21318			0.831022	0.270737	1.49544
134	R11	5.05	5.05	7.72636	2.1328	1.12676	IPI:IPI00745092.1	IPI:IPI00745092.1|Isoform 2 of Spectrin alpha chain, brain		0.827804	0.172858	1.4015	0.785912	0.49662	20.6697	0.983148	0.882274	1.34854
135	R11	5.01	5.04	40.7407	21.5488	14.4781	IPI:IPI00216493.1	IPI:IPI00216493.1|Isoform 3 of Heterogeneous nuclear ribonucleoprotein H3		1.07817	0.778184	2.73661	1.18835	0.534118	11.4872	0.872083	0.356315	1.64071
136	R11	5	5	21.6292	12.9213	9.26966	IPI:IPI00016610.2	IPI:IPI00016610.2|Poly(rC)-binding protein 1		1.22925	0.132902	1.32914	1.41528	0.18048	1.7753	1.10454	0.409464	1.31581
137	R11	4.97	4.97	15.2336	4.95327	3.17757	IPI:IPI00784388.1	IPI:IPI00784388.1|123 kDa protein		0.877367			0.673706			1.64208
138	R11	4.96	4.96	31.4394	8.90151	5.87121	IPI:IPI00260715.5	IPI:IPI00260715.5|Fus-like protein (Fragment)		1.23684	0.0841415	1.27942	1.33372	0.079751	1.39081	0.847103	0.170738	1.28298
139	R11	4.94	4.95	17.7186	4.48669	1.82509	IPI:IPI00742905.1	IPI:IPI00742905.1|ATP-dependent RNA helicase A		0.965416	0.767187	1.36116	0.944001	0.877987	43.5347	0.920906	0.663638	1.72545
140	R11	4.9	4.9	22.0874	9.95146	7.28155	IPI:IPI00011229.1	IPI:IPI00011229.1|Cathepsin D precursor		1.03644	0.80819	1.38945	1.44418	0.0410651	1.41466	0.673206	0.043651	1.46356
141	R11	4.85	6.99	41.6481	15.1448	12.2494	IPI:IPI00026230.1	IPI:IPI00026230.1|Heterogeneous nuclear ribonucleoprotein H'		0.828761	0.11445	1.31106	0.755025	0.288084	2.32429	0.62066	0.0190339	1.38842
142	R11	4.83	4.83	36.0111	8.03324	8.03324	IPI:IPI00018522.3	IPI:IPI00018522.3|Isoform 1 of Protein arginine N-methyltransferase 1		1.27192	0.287682	2.05669	0.775846	0.677035	330.867	0.8598	0.510645	2.26842
143	R11	4.8	4.8	28.0193	18.3575	11.5942	IPI:IPI00016342.1	IPI:IPI00016342.1|Ras-related protein Rab-7		0.961711	0.811896	1.85939	0.737906	0.448341	26.6015	1.17021	0.108861	1.27572
144	R11	4.74	4.74	21.8905	21.8905	16.4179	IPI:IPI00008964.3	IPI:IPI00008964.3|Ras-related protein Rab-1B		0.887407			0.827584			0.6263
145	R11	4.73	4.73	57.6	32	22.4	IPI:IPI00032827.1	IPI:IPI00032827.1|Pre-mRNA branch site protein p14		1.26255	0.234272	1.64811	1.454	0.162903	2.10498	0.682052	0.118164	1.75141
146	R11	4.71	4.71	11.4413	6.98365	4.60624	IPI:IPI00221226.7	IPI:IPI00221226.7|Annexin A6		0.958263	0.72012	1.32014	0.963073	0.892681	16.5949	0.8722	0.0642632	1.15933
147	R11	4.66	4.66	39.7351	20.5298	10.596	IPI:IPI00301579.3	IPI:IPI00301579.3|Epididymal secretory protein E1 precursor		1.12587	0.569926	6.55218	0.922987	0.720746	8.76276	1.40368	0.122304	2.3119
148	R11	4.65	4.65	9.66215	0.968367	0.731655	IPI:IPI00477531.2	IPI:IPI00477531.2|532 kDa protein		0.993187	0.974586	1.75046	1.05276	0.856131	2.933	1.06551	0.528846	1.29145
149	R11	4.59	4.64	23.4266	11.3636	6.64336	IPI:IPI00257508.4	IPI:IPI00257508.4|Dihydropyrimidinase-related protein 2		1.34541	0.241498	1.82135	0.980874	0.88832	1.49538	1.05098	0.742067	1.44404
150	R11	4.59	4.59	9.93464	4.31373	3.00654	IPI:IPI00414335.1	IPI:IPI00414335.1|Isoform 3 of Interleukin enhancer-binding factor 3		1.08359	0.74136	2.02525	0.847327			0.961732	0.621565	1.33695
151	R11	4.57	4.57	45	30.7143	20	IPI:IPI00795408.1	IPI:IPI00795408.1|15 kDa protein		0.839737	0.0130062	1.12041	0.989121	0.896045	1.24384	0.839607	0.295596	1.49734
152	R11	4.47	12.21	21.4286	11.7347	10.8418	IPI:IPI00789847.1	IPI:IPI00789847.1|Protein		1.24108	0.0791022	1.40883	1.0283	0.962589	414.43	1.11437	0.399184	2.70997
153	R11	4.47	4.47	10.7306	3.53881	3.53881	IPI:IPI00001639.2	IPI:IPI00001639.2|Importin beta-1 subunit		1.61418	0.0479552	1.59713				1.72199	0.18015	3.17367
154	R11	4.43	4.43	13.6919	7.82396	7.82396	IPI:IPI00008223.3	IPI:IPI00008223.3|UV excision repair protein RAD23 homolog B		1.50412	0.540497	362.283				3.13325
155	R11	4.42	4.42	35.3846	13.8462	8.20513	IPI:IPI00759824.2	IPI:IPI00759824.2|Isoform 2 of Acidic leucine-rich nuclear phosphoprotein 32 family member B		0.90067	0.751406	3.45654	1.99717			0.892125	0.854178	503.143
156	R11	4.4	4.4	37.1069	23.8994	23.8994	IPI:IPI00796554.1	IPI:IPI00796554.1|18 kDa protein		0.940806	0.932279	1423.36	1.13946
157	R11	4.39	4.39	58.7065	17.4129	12.4378	IPI:IPI00216138.6	IPI:IPI00216138.6|Transgelin		0.800398	0.692378	219.546	0.438551			1.94761	0.111123	2.84457
158	R11	4.36	4.36	13.3841	3.9173	2.72035	IPI:IPI00026216.4	IPI:IPI00026216.4|Puromycin-sensitive aminopeptidase		1.28202	0.111967	1.39309	1.08186	0.714808	2.23573	1.25626	0.161392	1.42916
159	R11	4.35	4.35	30.8642	30.8642	8.64198	IPI:IPI00759663.1	IPI:IPI00759663.1|Isoform Cytoplasmic+peroxisomal of Peroxiredoxin-5, mitochondrial precursor		0.941857	0.513307	1.23496	1.24411	0.380302	1.96846	0.744423	0.00646832	1.19341
160	R11	4.33	4.33	16.4147	7.99136	7.99136	IPI:IPI00022810.1	IPI:IPI00022810.1|Dipeptidyl-peptidase 1 precursor		0.813436	0.0874304	1.3001	0.558684			0.692736	0.0391376	1.40126
161	R11	4.31	4.31	20.8707	4.48143	3.45711	IPI:IPI00017292.1	IPI:IPI00017292.1|Isoform 1 of Catenin beta-1		0.990382	0.914641	1.26503	1.19614	0.40449	1.70565	1.16558	0.175102	1.29486
162	R11	4.28	4.28	16.6038	6.22642	6.22642	IPI:IPI00028122.1	IPI:IPI00028122.1|Isoform 1 of PC4 and SFRS1-interacting protein		1.03764	0.812024	1.57302				0.613268	0.055049	1.67391
163	R11	4.27	4.27	18.4173	5.03597	5.03597	IPI:IPI00794221.1	IPI:IPI00794221.1|76 kDa protein		0.8548	0.449242	1.68167	1.15663	0.633537	3.07754	0.803674	0.20505	1.47082
164	R11	4.27	4.27	28.2609	11.5942	5.07246	IPI:IPI00027223.2	IPI:IPI00027223.2|Isocitrate dehydrogenase [NADP] cytoplasmic	NADP	1.0777	0.552518	1.33788	0.889846	0.780012	4.82906	0.83213	0.278462	1.45851
165	R11	4.25	4.25	22.4242	9.09091	9.09091	IPI:IPI00550451.1	IPI:IPI00550451.1|Serine/threonine-protein phosphatase PP1-alpha catalytic subunit		1.34144	0.423106	3.54478	0.916147			1.28587	0.22043	1.84898
166	R11	4.24	4.24	10.8325	2.08986	1.0101	IPI:IPI00013933.2	IPI:IPI00013933.2|Isoform DPI of Desmoplakin		1.28084	0.433463	2.39406	1.48479			1.66677	0.0132352	1.39693
167	R11	4.19	4.19	28.2004	8.34879	3.15399	IPI:IPI00221234.5	IPI:IPI00221234.5|Similar to Aldehyde dehydrogenase family 7 member A1		0.794285	0.241597	1.56192	0.970615	0.871583	1.61703	0.697628	0.061139	1.46691
168	R11	4.17	4.17	28.2051	17.9487	17.9487	IPI:IPI00179330.6	IPI:IPI00179330.6|ubiquitin and ribosomal protein S27a precursor		0.670484	0.426543	55.9352	0.691985			1.2299	0.749366	561.076
169	R11	4.12	4.12	6.45161	4.36433	4.36433	IPI:IPI00792916.1	IPI:IPI00792916.1|Glucosidase II beta subunit precursor		0.617597	0.127145	2.07901	0.783489	0.413516	2.78794	0.922845	0.566518	1.48873
170	R11	4.11	4.11	19.3955	9.06801	9.06801	IPI:IPI00291419.5	IPI:IPI00291419.5|Acetyl-CoA acetyltransferase, cytosolic		1.0212	0.811672	1.29272	1.39149	0.248693	5.63323	0.93965	0.740481	1.725
171	R11	4.1	4.1	10.9333	8.26667	8.26667	IPI:IPI00333996.3	IPI:IPI00333996.3|Isoform Short of Nucleolysin TIA-1 isoform p40		1.05271	0.725229	1.45955	1.13618			0.890183	0.611929	1.92677
172	R11	4.09	4.09	54.8077	30.7692	30.7692	IPI:IPI00029631.1	IPI:IPI00029631.1|Enhancer of rudimentary homolog		0.989893	0.924624	1.28653	0.716559	0.476218	5.2033	0.894602	0.285075	1.25557
173	R11	4.07	4.21	27.11	6.90537	6.90537	IPI:IPI00304692.1	IPI:IPI00304692.1|Heterogeneous nuclear ribonucleoprotein G		1.02684	0.908953	1.82895	0.448128	0.399608	1636.44	0.798193	0.458863	2.14722
174	R11	4.07	4.07	13.7521	5.7725	5.7725	IPI:IPI00554737.2	IPI:IPI00554737.2|Serine/threonine-protein phosphatase 2A 65 kDa regulatory subunit A alpha isoform		1.11444	0.677261	11.9286				0.89324	0.338365	2.32426
175	R11	4.06	4.06	14.6707	9.88024	9.88024	IPI:IPI00291005.8	IPI:IPI00291005.8|Malate dehydrogenase, cytoplasmic		1.49273	0.156535	2.17341	1.3243			1.2315	0.249872	1.74816
176	R11	4.04	4.04	18.7123	5.83501	2.41449	IPI:IPI00607720.1	IPI:IPI00607720.1|Isoform 2 of Solute carrier family 2, facilitated glucose transporter member 14		1.09728	0.515734	1.49493	1.8108	0.00178361	1.1947	1.29476	0.0256552	1.21987
177	R11	4.04	4.04	14.8148	3.4034	3.4034	IPI:IPI00000877.1	IPI:IPI00000877.1|150 kDa oxygen-regulated protein precursor		0.938821	0.637884	1.46957	0.890054	0.483852	1.80052	0.793477	0.158554	1.48296
178	R11	4.04	4.04	23.5669	7.64331	7.64331	IPI:IPI00304596.3	IPI:IPI00304596.3|Non-POU domain-containing octamer-binding protein		1.11332	0.798872	4.90768	1.18278			0.888665	0.734266	3.68002
179	R11	4.03	18.79	39.1705	26.7281	26.7281	IPI:IPI00216171.3	IPI:IPI00216171.3|Gamma-enolase		1.09189	0.281585	1.69722	0.953373	0.825675	8.67078	1.04166	0.629449	1.36523
180	R11	4.03	4.03	17.7982	4.95413	4.95413	IPI:IPI00760751.1	IPI:IPI00760751.1|glucose-6-phosphate dehydrogenase isoform a		0.852271						0.725411	0.538549	100.017
181	R11	4.03	4.03	17.6238	6.13861	6.13861	IPI:IPI00550689.3	IPI:IPI00550689.3|UPF0027 protein C22orf28		0.940956	0.770748	1.83556	1.01563	0.961684	3.42323	0.681361	0.115895	1.85336
182	R11	4.03	4.03	19.8925	5.73477	5.73477	IPI:IPI00027497.5	IPI:IPI00027497.5|Glucose-6-phosphate isomerase		1.34343	0.286642	6.12995	2.08704			1.54648	0.35843	32.9961
183	R11	4.02	4.02	14.9406	5.09338	5.09338	IPI:IPI00099550.1	IPI:IPI00099550.1|Isoform 1 of Ubiquilin-1		1.01383	0.915632	1.63798	1.59375	0.461134	9.17944	1.13005	0.54678	2.07855
184	R11	4.01	4.01	9.65092	2.87474	2.87474	IPI:IPI00794900.1	IPI:IPI00794900.1|105 kDa protein		1.08595	0.523769	1.58919	0.760595			1.06351	0.609588	3.0393
185	R11	4.01	4.01	25.6267	8.91365	8.91365	IPI:IPI00003925.5	IPI:IPI00003925.5|Isoform 1 of Pyruvate dehydrogenase E1 component subunit beta, mitochondrial precursor		0.860028	0.127214	1.25743	1.49389	0.0285996	1.25768	0.866043	0.535544	1.92681
186	R11	4.01	4.01	16.5165	8.40841	8.40841	IPI:IPI00012887.1	IPI:IPI00012887.1|Cathepsin L precursor		1.22052	0.648188	60.681				0.968705
187	R11	4.01	4.01	26.3514	22.2973	22.2973	IPI:IPI00029744.1	IPI:IPI00029744.1|Single-stranded DNA-binding protein, mitochondrial precursor		0.75441						0.835077
188	R11	4.01	4.01	14.0562	9.63855	9.63855	IPI:IPI00021840.1	IPI:IPI00021840.1|40S ribosomal protein S6		0.634943	0.0715364	1.91796	0.999907			0.526831	0.0559055	2.04813
189	R11	4	36.87	58.5366	45.6763	45.6763	IPI:IPI00180675.4	IPI:IPI00180675.4|Tubulin alpha-3 chain		1.44302			1.06466			1.84518
190	R11	4	4.08	30.9816	9.81595	9.81595	IPI:IPI00301936.3	IPI:IPI00301936.3|ELAV-like protein 1								1.09105
191	R11	4	4.01	26.0504	10.9244	10.9244	IPI:IPI00374151.1	IPI:IPI00374151.1|peroxiredoxin 3 isoform b		0.869911	0.0979754	1.19714	0.876014	0.518634	2.08215	1.2145	0.434006	1.86074
192	R11	4	4	8.28402	2.95858	2.95858	IPI:IPI00449049.5	IPI:IPI00449049.5|Poly [ADP-ribose] polymerase 1	ADP-ribose	0.769441	0.558504	54.9395	0.936323	0.932718	2645.75	0.590555	0.418673	175.682
193	R11	4	4	15.2838	5.5313	5.5313	IPI:IPI00294578.1	IPI:IPI00294578.1|Isoform 1 of Protein-glutamine gamma-glutamyltransferase 2		0.880435	0.411216	3.38599				1.22801	0.128512	1.70592
194	R11	4	4	18.3453	5.7554	5.7554	IPI:IPI00554538.2	IPI:IPI00554538.2|Isoform 3 of Tripeptidyl-peptidase 1 precursor		1.19127	0.759634	272.414	1.79883	0.020429	1.27058	1.36359	0.446041	27.7504
195	R11	4	4	67.4074	20.7407	20.7407	IPI:IPI00219219.3	IPI:IPI00219219.3|Galectin-1		0.559764	0.0302446	1.60862	0.690373	0.151191	1.85014	0.582364	0.0158458	1.41587
196	R11	4	4	19.5853	7.37327	7.37327	IPI:IPI00303882.2	IPI:IPI00303882.2|Isoform B of Mannose-6-phosphate receptor-binding protein 1		1.16592						1.3334
197	R11	4	4	24.6154	7.69231	7.69231	IPI:IPI00220739.3	IPI:IPI00220739.3|Membrane-associated progesterone receptor component 1		0.550488	0.0453882	1.76248	0.669148	0.0168827	1.25547	0.499699	0.0241751	1.60443
198	R11	4	4	39.0805	13.0268	13.0268	IPI:IPI00017726.1	IPI:IPI00017726.1|Isoform 1 of 3-hydroxyacyl-CoA dehydrogenase type-2
199	R11	4	4	12.156	7.56881	7.56881	IPI:IPI00816201.1	IPI:IPI00816201.1|Isoform 2 of Septin-7		0.642795	0.196084	2.70414	0.623558			0.636892	0.0411122	1.50119
200	R11	4	4	14.1026	8.20513	8.20513	IPI:IPI00735324.2	IPI:IPI00735324.2|similar to Alcohol dehydrogenase class 3 chi chain (Alcohol dehydrogenase class III chi chain) (S-(hydroxymethyl)glutathione dehydrogenase) (Glutathione-dependent formaldehyde dehydrogenase) (FDH) isoform 1		1.66506	0.114156	3.23579	2.89951			1.37693	0.20248	3.8115
201	R11	4	4	20.4444	10.6667	10.6667	IPI:IPI00178440.3	IPI:IPI00178440.3|Elongation factor 1-beta		1.19835	0.404121	1.71425	1	1	24.0171	1.47245	0.0944401	1.63569
202	R11	4	4	20.9756	14.6341	14.6341	IPI:IPI00028004.2	IPI:IPI00028004.2|Proteasome subunit beta type 3		0.902254	0.615817	1.69149	0.978837	0.89997	1.64565	0.943866	0.810889	1.87296
203	R11	4	4	14.1079	14.1079	14.1079	IPI:IPI00025019.3	IPI:IPI00025019.3|Proteasome subunit beta type 1 precursor		1.30838	0.369221	2.73482	0.710373	0.461949	47.1973	1.11985	0.52982	1.90881
204	R11	4	4	13.587	13.587	13.587	IPI:IPI00412525.1	IPI:IPI00412525.1|similar to RAS related protein 1b		1.00383	0.964194	1.38326	1.6254			1.47359	0.115859	1.86522
205	R11	3.98	3.98	51.3043	26.087	18.2609	IPI:IPI00293276.10	IPI:IPI00293276.10|Macrophage migration inhibitory factor		1.96675	0.0826203	2.44217	2.21137	0.241386	55.5801	1.21291	0.476448	9.75219
206	R11	3.94	3.94	19.7472	6.47709	4.73934	IPI:IPI00796945.1	IPI:IPI00796945.1|70 kDa protein		0.724866	0.607663	321.19	0.843627			0.445659	0.0623684	2.74359
207	R11	3.93	3.93	26.1905	7.53968	4.96032	IPI:IPI00002520.1	IPI:IPI00002520.1|Serine hydroxymethyltransferase, mitochondrial precursor		0.769475	0.016102	1.19933	0.981975	0.955167	26.4788	0.921122	0.502794	1.36353
208	R11	3.88	3.88	38.0342	14.5299	10.2564	IPI:IPI00796462.1	IPI:IPI00796462.1|27 kDa protein		1.04204	0.762918	1.3641	0.963477	0.821716	1.61885	1.07903	0.206037	1.1441
209	R11	3.77	3.77	57.0423	26.7606	21.1268	IPI:IPI00657702.1	IPI:IPI00657702.1|16 kDa protein		1.04217	0.895481	2.26934	0.916332	0.81511	41.0428	0.694683	0.45494	3.87391
210	R11	3.76	3.76	32.0388	12.6214	12.6214	IPI:IPI00453473.6	IPI:IPI00453473.6|Histone H4		0.588144	0.000521435	1.25646	0.51175	0.0378527	1.85933	0.514487	0.000723494	1.34949
211	R11	3.72	3.72	11.4943	8.33333	8.33333	IPI:IPI00027341.1	IPI:IPI00027341.1|Macrophage capping protein		0.706993	0.211596	2.27771	0.946832	0.747843	5.25914	0.842457	0.297025	1.69508
212	R11	3.7	3.7	7.92079	2.87129	2.87129	IPI:IPI00025273.1	IPI:IPI00025273.1|Isoform Long of Trifunctional purine biosynthetic protein adenosine-3		1.78937						1.07972
213	R11	3.7	3.7	14.5221	4.04412	4.04412	IPI:IPI00744315.1	IPI:IPI00744315.1|60 kDa protein		1.37372	0.0525991	1.38593	0.889648	0.746163	34.0065	0.944985	0.613891	1.50884
214	R11	3.7	3.7	10.137	3.28767	3.28767	IPI:IPI00470590.2	IPI:IPI00470590.2|splicing factor 3a, subunit 1, 120kDa isoform 2		1.09161	0.100567	1.13837	1.04541	0.776936	1.80481	0.882648	0.186535	1.31201
215	R11	3.66	3.66	15.4472	8.40108	5.69106	IPI:IPI00032826.1	IPI:IPI00032826.1|Hsc70-interacting protein		1.30442	0.255078	1.74332	0.979176	0.911192	2.05062	1.18856	0.370946	1.61001
216	R11	3.65	3.65	28.9744	7.94872	7.94872	IPI:IPI00005198.2	IPI:IPI00005198.2|Interleukin enhancer-binding factor 2		1			1.25794			0.422099
217	R11	3.62	3.62	27.7778	22.2222	8.33333	IPI:IPI00215918.3	IPI:IPI00215918.3|ADP-ribosylation factor 4		1.76426						2.16788	0.301504	154.249
218	R11	3.57	3.57	25.2874	13.0268	9.1954	IPI:IPI00024911.1	IPI:IPI00024911.1|Endoplasmic reticulum protein ERp29 precursor		0.747188	0.0496009	1.33702	0.69532	0.00649913	1.18531	0.541362	0.0201273	1.53888
219	R11	3.53	3.53	24.1667	5	5	IPI:IPI00433214.1	IPI:IPI00433214.1|CKAP4 protein (Fragment)		1.129	0.354232	2.60868	0.59279	0.490896	637.023	1.2882	0.605187	90.5241
220	R11	3.53	3.53	52.0958	20.3593	8.98204	IPI:IPI00797001.1	IPI:IPI00797001.1|19 kDa protein		0.993473	0.843095	1.10145	0.806722	0.212787	1.54223	1.57087	0.00469291	1.20757
221	R11	3.52	3.52	11.5116	2.67442	2.67442	IPI:IPI00796127.1	IPI:IPI00796127.1|97 kDa protein		0.885441	0.320374	2.34214	0.726002			1.13794	0.782137	100.38
222	R11	3.52	3.52	25.1678	8.38926	8.38926	IPI:IPI00007188.5	IPI:IPI00007188.5|ADP/ATP translocase 2		0.581192			0.830656			0.619133
223	R11	3.5	3.5	19.6404	5.11757	1.38313	IPI:IPI00329633.5	IPI:IPI00329633.5|Threonyl-tRNA synthetase, cytoplasmic		0.988394	0.910849	1.31235	1.29165	0.592271	78.5143	1.0045	0.937775	1.1617
224	R11	3.43	7.88	32.2581	24.5968	18.1452	IPI:IPI00479185.1	IPI:IPI00479185.1|tropomyosin 3 isoform 4		0.653491			0.733936			0.908418	0.844729	134.852
225	R11	3.42	3.42	19.3042	3.06958	3.06958	IPI:IPI00021033.2	IPI:IPI00021033.2|Isoform 1 of Collagen alpha-1(III) chain precursor		1.41428	0.123816	1.78632	1.14612	0.848532	1268.11	2.14284	0.213433	6.17498
226	R11	3.42	3.42	27.381	13.0952	13.0952	IPI:IPI00793696.1	IPI:IPI00793696.1|19 kDa protein		0.58027	0.00103063	1.14497	0.564098	0.0549236	1.82662	0.5657	0.0346464	1.59768
227	R11	3.41	3.41	9.94709	3.38624	3.38624	IPI:IPI00219994.2	IPI:IPI00219994.2|Isoform 3 of Exportin-2		1.31049	0.258907	1.85767	0.68385	0.182416	4.14828	1.13301	0.627608	2.09149
228	R11	3.4	3.4	16.8981	6.71296	6.71296	IPI:IPI00795150.1	IPI:IPI00795150.1|46 kDa protein		0.948426	0.600863	1.27628	1.22204	0.258482	1.52643	0.86759	0.252266	1.32611
229	R11	3.4	3.4	7.40741	2.98354	2.98354	IPI:IPI00003519.1	IPI:IPI00003519.1|116 kDa U5 small nuclear ribonucleoprotein component		1.20986						0.86761
230	R11	3.4	3.4	17.0588	17.0588	17.0588	IPI:IPI00430813.1	IPI:IPI00430813.1|Isoform 2 of Cellular nucleic acid-binding protein		1.78613	0.0181724	1.23422	1.73122			1.31185	0.214169	3.34052
231	R11	3.32	3.32	10.8527	5.89147	5.89147	IPI:IPI00009904.1	IPI:IPI00009904.1|Protein disulfide-isomerase A4 precursor		0.915141	0.720074	2.04745	0.888069	0.39833	1.61524	1.1206	0.478289	1.56596
232	R11	3.32	3.32	15.0407	13.0081	4.47154	IPI:IPI00029623.1	IPI:IPI00029623.1|Proteasome subunit alpha type 6		1.23875	0.119904	1.34157	1.40248	0.28533	7.89706	0.954123	0.771493	1.48258
233	R11	3.31	3.31	12.7701	6.09037	6.09037	IPI:IPI00015911.1	IPI:IPI00015911.1|Dihydrolipoyl dehydrogenase, mitochondrial precursor		1.08623	0.718762	9.22813	1.18833			1.62109	0.0531606	1.67157
234	R11	3.3	3.3	25.5618	9.55056	9.55056	IPI:IPI00334190.4	IPI:IPI00334190.4|Stomatin-like protein 2		0.750551	0.121328	1.60704	1.26329	0.500891	3.43711	0.809879	0.0555177	1.25007
235	R11	3.3	3.3	22.5296	15.415	15.415	IPI:IPI00001960.4	IPI:IPI00001960.4|Chloride intracellular channel protein 4		1.60201	0.160624	2.53082				1.69615	0.146074	4.79711
236	R11	3.21	3.21	35.2679	20.5357	9.375	IPI:IPI00220301.5	IPI:IPI00220301.5|Peroxiredoxin-6		1.01458	0.946529	1.65973	0.740024	0.163966	1.82431	0.945748	0.819089	1.81291
237	R11	3.15	3.15	28.2297	13.8756	7.17703	IPI:IPI00002948.3	IPI:IPI00002948.3|Lin-28 homolog A		0.938157	0.605684	1.42387	1.15727	0.170211	1.29519	0.667787	0.0615351	1.55292
238	R11	3.15	3.15	19.8864	17.0455	6.81818	IPI:IPI00815806.1	IPI:IPI00815806.1|High-mobility group box 1 variant (Fragment)		1.21998	0.204475	2.31762	0.944705	0.844074	18.0229	0.854439	0.310555	2.8879
239	R11	3.13	3.13	11.0407	3.80091	1.44796	IPI:IPI00234252.2	IPI:IPI00234252.2|SWI/SNF-related matrix-associated actin-dependent regulator of chromatin subfamily C member 1		1.11034	0.417022	1.42576	1.20035	0.333183	3.81487	0.860048	0.20378	1.34478
240	R11	3.13	3.13	38.0952	25.7143	15.2381	IPI:IPI00013895.1	IPI:IPI00013895.1|Protein S100-A11		1.13025	0.175314	1.29111	1.43902	0.0464052	1.41859	1.58937	0.198287	2.3047
241	R11	3.1	3.1	11.5635	4.39739	4.39739	IPI:IPI00644087.1	IPI:IPI00644087.1|Progerin		0.727401	0.111908	1.57457	0.864991	0.0588444	1.17172	1.04546	0.785543	1.60892
242	R11	3.05	3.05	28.0899	20.7865	14.6067	IPI:IPI00005162.3	IPI:IPI00005162.3|Actin-related protein 2/3 complex subunit 3		0.9138			0.99218			1.23291
243	R11	2.99	2.99	20.0137	3.07377	2.2541	IPI:IPI00297646.4	IPI:IPI00297646.4|Collagen alpha-1(I) chain precursor		0.828101	0.565903	19.1502	0.988478	0.973567	34.6193	1.12838	0.233917	1.80525
244	R11	2.89	2.89	21.0692	7.54717	4.08805	IPI:IPI00550488.2	IPI:IPI00550488.2|TALDO1 protein		1.39866	0.0155697	1.19995	0.766666			1.09742	0.0275462	1.07015
245	R11	2.89	2.89	11.3244	6.14203	3.45489	IPI:IPI00012578.1	IPI:IPI00012578.1|Importin alpha-4 subunit		0.914222	0.290353	1.74895				0.705032	0.113679	2.22896
246	R11	2.84	2.84	13.783	3.22581	1.75953	IPI:IPI00006482.1	IPI:IPI00006482.1|Isoform Long of Sodium/potassium-transporting ATPase alpha-1 chain precursor		1.05706	0.604318	1.47977	0.693023	0.186185	2.21823	1.1732	0.593223	2.97873
247	R11	2.82	2.82	11.9048	4.7619	2.5641	IPI:IPI00006167.1	IPI:IPI00006167.1|Protein phosphatase 2C isoform gamma
248	R11	2.8	2.8	17.0455	6.13636	3.40909	IPI:IPI00011126.6	IPI:IPI00011126.6|26S protease regulatory subunit 4		1.26577
249	R11	2.77	2.77	17.382	5.5794	3.43348	IPI:IPI00012442.1	IPI:IPI00012442.1|Ras GTPase-activating protein-binding protein 1		1.22186	0.010445	1.11725	0.624628	0.0818177	1.85484	0.800725	0.128374	1.40375
250	R11	2.73	2.73	14.3357	11.5385	6.29371	IPI:IPI00005969.3	IPI:IPI00005969.3|F-actin capping protein subunit alpha-1		0.82618	0.374254	2.06312	1.1943			0.752409	0.338317	2.66663
251	R11	2.72	2.72	7.10974	3.86399	1.85471	IPI:IPI00642971.3	IPI:IPI00642971.3|eukaryotic translation elongation factor 1 delta isoform 1		1.03003	0.871762	2.00625	0.70129	0.231687	2.45823	0.878633	0.327296	1.54191
252	R11	2.7	6.76	20.8589	7.97546	5.67485	IPI:IPI00651653.1	IPI:IPI00651653.1|Isoform 3 of Probable ATP-dependent RNA helicase DDX17		1.0161	0.801799	1.16782	1.28058	0.185599	1.53728	0.998664	0.990732	1.32505
253	R11	2.7	2.7	13.2576	10.2273	4.92424	IPI:IPI00472119.2	IPI:IPI00472119.2|30 kDa protein		1.00307	0.967414	2.14085				0.944884
254	R11	2.66	2.66	15.9487	2.65811	1.37489	IPI:IPI00394838.2	IPI:IPI00394838.2|ATP citrate lyase isoform 2		1.26169			1.75329			1.62524	0.280641	18.3814
255	R11	2.63	2.63	19.7297	10	3.51351	IPI:IPI00001734.2	IPI:IPI00001734.2|Isoform 1 of Phosphoserine aminotransferase		1.08883	0.616661	1.6267	0.98679	0.862633	1.33878	1.06651	0.399155	1.23242
256	R11	2.62	2.62	17.9567	8.04954	5.88235	IPI:IPI00789155.1	IPI:IPI00789155.1|Calumenin precursor		0.743716	0.0255432	1.26713	0.789413	0.0975371	1.37167	1.03103	0.81877	1.41441
257	R11	2.62	2.62	20.1087	20.1087	10.8696	IPI:IPI00220766.4	IPI:IPI00220766.4|Lactoylglutathione lyase		1.52106	0.428917	70.4181				1.61406
258	R11	2.62	2.62	20.3125	20.3125	9.375	IPI:IPI00011302.1	IPI:IPI00011302.1|CD59 glycoprotein precursor		0.716923	0.0667481	1.47661	0.998491			0.970271	0.793794	1.54613
259	R11	2.59	2.59	19.0332	8.1571	2.41692	IPI:IPI00015842.1	IPI:IPI00015842.1|Reticulocalbin-1 precursor		0.744953	0.0913094	1.7165	0.690069	0.166489	3.53092	1.26351	0.40773	2.63315
260	R11	2.57	2.57	23.8908	7.50853	3.75427	IPI:IPI00479366.1	IPI:IPI00479366.1|31 kDa protein		0.931829	0.868935	3.49437	0.672035	0.635297	2512.41	0.971582	0.93923	3.02831
261	R11	2.56	36.38	68.3146	49.4382	44.4944	IPI:IPI00007752.1	IPI:IPI00007752.1|Tubulin beta-2C chain		0.920044	0.830688	4.37523	0.609288	0.450577	218.464	0.954479	0.797587	1.98543
262	R11	2.56	6.95	39.1129	23.3871	18.9516	IPI:IPI00010779.4	IPI:IPI00010779.4|Isoform 1 of Tropomyosin alpha-4 chain		0.868615	0.0966008	1.22559	0.891706	0.600258	7.435	1.78844	0.00214169	1.20367
263	R11	2.56	4.56	21.9554	8.4048	4.97427	IPI:IPI00746216.1	IPI:IPI00746216.1|Insulin-like growth factor 2 mRNA-binding protein 3		0.964294	0.191428	1.15403	1.20626			0.84988	0.0631615	1.22842
264	R11	2.55	2.55	20.9756	13.1707	8.29268	IPI:IPI00025512.2	IPI:IPI00025512.2|Heat-shock protein beta-1		1.31935	0.36047	9.37817	1.4339	0.36705	19.6423	1.70912	0.00641442	1.20395
265	R11	2.52	2.52	21.6842	7.57895	2.73684	IPI:IPI00008274.7	IPI:IPI00008274.7|Adenylyl cyclase-associated protein 1		0.929707	0.534435	2.80697	0.821062			1.31261	0.296948	5.69855
266	R11	2.51	2.51	18.7726	5.05415	5.05415	IPI:IPI00301311.1	IPI:IPI00301311.1|Isoform 2 of Protein SET		1.10571	0.569889	1.65306	1.13238	0.14263	1.43325	0.763121	0.411752	3.0981
267	R11	2.46	2.46	23.6842	3.94737	3.94737	IPI:IPI00513959.3	IPI:IPI00513959.3|RNA binding motif protein 39		0.812937	0.394355	2.28856	0.830662	0.698136	5.94683	1.16163	0.385831	1.79634
268	R11	2.46	2.46	13.8004	5.9448	4.4586	IPI:IPI00295400.1	IPI:IPI00295400.1|Tryptophanyl-tRNA synthetase, cytoplasmic		1.82338	0.0462108	1.74193				1.9325
269	R11	2.44	2.44	13.9706	6.61765	3.43137	IPI:IPI00009032.1	IPI:IPI00009032.1|Lupus La protein		0.938762	0.781614	1.94139	1.19206	0.190857	1.99375	0.86561	0.422997	1.64252
270	R11	2.44	2.44	9.53307	7.00389	3.89105	IPI:IPI00291510.3	IPI:IPI00291510.3|Inosine-5'-monophosphate dehydrogenase 2		1.22514	0.449291	9.01235	2.14736			1.25408	0.453963	12.0373
271	R11	2.41	2.41	14.1612	5.88235	3.7037	IPI:IPI00219005.3	IPI:IPI00219005.3|FK506-binding protein 4		1.06628	0.767012	1.87705	1.36994	0.0396944	1.28363	1.04787	0.730202	1.48149
272	R11	2.39	2.39	8.76002	1.60395	0.863664	IPI:IPI00513769.1	IPI:IPI00513769.1|nestin		0.930343	0.595197	1.38732	1.03712	0.892921	2.02527	1.07446	0.76951	1.8163
273	R11	2.37	2.37	10.3704	10.3704	6.2963	IPI:IPI00398735.3	IPI:IPI00398735.3|calponin 2 isoform b		1.09139	0.507894	1.60113	0.715455	0.221129	4.66559	1.35774	0.119074	1.64855
274	R11	2.36	2.36	36.8932	29.1262	17.4757	IPI:IPI00797738.1	IPI:IPI00797738.1|12 kDa protein		0.656903			1.06154			0.639772
275	R11	2.35	2.35	13.2353	11.2745	7.35294	IPI:IPI00008433.4	IPI:IPI00008433.4|40S ribosomal protein S5		1.00625	0.961787	1.40371	1.13534	0.781479	91.1509	0.734581	0.0414785	1.33108
276	R11	2.34	2.34	32.7869	32.7869	19.6721	IPI:IPI00472662.2	IPI:IPI00472662.2|Metallothionein-1I		1.38158	0.173305	1.78276	1.89367	0.0863759	2.24139	0.961237	0.694864	1.4556
277	R11	2.33	2.33	18.3206	18.3206	10.687	IPI:IPI00789521.1	IPI:IPI00789521.1|15 kDa protein		0.745964	0.276476	5.62487	0.52323			0.869241	0.814449	378.065
278	R11	2.27	2.27	36.8421	26.3158	14.7368	IPI:IPI00001589.1	IPI:IPI00001589.1|Mitochondrial import inner membrane translocase subunit Tim13		0.810823	0.719768	286.297	0.870745	0.208616	1.81818	0.741988	0.20242	3.48326
279	R11	2.26	2.26	14.2857	2.22222	2.22222	IPI:IPI00604710.2	IPI:IPI00604710.2|solute carrier family 3 (activators of dibasic and neutral amino acid transport), member 2 isoform c		0.67632			1.06495			1.1149
280	R11	2.26	2.26	27.9539	3.45821	3.45821	IPI:IPI00641950.3	IPI:IPI00641950.3|Lung cancer oncogene 7		1.0759	0.608866	1.50497	0.948532	0.909066	106.507	0.854221	0.484249	1.8775
281	R11	2.25	3.74	29.2135	9.83146	4.49438	IPI:IPI00455134.1	IPI:IPI00455134.1|Isoform 2 of Heterogeneous nuclear ribonucleoprotein A3		0.84646	0.221421	1.35922	0.885511	0.660516	2.21836	0.687771	0.0172806	1.31644
282	R11	2.23	2.23	8.70185	1.42653	1.42653	IPI:IPI00329745.4	IPI:IPI00329745.4|CDNA FLJ43793 fis, clone TESTI4000014, highly similar to 130 kDa leucine-rich protein		0.938132	0.806213	2.67444	0.862588			1.09478	0.60266	1.88959
283	R11	2.22	2.22	45.4545	11.6883	11.6883	IPI:IPI00472476.1	IPI:IPI00472476.1|18 kDa protein		1.72869	0.0318717	1.53857				1.16726	0.269663	2.42544
284	R11	2.21	2.21	3.76068	1.02564	1.02564	IPI:IPI00296099.6	IPI:IPI00296099.6|Thrombospondin-1 precursor		1.14896	0.673473	22.9386				2.38082	0.411656	4106.31
285	R11	2.2	2.2	24.6803	5.11509	2.30179	IPI:IPI00026314.1	IPI:IPI00026314.1|Isoform 1 of Gelsolin precursor		1.04906	0.100249	1.06698	1.37272	0.433272	4.06053	1.16638	0.313568	1.49986
286	R11	2.19	2.19	21.246	2.23642	2.23642	IPI:IPI00827583.1	IPI:IPI00827583.1|72 kDa protein		0.681079	0.034982	1.30791	0.869639			1.12027	0.300738	2.09043
287	R11	2.19	2.19	10.058	3.2882	3.2882	IPI:IPI00103467.4	IPI:IPI00103467.4|Aldehyde dehydrogenase X, mitochondrial precursor		0.979905	0.971191	297.575	1.74519			1.12651	0.7245	26.4835
288	R11	2.18	2.18	36.1842	10.5263	10.5263	IPI:IPI00794543.1	IPI:IPI00794543.1|17 kDa protein		0.754862	0.425451	3.38357	1.45864	0.0196073	1.15925	0.566977	0.122761	2.57234
289	R11	2.17	2.17	29.4118	5.04202	5.04202	IPI:IPI00218084.5	IPI:IPI00218084.5|similar to eukaryotic translation initiation factor 5A		1.09129	0.711662	2.41744	0.988365	0.923895	1.59449	0.949553	0.833483	2.54122
290	R11	2.15	2.2	24.1554	3.04054	3.04054	IPI:IPI00294426.3	IPI:IPI00294426.3|Isoform Long of TATA-binding protein-associated factor 2N		0.998232	0.966506	1.10862	1.06449	0.50562	1.3018	0.935806	0.682118	1.48096
291	R11	2.14	2.14	9.02439	2.03252	0.97561	IPI:IPI00100160.3	IPI:IPI00100160.3|Isoform 1 of Cullin-associated NEDD8-dissociated protein 1		0.88561	0.385466	2.91086	1.00168			0.897375	0.0520678	1.11938
292	R11	2.13	3.57	12.9983	5.54593	2.59965	IPI:IPI00219365.3	IPI:IPI00219365.3|Moesin		1.05716	0.761407	1.60748	1.5665	0.3577	3.73416	1.11255	0.670326	1.90713
293	R11	2.12	2.12	10.3109	1.37741	0.550964	IPI:IPI00784273.1	IPI:IPI00784273.1|Talin-1		2.48755						1.51247	0.336625	21.5746
294	R11	2.12	2.12	29.1982	2.87443	2.87443	IPI:IPI00009841.4	IPI:IPI00009841.4|CDNA FLJ31747 fis, clone NT2RI2007377, highly similar to RNA-BINDING PROTEIN EWS		1.30103	0.0644661	1.353	0.993082			1.0222	0.918055	1.86839
295	R11	2.12	2.12	19.2308	2.5641	2.5641	IPI:IPI00298406.3	IPI:IPI00298406.3|Isoform 2 of Hydroxyacyl-coenzyme A dehydrogenase, mitochondrial precursor		1.06531	0.765079	7.99432				1.11983
296	R11	2.11	2.11	13.0742	3.88693	3.88693	IPI:IPI00216308.5	IPI:IPI00216308.5|Voltage-dependent anion-selective channel protein 1		0.635823	0.00266271	1.25273	0.600277	0.00874591	1.38653	0.845999	0.0213164	1.14148
297	R11	2.1	2.1	33.5135	5.94595	5.94595	IPI:IPI00642542.1	IPI:IPI00642542.1|DJ639P13.2.2		1.04917	0.677648	3.00333				1.09476	0.533347	3.5882
298	R11	2.1	2.1	25.7576	14.3939	14.3939	IPI:IPI00816063.1	IPI:IPI00816063.1|RPL12 protein		0.895868			1.07799			0.449839
299	R11	2.09	2.09	8.45324	3.05755	3.05755	IPI:IPI00012585.1	IPI:IPI00012585.1|Beta-hexosaminidase beta chain precursor		0.732099	0.365597	12.9831	0.462809			0.940763	0.877482	53.6056
300	R11	2.09	2.09	18.0602	6.68896	6.68896	IPI:IPI00001754.1	IPI:IPI00001754.1|Junctional adhesion molecule A precursor		0.859155	0.0437068	1.14183				0.995336	0.975805	4.76888
301	R11	2.08	2.08	39.8467	6.13027	6.13027	IPI:IPI00299155.5	IPI:IPI00299155.5|Proteasome subunit alpha type 4		1.06578	0.820714	16.4105				1.4092
302	R11	2.08	2.08	14.3813	7.35786	7.35786	IPI:IPI00640965.1	IPI:IPI00640965.1|33 kDa protein		1.27533	0.10463	1.38094	2.17016			1.25568	0.432485	2.7321
303	R11	2.08	2.08	13.9918	4.93827	4.93827	IPI:IPI00011253.3	IPI:IPI00011253.3|40S ribosomal protein S3								0.926698
304	R11	2.08	2.08	18.0952	10.4762	10.4762	IPI:IPI00465315.6	IPI:IPI00465315.6|Cytochrome c		0.877505						0.700825
305	R11	2.06	2.06	18.9155	2.64817	2.64817	IPI:IPI00014516.1	IPI:IPI00014516.1|Isoform 1 of Caldesmon		0.835539	0.420959	1.8492	0.914176	0.825693	57.9477	1.48807	0.0696929	1.55914
306	R11	2.05	2.05	11.9617	4.78469	4.78469	IPI:IPI00028091.3	IPI:IPI00028091.3|Actin-like protein 3		0.802321	0.603065	48.9595	1.45574	0.621018	1147.1	1.05564	0.825629	11.5737
307	R11	2.05	2.05	11.2676	4.57746	4.57746	IPI:IPI00743231.1	IPI:IPI00743231.1|32 kDa protein		0.703272	0.685952	4101.19	1.52146			0.547747	0.239898	20.6299
308	R11	2.05	2.05	6.39175	2.8866	2.8866	IPI:IPI00477856.3	IPI:IPI00477856.3|N-myristoyltransferase 2		1.03309						0.695881
309	R11	2.05	2.05	7.38462	3.07692	3.07692	IPI:IPI00220271.3	IPI:IPI00220271.3|Alcohol dehydrogenase		0.671116	0.324628	17.0125	1.20445			0.882835	0.73607	2.92175
310	R11	2.04	2.04	21.4527	2.87162	2.87162	IPI:IPI00289499.3	IPI:IPI00289499.3|Bifunctional purine biosynthesis protein PURH		1.08159	0.394717	1.36867	0.916912	0.511127	1.60155	0.905673	0.602986	2.00754
311	R11	2.04	2.04	10.1093	2.04918	2.04918	IPI:IPI00009747.1	IPI:IPI00009747.1|Lanosterol synthase		0.899769			0.511689			0.899483
312	R11	2.04	2.04	13.4615	3.63248	3.63248	IPI:IPI00386755.2	IPI:IPI00386755.2|ERO1-like protein alpha precursor		0.957774	0.910325	47.7453	0.896293			1.20257	0.672729	63.4506
313	R11	2.03	2.03	10.4077	0.387156	0.387156	IPI:IPI00024284.4	IPI:IPI00024284.4|Basement membrane-specific heparan sulfate proteoglycan core protein precursor		1.28289	0.25402	3.7983	1.14096	0.705378	28.7417	0.739138	0.487157	39.9944
314	R11	2.03	2.03	8.10427	0.663507	0.663507	IPI:IPI00220213.1	IPI:IPI00220213.1|Isoform 4 of Tenascin precursor		1.16935	0.500508	2.28328	0.996453	0.975244	3.19155	1.60973	0.273786	3.9402
315	R11	2.03	2.03	10.6383	1.18203	1.18203	IPI:IPI00394668.1	IPI:IPI00394668.1|Isoform 4 of Double-stranded RNA-specific adenosine deaminase		0.958526	0.643283	2.35802	1.1129			0.951917	0.866262	18.8488
316	R11	2.03	2.03	9.95025	1.99005	1.99005	IPI:IPI00015973.1	IPI:IPI00015973.1|Band 4.1-like protein 2
317	R11	2.02	20.73	18.7907	8.74419	7.34884	IPI:IPI00739539.2	IPI:IPI00739539.2|similar to Prostate, ovary, testis expressed protein on chromosome 2		1.29016			0.904838			1.49332
318	R11	2.02	4.02	16.8675	8.19277	8.19277	IPI:IPI00003881.5	IPI:IPI00003881.5|Heterogeneous nuclear ribonucleoprotein F		1.2078	0.125474	1.30225	1.12693	0.753404	4.17401	1.2418	0.0619337	1.26161
319	R11	2.02	2.02	12.3942	0.761421	0.761421	IPI:IPI00742682.1	IPI:IPI00742682.1|nuclear pore complex-associated protein TPR		1.07478			0.813003			1.33684
320	R11	2.02	2.02	9.62415	0.740319	0.740319	IPI:IPI00298057.1	IPI:IPI00298057.1|Periplakin		0.725845						0.602923
321	R11	2.02	2.02	18.7008	2.75591	2.75591	IPI:IPI00031820.3	IPI:IPI00031820.3|Phenylalanyl-tRNA synthetase alpha chain
322	R11	2.02	2.02	10.775	2.83554	2.83554	IPI:IPI00789457.1	IPI:IPI00789457.1|Karyopherin alpha 2
323	R11	2.02	2.02	12.9076	1.90217	1.90217	IPI:IPI00019912.3	IPI:IPI00019912.3|Peroxisomal multifunctional enzyme type 2		0.946256	0.303425	1.18902	1.09577	0.520456	1.66401	0.955155	0.766917	1.7904
324	R11	2.02	2.02	8.46682	1.71625	1.71625	IPI:IPI00788157.1	IPI:IPI00788157.1|Isoform 2 of 5'-3' exoribonuclease 2		0.878311			1.11564			0.889091
325	R11	2.02	2.02	9.49367	5.06329	3.37553	IPI:IPI00008453.3	IPI:IPI00008453.3|Coronin-1C		1.60986	0.27142	3.90408	2.87575			1.39214	0.173577	1.80814
326	R11	2.02	2.02	14.0969	6.60793	6.60793	IPI:IPI00646917.1	IPI:IPI00646917.1|Cleavage and polyadenylation specificity factor 5		0.726645	0.270335	6.26192				0.558303	0.424753	341.575
327	R11	2.02	2.02	24.4444	16.2963	16.2963	IPI:IPI00221093.7	IPI:IPI00221093.7|40S ribosomal protein S17		1.15582	0.590789	2.15531	0.749146	0.194509	1.73669	0.786589	0.199794	1.59378
328	R11	2.01	2.01	10.1601	1.16995	1.16995	IPI:IPI00220365.5	IPI:IPI00220365.5|EIF4G1 variant protein (Fragment)		1.92491	0.138326	6.27756				0.726068
329	R11	2.01	2.01	22.3729	3.05085	3.05085	IPI:IPI00552870.2	IPI:IPI00552870.2|DRIL3
330	R11	2.01	2.01	7.43456	1.57068	1.57068	IPI:IPI00793223.1	IPI:IPI00793223.1|adaptor-related protein complex 2, alpha 1 subunit isoform 2		1.02681	0.755343	2.29628				0.887717	0.553943	6.01496
331	R11	2.01	2.01	35.6061	6.81818	6.81818	IPI:IPI00328840.9	IPI:IPI00328840.9|THO complex subunit 4		0.625689			0.726378			1.13641
332	R11	2.01	2.01	21.3115	2.8103	2.8103	IPI:IPI00003918.6	IPI:IPI00003918.6|60S ribosomal protein L4		0.503878	0.00700778	1.10062	0.4803	0.0406314	1.81395	0.652506	0.0958756	2.27775
333	R11	2.01	2.01	39.726	11.6438	11.6438	IPI:IPI00604590.3	IPI:IPI00604590.3|NME1-NME2 protein		1.3332			0.963393			1.12931
334	R11	2.01	2.01	33.3333	6.66667	6.66667	IPI:IPI00183920.2	IPI:IPI00183920.2|BA395L14.12		0.924383
335	R11	2.01	2.01	8.67679	2.06074	2.06074	IPI:IPI00456695.1	IPI:IPI00456695.1|Isoform 2 of 26S proteasome non-ATPase regulatory subunit 1		1.22926	0.152056	1.48085	0.630671			0.937892	0.621406	1.61118
336	R11	2.01	2.01	11.028	2.80374	2.80374	IPI:IPI00297779.7	IPI:IPI00297779.7|T-complex protein 1 subunit beta		0.822844
337	R11	2.01	2.01	6.43127	1.26103	1.26103	IPI:IPI00026665.2	IPI:IPI00026665.2|Glutaminyl-tRNA synthetase		0.471478			0.489085			0.897587
338	R11	2.01	2.01	16.4179	5.37313	5.37313	IPI:IPI00514424.2	IPI:IPI00514424.2|Palmitoyl-protein thioesterase 1		0.991482	0.983062	59.3866	0.901869	0.833604	135.117	1.41482	0.767208	100227
339	R11	2.01	2.01	17.9372	5.8296	5.8296	IPI:IPI00060627.2	IPI:IPI00060627.2|Coiled-coil domain-containing protein 124		0.43407	0.36809	1012.25	0.33556			0.683497	0.739116	68235
340	R11	2.01	2.01	9.21053	5.59211	5.59211	IPI:IPI00399054.1	IPI:IPI00399054.1|v-crk sarcoma virus CT10 oncogene homolog isoform a		1.29775	0.574685	66.4485				1.31475
341	R11	2	36.73	55.2339	45.8797	45.8797	IPI:IPI00218343.4	IPI:IPI00218343.4|Tubulin alpha-6 chain
342	R11	2	10.12	32.0423	23.5915	23.5915	IPI:IPI00014581.1	IPI:IPI00014581.1|Isoform 1 of Tropomyosin-1 alpha chain
343	R11	2	4.06	14.214	4.8495	4.8495	IPI:IPI00743914.2	IPI:IPI00743914.2|Insulin-like growth factor 2 mRNA binding protein 2		0.869761						0.938521
344	R11	2	4	32.2368	10.5263	10.5263	IPI:IPI00739464.1	IPI:IPI00739464.1|similar to cytoplasmic beta-actin		0.796761	0.222172	2.85896	0.768003			1.12127	0.685453	14.8788
345	R11	2	3.44	10.2916	5.48885	2.5729	IPI:IPI00017367.5	IPI:IPI00017367.5|Radixin		1.37496	0.196422	3.631	2.01555	0.270823	56.5348	1.48911	0.176845	4.23212
346	R11	2	3.22	13	11	5.5	IPI:IPI00016513.5	IPI:IPI00016513.5|Ras-related protein Rab-10		0.931617			1.13614			0.784927
347	R11	2	3.22	12.0773	12.0773	6.76328	IPI:IPI00028481.1	IPI:IPI00028481.1|Ras-related protein Rab-8A		2.13862
348	R11	2	3.05	17.6471	10.5882	7.45098	IPI:IPI00000816.1	IPI:IPI00000816.1|14-3-3 protein epsilon		1.61282	0.149575	2.45886				1.29107	0.442493	14.9814
349	R11	2	2.92	27.0718	13.8122	7.73481	IPI:IPI00215917.3	IPI:IPI00215917.3|ADP-ribosylation factor 3		1.26185						1.52555
350	R11	2	2.09	21.978	7.14286	7.14286	IPI:IPI00418262.4	IPI:IPI00418262.4|Fructose-bisphosphate aldolase C		1.32992			1.42776			1.11365
351	R11	2	2.08	13.7291	3.52505	3.52505	IPI:IPI00302927.6	IPI:IPI00302927.6|T-complex protein 1 subunit delta		1.31165						0.968292
352	R11	2	2.01	26.6094	7.29614	7.29614	IPI:IPI00514330.5	IPI:IPI00514330.5|Hepatoma-derived growth factor		1.06823	0.695577	5.0427	1.49731	0.55955	488.362	0.736303	0.439592	24.8651
353	R11	2	2	4.77745	0.356083	0.356083	IPI:IPI00215631.1	IPI:IPI00215631.1|Isoform Vint of Versican core protein precursor
354	R11	2	2	11.5799	1.3465	1.3465	IPI:IPI00746655.1	IPI:IPI00746655.1|Isoform 2 of Protein FAM62A		1.74297						1.86144
355	R11	2	2	14.9134	1.73103	1.73103	IPI:IPI00465260.3	IPI:IPI00465260.3|GARS protein
356	R11	2	2	11.9553	1.56425	1.56425	IPI:IPI00789551.1	IPI:IPI00789551.1|100 kDa protein		1.76378	0.140078	5.01579				1.0593	0.7128	4.53085
357	R11	2	2	37.8738	5.98007	5.98007	IPI:IPI00328415.11	IPI:IPI00328415.11|Isoform 1 of NADH-cytochrome b5 reductase		1.35818			0.672318			1.09461
358	R11	2	2	7.14286	1.53707	1.53707	IPI:IPI00305152.6	IPI:IPI00305152.6|SEC31 homolog A isoform 4		0.716897			1.56042			0.743767
359	R11	2	2	7.35135	1.62162	1.62162	IPI:IPI00797126.1	IPI:IPI00797126.1|Similar to Nascent polypeptide associated complex alpha subunit
360	R11	2	2	8.93971	1.6632	1.6632	IPI:IPI00783662.1	IPI:IPI00783662.1|Exportin-T		1.19884	0.697522	5.6906				0.979035	0.977039	1738.48
361	R11	2	2	21.7857	3.21429	3.21429	IPI:IPI00607841.1	IPI:IPI00607841.1|Isoform 2 of Cleavage stimulation factor 64 kDa subunit		1.42994	0.240633	6.07597	2.3115			1.15891	0.574171	10.7051
362	R11	2	2	10.9705	3.09423	3.09423	IPI:IPI00479786.3	IPI:IPI00479786.3|KH-type splicing regulatory protein
363	R11	2	2	19.6941	4.39771	4.39771	IPI:IPI00103525.1	IPI:IPI00103525.1|paraspeckle protein 1		1.02424	0.729759	1.29646	0.795341			0.591847	0.0660502	1.84176
364	R11	2	2	9.52381	3.37942	3.37942	IPI:IPI00639921.1	IPI:IPI00639921.1|73 kDa protein		0.997843	0.99308	12.4821				0.750489	0.284545	5.74345
365	R11	2	2	21.7993	4.84429	4.84429	IPI:IPI00555647.2	IPI:IPI00555647.2|Splicing factor, arginine/serine-rich 10 (Transformer 2 homolog, Drosophila) variant		1.56239						1.53434
366	R11	2	2	15.1386	1.20824	1.20824	IPI:IPI00220967.1	IPI:IPI00220967.1|Isoform 1 of Ribosome-binding protein 1		0.667447						0.965446
367	R11	2	2	33.7719	10.0877	10.0877	IPI:IPI00220894.3	IPI:IPI00220894.3|Isoform Short of Eukaryotic translation initiation factor 4H		0.773568	0.0718465	1.33185	0.952029	0.797955	1.59699	0.75553	0.0459721	1.3149
368	R11	2	2	9.68444	1.52339	1.52339	IPI:IPI00219873.1	IPI:IPI00219873.1|Isoform 1C of Catenin delta-1
369	R11	2	2	21.5686	6.16246	6.16246	IPI:IPI00026848.3	IPI:IPI00026848.3|Alpha-2-macroglobulin receptor-associated protein precursor
370	R11	2	2	13.0518	3.45489	3.45489	IPI:IPI00006684.3	IPI:IPI00006684.3|Isoform 4 of Apoptosis inhibitor 5
371	R11	2	2	20.7143	6.07143	6.07143	IPI:IPI00796454.1	IPI:IPI00796454.1|30 kDa protein
372	R11	2	2	10.8571	3.80952	3.80952	IPI:IPI00789428.1	IPI:IPI00789428.1|Isoform 2 of Methylcrotonoyl-CoA carboxylase beta chain, mitochondrial precursor		1.07938						1.09391
373	R11	2	2	8.30704	1.36698	1.36698	IPI:IPI00784366.1	IPI:IPI00784366.1|Isoform 2 of AP-2 complex subunit beta-1
374	R11	2	2	18.0587	4.28894	4.28894	IPI:IPI00641829.5	IPI:IPI00641829.5|BAT1 protein		0.871314	0.482209	1.99873	1.05477	0.882734	3.95131	0.958017	0.853979	2.42085
375	R11	2	2	17.7966	2.9661	2.9661	IPI:IPI00297982.7	IPI:IPI00297982.7|Eukaryotic translation initiation factor 2 subunit 3		1.04069			1.13142			1.27338
376	R11	2	2	25.8065	9.27419	9.27419	IPI:IPI00215884.4	IPI:IPI00215884.4|Isoform ASF-1 of Splicing factor, arginine/serine-rich 1		1.22709	0.552294	21.4715	1.32755	0.608245	162.785	0.710137	0.219951	4.78481
377	R11	2	2	26.3314	4.14201	4.14201	IPI:IPI00020986.2	IPI:IPI00020986.2|Lumican precursor		0.977708						1.34433
378	R11	2	2	16.0326	3.53261	3.53261	IPI:IPI00019169.3	IPI:IPI00019169.3|SH3-containing GRB2-like protein 1		1.09429						1.36658
379	R11	2	2	24.8705	10.3627	10.3627	IPI:IPI00018236.1	IPI:IPI00018236.1|Ganglioside GM2 activator precursor
380	R11	2	2	6.68317	1.73267	1.73267	IPI:IPI00013214.1	IPI:IPI00013214.1|DNA replication licensing factor MCM3
381	R11	2	2	13.8943	3.13112	3.13112	IPI:IPI00007812.1	IPI:IPI00007812.1|Vacuolar ATP synthase subunit B, brain isoform		1.00505						0.797853
382	R11	2	2	12.3369	1.77936	1.77936	IPI:IPI00004273.6	IPI:IPI00004273.6|RNA binding motif protein 25		0.992541						0.99568
383	R11	2	2	5.51643	1.76056	1.76056	IPI:IPI00456631.5	IPI:IPI00456631.5|Isoform 1 of Lysine-specific histone demethylase 1		0.930643			1.30295			0.657184
384	R11	2	2	8.34671	2.08668	2.08668	IPI:IPI00411570.2	IPI:IPI00411570.2|KIAA1835 protein (Fragment)		0.947358			0.67973			1.09324
385	R11	2	2	9.94764	2.09424	2.09424	IPI:IPI00386119.4	IPI:IPI00386119.4|Isoform 5 of Splicing factor 1
386	R11	2	2	22.7273	5.68182	5.68182	IPI:IPI00025796.3	IPI:IPI00025796.3|NADH dehydrogenase [ubiquinone] iron-sulfur protein 3, mitochondrial precursor
387	R11	2	2	16.5992	7.28745	7.28745	IPI:IPI00797983.1	IPI:IPI00797983.1|Ribosomal protein L5
388	R11	2	2	9.8646	3.2882	3.2882	IPI:IPI00792207.1	IPI:IPI00792207.1|Mitochondrial aldehyde dehydrogenase 2 variant (Fragment)		1.22487						1.68718
389	R11	2	2	20.155	5.42636	5.42636	IPI:IPI00791728.1	IPI:IPI00791728.1|Protein
390	R11	2	2	8.9441	2.48447	2.48447	IPI:IPI00790739.1	IPI:IPI00790739.1|Aconitase 2, mitochondrial		0.914836						0.995097
391	R11	2	2	8.77944	3.85439	3.85439	IPI:IPI00759715.1	IPI:IPI00759715.1|Isoform Cytoplasmic of Fumarate hydratase, mitochondrial precursor		1.98905						1.31452
392	R11	2	2	25.1969	7.48032	7.48032	IPI:IPI00646262.1	IPI:IPI00646262.1|28 kDa protein		0.744094			0.978669			1.12331
393	R11	2	2	19.5455	5	5	IPI:IPI00642893.2	IPI:IPI00642893.2|Lymphocyte antigen 6 complex locus protein G5B		1.02093			0.961462			0.74464
394	R11	2	2	14.6739	5.43478	5.43478	IPI:IPI00450472.3	IPI:IPI00450472.3|Ubiquitin-conjugating enzyme E2I		1.02489	0.865399	1.73459	0.813986	0.673118	103.264	0.807148	0.0686804	1.29037
395	R11	2	2	52.7778	16.6667	16.6667	IPI:IPI00447316.1	IPI:IPI00447316.1|Isoform 3 of Hematological and neurological expressed 1 protein		0.855378	0.286812	2.61187	1.03506	0.744982	2.8124	0.954538	0.818577	7.52326
396	R11	2	2	22.4066	6.22407	6.22407	IPI:IPI00420084.3	IPI:IPI00420084.3|Isoform 2 of BH3-interacting domain death agonist
397	R11	2	2	12.5356	5.12821	5.12821	IPI:IPI00375380.3	IPI:IPI00375380.3|proteasome 26S non-ATPase subunit 13 isoform 2		2.51481						3.91428
398	R11	2	2	5.72246	3.29041	3.29041	IPI:IPI00292387.5	IPI:IPI00292387.5|Isoform Alpha of Nucleolar phosphoprotein p130
399	R11	2	2	11.0063	5.34591	5.34591	IPI:IPI00215911.3	IPI:IPI00215911.3|DNA-(apurinic or apyrimidinic site) lyase
400	R11	2	2	10.6383	5.58511	5.58511	IPI:IPI00032139.1	IPI:IPI00032139.1|Serpin B9		0.763704						0.790911	0.327348	5.38492
401	R11	2	2	7.94118	3.52941	3.52941	IPI:IPI00031514.1	IPI:IPI00031514.1|Replication factor C subunit 5		0.775108						1.0398
402	R11	2	2	57.0423	17.6056	17.6056	IPI:IPI00024976.5	IPI:IPI00024976.5|Mitochondrial import receptor subunit TOM22 homolog		0.497248						0.710581
403	R11	2	2	8.8	3.2	3.2	IPI:IPI00020021.3	IPI:IPI00020021.3|Protein DEK
404	R11	2	2	14.5215	5.28053	5.28053	IPI:IPI00014572.1	IPI:IPI00014572.1|SPARC precursor		1.55452						1.18704
405	R11	2	2	14.0575	4.79233	4.79233	IPI:IPI00013949.1	IPI:IPI00013949.1|Small glutamine-rich tetratricopeptide repeat-containing protein A		0.918135	0.881104	312.016				0.997639	0.995992	117.931
406	R11	2	2	12.012	4.8048	4.8048	IPI:IPI00010810.1	IPI:IPI00010810.1|Electron transfer flavoprotein subunit alpha, mitochondrial precursor		0.739177	0.0270667	1.17746	1.19675			1.04534	0.378985	1.46456
407	R11	2	2	5.58036	2.67857	2.67857	IPI:IPI00795633.1	IPI:IPI00795633.1|52 kDa protein		0.868425			0.236467			0.465999
408	R11	2	2	57.377	29.5082	29.5082	IPI:IPI00793611.1	IPI:IPI00793611.1|7 kDa protein
409	R11	2	2	19.4313	7.10901	7.10901	IPI:IPI00647418.2	IPI:IPI00647418.2|NPD011		1.03684	0.867853	2.2832	1.864	0.00605414	1.23299	0.941667	0.882773	4.70799
410	R11	2	2	20.4348	5.65217	5.65217	IPI:IPI00644077.2	IPI:IPI00644077.2|Aldehyde dehydrogenase 1 family, member A1		1.55036						1.35486
411	R11	2	2	10.119	3.37302	3.37302	IPI:IPI00643166.1	IPI:IPI00643166.1|Isoform 2 of Phosphoacetylglucosamine mutase		1.65282			1.81752			1.40376
412	R11	2	2	29.5918	13.2653	13.2653	IPI:IPI00641064.1	IPI:IPI00641064.1|11 kDa protein		1.39524			1.47723			1.21646
413	R11	2	2	18.0516	4.87106	4.87106	IPI:IPI00550917.3	IPI:IPI00550917.3|Twinfilin-2
414	R11	2	2	16.9014	10.5634	10.5634	IPI:IPI00410714.5	IPI:IPI00410714.5|Hemoglobin subunit alpha		1.96095						1.54089
415	R11	2	2	4.19162	1.91617	1.91617	IPI:IPI00375145.1	IPI:IPI00375145.1|Isoform Short of Ubiquitin carboxyl-terminal hydrolase 5
416	R11	2	2	13.1086	5.61798	5.61798	IPI:IPI00219445.1	IPI:IPI00219445.1|Isoform 2 of Proteasome activator complex subunit 3		1.05576
417	R11	2	2	21.3333	10	10	IPI:IPI00025086.3	IPI:IPI00025086.3|Cytochrome c oxidase subunit 5A, mitochondrial precursor		0.614708			0.439248			0.556376
418	R11	2	2	13.8408	7.61246	7.61246	IPI:IPI00015018.1	IPI:IPI00015018.1|Inorganic pyrophosphatase
419	R11	2	2	20.2312	5.78035	5.78035	IPI:IPI00011604.1	IPI:IPI00011604.1|Glycine cleavage system H protein, mitochondrial precursor		0.853643	0.563453	2.69738	0.439372	0.151825	12.685	0.742654	0.265678	2.30903
420	R11	2	2	16.4319	7.98122	7.98122	IPI:IPI00007611.1	IPI:IPI00007611.1|ATP synthase O subunit, mitochondrial precursor
421	R11	2	2	13.9831	8.47458	8.47458	IPI:IPI00000190.1	IPI:IPI00000190.1|CD81 antigen		0.855256	0.033673	1.13506				0.87751	0.63614	2.76702
422	R11	2	2	15.9794	9.27835	9.27835	IPI:IPI00816523.1	IPI:IPI00816523.1|OCIA domain containing 1 isoform 2		0.790234						0.629087
423	R11	2	2	22.5	17.5	17.5	IPI:IPI00797323.1	IPI:IPI00797323.1|9 kDa protein		0.927711			0.582844			0.859517
424	R11	2	2	12.1212	6.56566	6.56566	IPI:IPI00795676.1	IPI:IPI00795676.1|22 kDa protein		1.34995	0.00442095	1.15471	0.916976	0.715338	1.98962	1.06287	0.821468	2.19977
425	R11	2	2	46.9136	19.7531	19.7531	IPI:IPI00792424.1	IPI:IPI00792424.1|9 kDa protein		0.932064						0.655469
426	R11	2	2	18.8811	9.09091	9.09091	IPI:IPI00514802.1	IPI:IPI00514802.1|15 kDa protein
427	R11	2	2	7.95455	7.95455	7.95455	IPI:IPI00472864.2	IPI:IPI00472864.2|similar to ribosomal protein L18a isoform 1		0.498838			1.01738			0.90564
428	R11	2	2	10.8108	5.79151	5.79151	IPI:IPI00439195.1	IPI:IPI00439195.1|Isoform 2 of Methyl-CpG-binding domain protein 3
429	R11	2	2	5.55556	3.78788	3.78788	IPI:IPI00290416.3	IPI:IPI00290416.3|Isoform 1 of Putative GTP-binding protein 9
430	R11	2	2	18.8811	10.4895	10.4895	IPI:IPI00219486.2	IPI:IPI00219486.2|40S ribosomal protein S24. Splice isoform 2		0.598282			0.509954			0.554273
431	R11	2	2	8.15451	6.43777	6.43777	IPI:IPI00107104.1	IPI:IPI00107104.1|UPF0368 protein Cxorf26		0.78273
432	R11	2	2	12.6354	5.05415	5.05415	IPI:IPI00025049.1	IPI:IPI00025049.1|Cation-dependent mannose-6-phosphate receptor precursor		0.554648						0.572703
433	R11	2	2	9.42761	6.39731	6.39731	IPI:IPI00021264.1	IPI:IPI00021264.1|Calponin-1		0.501713						1.26469
434	R11	2	2	24.6914	17.284	17.284	IPI:IPI00020008.1	IPI:IPI00020008.1|NEDD8 precursor		1.50386	0.28821	12.4509	0.509504			1.44271	0.0895896	1.93426
435	R11	2	2	14.1361	8.90052	8.90052	IPI:IPI00016786.1	IPI:IPI00016786.1|Isoform 2 of Cell division control protein 42 homolog precursor		0.983049	0.969684	95.422				1.27858	0.306616	5.11452
436	R11	2	2	16.5354	11.0236	11.0236	IPI:IPI00009901.1	IPI:IPI00009901.1|Nuclear transport factor 2		1.05672	0.763831	1.60987	1.17338	0.463975	2.15154	0.987722	0.955517	1.78215
437	R11	2	2	17.8571	17.8571	17.8571	IPI:IPI00796346.1	IPI:IPI00796346.1|12 kDa protein		0.836465						0.891207
438	R11	2	2	15.9574	15.9574	15.9574	IPI:IPI00796342.1	IPI:IPI00796342.1|11 kDa protein		1.37298	0.0374437	1.31209				1.14301	0.200326	1.35713
439	R11	2	2	10	10	10	IPI:IPI00790462.1	IPI:IPI00790462.1|15 kDa protein		1.20767	0.322688	1.86565	0.765111	0.161631	1.69837	0.813194	0.117437	1.39823
440	R11	2	2	17.3913	17.3913	17.3913	IPI:IPI00787863.1	IPI:IPI00787863.1|similar to 40S ribosomal protein S28		1.23106			0.73042			0.991674
441	R11	2	2	3.25203	3.25203	3.25203	IPI:IPI00759657.1	IPI:IPI00759657.1|phospholipase A2-activating protein isoform 2		0.69363						1.18415
442	R11	2	2	18.5185	18.5185	18.5185	IPI:IPI00645510.1	IPI:IPI00645510.1|Ubiquitin-fold modifier 1		1.07808	0.490042	2.52394	1.46374			1.26861	0.406979	9.46299
443	R11	2	2	9.52381	9.52381	9.52381	IPI:IPI00216237.5	IPI:IPI00216237.5|60S ribosomal protein L36		0.788577	0.517485	24.2518	0.708424	0.0250052	1.18782	0.774767	0.109835	1.75952
444	R11	2	2	8.23045	8.23045	8.23045	IPI:IPI00022145.6	IPI:IPI00022145.6|Isoform 1 of Nuclear ubiquitous casein and cyclin-dependent kinases substrate
445	R11	2	2	12.844	12.844	12.844	IPI:IPI00009922.3	IPI:IPI00009922.3|SRA stem-loop-interacting RNA-binding protein, mitochondrial precursor		1.17986						0.701527
446	R11	2	2	14.5455	14.5455	14.5455	IPI:IPI00005511.1	IPI:IPI00005511.1|PHD finger-like domain-containing protein 5A		1.14502			0.986627			0.56311
447	R11	2	2	3.83693	3.83693	3.83693	IPI:IPI00004503.5	IPI:IPI00004503.5|lysosomal-associated membrane protein 1		1.31485						1.23373
448	R11	2	2	9.85916	9.85916	9.85916	IPI:IPI00002535.2	IPI:IPI00002535.2|FK506-binding protein 2 precursor		0.450104			0.402732			0.428724
449	R11	1.99	1.99	14.5869	0.569801	0.569801	IPI:IPI00783931.1	IPI:IPI00783931.1|Isoform 1 of Collagen alpha-1(XVIII) chain precursor		1.02386	0.917633	1.94979	0.912703	0.70011	2.42086	0.990327	0.897433	1.24695
450	R11	1.86	1.86	16.3787	0.930233	0.431894	IPI:IPI00376964.2	IPI:IPI00376964.2|alpha 3 type VI collagen isoform 2 precursor		1.21422	0.673516	79.83	1.38393	0.349082	12.451	1.10382	0.384595	1.36271
451	R11	1.8	1.8	32.5581	22.093	0	IPI:IPI00550900.1	IPI:IPI00550900.1|Translationally-controlled tumor protein		1.37897	0.0218399	1.27715	1.28407	0.145893	1.58925	1.39472	0.143485	1.71163
452	R11	1.76	1.76	10.1806	2.29885	2.29885	IPI:IPI00644712.4	IPI:IPI00644712.4|ATP-dependent DNA helicase 2 subunit 1		0.945419	0.26982	1.37955	1.20542	0.569371	19.2406	0.58532	0.158255	5.62619
453	R11	1.71	1.71	20.6731	6.73077	6.73077	IPI:IPI00794746.1	IPI:IPI00794746.1|24 kDa protein		0.575958	0.193869	9.05512	1.03911			0.74543	0.314373	7.4592
454	R11	1.71	1.71	16.4021	4.2328	4.2328	IPI:IPI00335930.1	IPI:IPI00335930.1|Isoform 2 of DAZ-associated protein 1		0.883309	0.472294	1.61847	1.08342	0.759756	2.67781	0.721201	0.0353217	1.32896
455	R11	1.71	1.71	7.9096	2.54237	2.54237	IPI:IPI00023601.1	IPI:IPI00023601.1|Hyaluronan and proteoglycan link protein 1 precursor		1.17395			1.23888			0.871467
456	R11	1.71	1.71	7	3	3	IPI:IPI00005161.3	IPI:IPI00005161.3|Actin-related protein 2/3 complex subunit 2		0.909078	0.724221	13.7197				1.06571	0.77982	9.43065
457	R11	1.7	3.22	27.5168	8.38926	8.38926	IPI:IPI00291467.7	IPI:IPI00291467.7|ADP/ATP translocase 3		0.631559	0.236579	9.7346	1.01612	0.958118	21.8625	0.679894	0.0972457	2.12699
458	R11	1.7	2.44	8.72309	0.81663	0.519673	IPI:IPI00413958.3	IPI:IPI00413958.3|Isoform 2 of Filamin-C		0.923932	0.228551	1.45825	0.975964			1.15959	0.512798	7.08869
459	R11	1.7	1.7	9.62389	1.32743	1.32743	IPI:IPI00184330.5	IPI:IPI00184330.5|DNA replication licensing factor MCM2		1.00369						0.950134
460	R11	1.7	1.7	15.0641	1.60256	1.60256	IPI:IPI00011619.4	IPI:IPI00011619.4|Bifunctional 3'-phosphoadenosine 5'-phosphosulfate synthetase 1								0.885806
461	R11	1.7	1.7	7.55355	1.35287	1.35287	IPI:IPI00419856.1	IPI:IPI00419856.1|Transportin 2		1.16472						1.06835
462	R11	1.7	1.7	13.0573	4.77707	2.07006	IPI:IPI00002406.2	IPI:IPI00002406.2|Lutheran blood group glycoprotein precursor		0.852746	0.315319	2.98439	0.907852	0.635411	6.71981	0.819926	0.350263	4.6989
463	R11	1.7	1.7	5.54913	1.50289	1.50289	IPI:IPI00253050.2	IPI:IPI00253050.2|LINE-1 type transposase domain-containing protein 1		0.809229
464	R11	1.7	1.7	5.76441	3.50877	3.50877	IPI:IPI00749250.1	IPI:IPI00749250.1|45 kDa protein		0.940083						0.774113
465	R11	1.7	1.7	16.8675	16.8675	16.8675	IPI:IPI00787147.1	IPI:IPI00787147.1|similar to ribosomal protein L31		0.856202	0.176612	1.7537	1.44207	0.400523	29.5254	0.982371	0.821087	1.34662
466	R11	1.7	1.7	8.04598	5.74713	5.74713	IPI:IPI00003588.1	IPI:IPI00003588.1|Eukaryotic translation elongation factor 1 epsilon-1		1.12812			0.99569			1.03584
467	R11	1.7	1.7	4.71976	4.71976	4.71976	IPI:IPI00552072.1	IPI:IPI00552072.1|chaperonin containing TCP1, subunit 7 isoform b		1.28602	0.245268	1.94508	1.1407	0.419111	1.7529	1.15343	0.541784	2.32206
468	R11	1.7	1.7	12.3596	12.3596	12.3596	IPI:IPI00062037.1	IPI:IPI00062037.1|Dynein light chain 2, cytoplasmic		0.802719			1.18329			0.711296
469	R11	1.62	1.62	8.155	0.694043	0.694043	IPI:IPI00304589.4	IPI:IPI00304589.4|182 kDa tankyrase 1-binding protein		1.11137						1.49019
470	R11	1.62	1.62	12.6551	3.84615	2.48139	IPI:IPI00477803.3	IPI:IPI00477803.3|Hypothetical protein DKFZp781L0540		0.874364	0.573092	8.59027	1.10902	0.859883	356.768	0.826706	0.316755	3.7185
471	R11	1.6	2.21	25.9434	3.30189	2.04403	IPI:IPI00644055.1	IPI:IPI00644055.1|HNRPR protein		1.42717	0.203955	4.47972	0.652382			1.25716	0.163406	2.14513
472	R11	1.59	1.59	13.41	5.74713	5.74713	IPI:IPI00000861.1	IPI:IPI00000861.1|Isoform 1 of LIM and SH3 domain protein 1		0.814051	0.543906	20.1253	1.05506	0.816344	9.92122	1.12665	0.623168	9.52207
473	R11	1.59	1.59	21.2598	11.0236	11.0236	IPI:IPI00221222.7	IPI:IPI00221222.7|Activated RNA polymerase II transcriptional coactivator p15		1.27415	0.26842	1.98771	0.659778	0.353512	26.5268	1.24902	0.355007	2.22907
474	R11	1.55	1.55	21.0296	1.31435	1.31435	IPI:IPI00328293.2	IPI:IPI00328293.2|Serine/arginine repetitive matrix 1		1.08283	0.675484	1.72983	1.12388	0.283999	1.41405	0.871391	0.564161	1.96964
475	R11	1.55	1.55	12.9707	3.13808	3.13808	IPI:IPI00298971.1	IPI:IPI00298971.1|Vitronectin precursor		1.31381			1.3927			1.06
476	R11	1.54	1.54	18.5075	4.47761	4.47761	IPI:IPI00790214.1	IPI:IPI00790214.1|39 kDa protein		0.730618	0.268292	5.97608	0.964296	0.903929	20.8611	0.591161	0.3209	39.8127
477	R11	1.53	1.53	11.4846	1.82073	1.82073	IPI:IPI00011285.1	IPI:IPI00011285.1|Calpain-1 catalytic subunit		1.64089	0.204761	8.13944	0.819301			1.55527	0.0225865	1.2204
478	R11	1.53	1.53	12.3482	5.06073	0	IPI:IPI00031420.3	IPI:IPI00031420.3|UDP-glucose 6-dehydrogenase		1.05515	0.382639	1.23138	1.27007			1.07468	0.0381044	1.06427
479	R11	1.53	1.53	11.9565	11.9565	11.9565	IPI:IPI00068430.1	IPI:IPI00068430.1|Small nuclear ribonucleoprotein polypeptide E-like protein 1		1.13517	0.672641	17.3145	1.4787			0.792819	0.462019	13.6987
480	R11	1.52	3.52	70.5882	15.9664	5.88235	IPI:IPI00003377.1	IPI:IPI00003377.1|Isoform 1 of Splicing factor, arginine/serine-rich 7		0.946588	0.590961	1.33808	0.648345	0.0726607	1.87979	0.942063	0.592836	1.37487
481	R11	1.52	1.52	7.31939	1.3308	1.3308	IPI:IPI00023647.4	IPI:IPI00023647.4|Isoform 1 of Ubiquitin-activating enzyme E1-like protein 2		0.939736	0.852369	28.3414	2.12995			0.694627
482	R11	1.52	1.52	15.4574	3.78549	3.78549	IPI:IPI00021842.1	IPI:IPI00021842.1|Apolipoprotein E precursor		0.996352	0.980057	4.40171	0.684269			0.788443	0.360714	6.83053
483	R11	1.52	1.52	14.7541	3.60656	3.60656	IPI:IPI00399212.2	IPI:IPI00399212.2|similar to Ran-specific GTPase-activating protein		0.900177
484	R11	1.52	1.52	6.42504	2.47117	2.47117	IPI:IPI00465233.1	IPI:IPI00465233.1|DJ1014D13.1 protein		0.974191						1.13616
485	R11	1.52	1.52	29.9213	10.2362	10.2362	IPI:IPI00020777.1	IPI:IPI00020777.1|Uncharacterized protein C14orf57		1.24263			0.925059			0.870703
486	R11	1.52	1.52	12.0879	6.04396	6.04396	IPI:IPI00003327.1	IPI:IPI00003327.1|ADP-ribosylation factor-like protein 3		1.34713						1.11758
487	R11	1.5	1.5	25.5	7.5	7.5	IPI:IPI00643842.1	IPI:IPI00643842.1|20 kDa protein		1.45862	0.231043	2.59847	1.71925	0.0399031	1.61652	1.14242	0.607153	2.58141
488	R11	1.47	1.47	11.6911	0.598151	0.598151	IPI:IPI00477611.1	IPI:IPI00477611.1|Collagen alpha-1(V) chain precursor		1.26284						1.78679	0.147319	5.68438
489	R11	1.46	1.46	20.1493	9.70149	9.70149	IPI:IPI00744618.1	IPI:IPI00744618.1|Stathmin 1 variant (Fragment)		1.62316	0.120419	3.24862	1.52091			0.961157	0.904759	28.2093
490	R11	1.41	2.09	13.5714	4.28571	0	IPI:IPI00011274.2	IPI:IPI00011274.2|heterogeneous nuclear ribonucleoprotein D-like		0.993023	0.985048	44.1151	0.765177	0.489126	26.7491	0.652957	0.0199897	1.18544
491	R11	1.41	1.41	3.64963	2.0073	2.0073	IPI:IPI00306960.3	IPI:IPI00306960.3|Asparaginyl-tRNA synthetase, cytoplasmic		1.04091	0.928048	89.0079	1.02563			1.05241	0.752347	4.87215
492	R11	1.4	1.4	7.8319	1.43266	1.43266	IPI:IPI00026970.4	IPI:IPI00026970.4|FACT complex subunit SPT16		0.582524			0.542409			0.645357
493	R11	1.4	1.4	9.52381	2.22222	2.22222	IPI:IPI00216694.3	IPI:IPI00216694.3|plastin 3		0.852127			0.392712			1.0076
494	R11	1.4	1.4	9.5729	2.20913	2.20913	IPI:IPI00178744.4	IPI:IPI00178744.4|Isoform 2 of Very-long-chain specific acyl-CoA dehydrogenase, mitochondrial precursor		1.23558						1.51307
495	R11	1.4	1.4	12.7586	4.48276	4.48276	IPI:IPI00795037.1	IPI:IPI00795037.1|34 kDa protein		0.97279			0.865598			0.729467
496	R11	1.35	1.36	10.1545	2.98013	0	IPI:IPI00220219.6	IPI:IPI00220219.6|Coatomer subunit beta'		1.17119	0.62911	21.0598	1.00908			1.14653	0.631007	14.2127
497	R11	1.31	1.31	5.29026	0.468165	0.468165	IPI:IPI00420014.2	IPI:IPI00420014.2|U5 small nuclear ribonucleoprotein 200 kDa helicase		0.502417			0.475329			1.07725
498	R11	1.3	1.3	14.5038	4.07125	4.07125	IPI:IPI00470498.1	IPI:IPI00470498.1|Isoform 3 of Plasminogen activator inhibitor 1 RNA-binding protein		1.27662						1.0351
499	R11	1.3	1.3	7.96178	4.77707	4.77707	IPI:IPI00329742.2	IPI:IPI00329742.2|Fumarylacetoacetate hydrolase domain containing 2A		1.58667			1.10554			1.07677
500	R11	1.3	1.3	8.71212	6.81818	6.81818	IPI:IPI00654698.1	IPI:IPI00654698.1|Isoform 2 of Polyglutamine-binding protein 1								0.620854

## Sheet: Biological1.Experimental 2
N	R	Unused	Total	%Cov	%Cov(50)	%Cov(95)	Accession	Name	Species	118:117	PVal 118:117	EF 118:117	119:117	PVal 119:117	EF 119:117	121:117	PVal 121:117	EF 121:117
1	R12	53.17	53.17	76	49.3333	35.4667	IPI:IPI00021440.1	IPI:IPI00021440.1|Actin, cytoplasmic 2		0.960772	0.606377	1.16851	0.943619	0.646716	1.29798	1.27562	0.00552586	1.18251
2	R12	49.39	49.39	63.8249	47.4654	44.7005	IPI:IPI00465248.5	IPI:IPI00465248.5|Isoform alpha-enolase of Alpha-enolase		1.09058	0.172614	1.13408	1.81559	1.54575e-05	1.27609	0.884425	0.176224	1.19767
3	R12	48	48	29.1271	17.3225	14.9254	IPI:IPI00339225.1	IPI:IPI00339225.1|Isoform 5 of Fibronectin precursor		1.0658	0.447078	1.18308	1.17734	0.169057	1.27163	3.0386	8.31273e-14	1.24305
4	R12	42.04	42.04	67.7928	53.6036	49.3243	IPI:IPI00011654.2	IPI:IPI00011654.2|Tubulin beta chain		1.35699	0.0676457	1.40158	2.02586	0.0832866	3.25536	1.47593	0.140055	3.02248
5	R12	36.87	36.87	63.4615	49.5192	49.5192	IPI:IPI00792677.1	IPI:IPI00792677.1|46 kDa protein		1.22517	0.178498	1.44679	1.35217			0.938864	0.907436	238.384
6	R12	34.76	34.76	59.8344	46.3768	38.5093	IPI:IPI00554648.3	IPI:IPI00554648.3|Keratin, type II cytoskeletal 8		1.07828	0.336057	1.17039	1.50545	0.0170893	1.38625	2.28033	6.12213e-08	1.27709
7	R12	33.96	33.96	55.9727	54.6075	49.4881	IPI:IPI00795257.1	IPI:IPI00795257.1|32 kDa protein		1.06608	0.289937	1.12788	1.09937	0.185657	1.15363	0.886268	0.0905827	1.15108
8	R12	32.04	32.04	30.7653	13.2653	13.2653	IPI:IPI00019502.3	IPI:IPI00019502.3|Myosin-9		1.08286	0.498269	1.27688	1.03381	0.852501	1.50324	1.24384	0.0309815	1.21601
9	R12	28.48	28.48	40.0929	21.9814	20.743	IPI:IPI00003865.1	IPI:IPI00003865.1|Isoform 1 of Heat shock cognate 71 kDa protein		1.13275	0.0904754	1.15732	0.987469	0.939548	1.43004	0.963383	0.765009	1.29844
10	R12	26.88	26.88	23.2835	10.3567	8.05524	IPI:IPI00644576.1	IPI:IPI00644576.1|Filamin A, alpha		0.924409	0.335645	1.17884	0.893509	0.273747	1.23093	1.22941	0.0313904	1.20525
11	R12	25.34	25.34	25.5438	11.8707	11.8707	IPI:IPI00298281.3	IPI:IPI00298281.3|Laminin subunit gamma-1 precursor		0.406446	1.05506e-09	1.24376	0.491407	9.61567e-07	1.26035	0.363632	3.00498e-09	1.28314
12	R12	25	25	21.1646	11.2542	8.79059	IPI:IPI00013976.3	IPI:IPI00013976.3|Laminin subunit beta-1 precursor		0.296589	4.19046e-07	1.42747	0.35284	0.000232504	1.60539	0.26292	1.03477e-05	1.62076
13	R12	22.46	22.46	30.3867	18.5083	18.5083	IPI:IPI00414676.6	IPI:IPI00414676.6|Heat shock protein HSP 90-beta		1.1396	0.388029	1.37423	1.10012	0.458304	1.42999	1.30634	0.23606	1.61776
14	R12	22.19	22.19	51.5021	36.6953	26.824	IPI:IPI00418471.6	IPI:IPI00418471.6|Vimentin		0.47172	8.97259e-06	1.28927	0.598925	0.00194899	1.34409	1.07813	0.501208	1.2537
15	R12	20.89	20.89	42.155	28.3554	28.3554	IPI:IPI00303476.1	IPI:IPI00303476.1|ATP synthase subunit beta, mitochondrial precursor		0.766814	0.130635	1.43491	0.827108	0.378304	1.62971	0.696451	0.0671658	1.48701
16	R12	20.56	20.56	68.3284	51.9062	42.522	IPI:IPI00414696.1	IPI:IPI00414696.1|Isoform A2 of Heterogeneous nuclear ribonucleoproteins A2/B1		0.778782	0.0290347	1.24827	1.01385	0.941309	1.48571	0.598594	0.00115797	1.32024
17	R12	19.85	27.27	25.4962	17.2519	17.2519	IPI:IPI00003362.2	IPI:IPI00003362.2|HSPA5 protein		0.96539	0.785123	1.30775	1.57301	0.0536429	1.58637	1.19189	0.216755	1.33561
18	R12	19.81	19.81	27.5058	15.9674	13.6364	IPI:IPI00186290.6	IPI:IPI00186290.6|Elongation factor 2		1.10744	0.185666	1.16829	1.20496	0.191931	1.35213	0.996822	0.982442	1.36515
19	R12	19.21	19.21	35.4839	21.3399	17.1216	IPI:IPI00022774.3	IPI:IPI00022774.3|Transitional endoplasmic reticulum ATPase		1.07951	0.148382	1.11232	0.954896	0.746405	1.35842	1.08592	0.266287	1.16382
20	R12	18.86	19.6	18.7164	8.07071	5.88009	IPI:IPI00480131.1	IPI:IPI00480131.1|278 kDa protein		0.992697	0.948146	1.28646	1.36632	0.5953	5.34764	1.50949	0.00751502	1.31632
21	R12	18.51	18.51	58.8517	58.8517	47.3684	IPI:IPI00796076.1	IPI:IPI00796076.1|23 kDa protein		1.32779	0.000684427	1.16272	1.56351	0.00310649	1.31965	1.58444	2.73081e-06	1.1688
22	R12	18.1	18.1	41.1867	24.2583	22.6876	IPI:IPI00784154.1	IPI:IPI00784154.1|60 kDa heat shock protein, mitochondrial precursor		0.792888	0.00042539	1.12499	0.719463	0.0071588	1.25847	0.815156	0.0112804	1.16636
23	R12	17.32	17.32	49.0593	19.2475	16.3531	IPI:IPI00383296.5	IPI:IPI00383296.5|Isoform 2 of Heterogeneous nuclear ribonucleoprotein M		1.10724	0.365652	1.26019	1.18852	0.283655	1.40109	0.882831	0.293489	1.2804
24	R12	17.3	17.3	30.6257	15.1482	12.404	IPI:IPI00013808.1	IPI:IPI00013808.1|Alpha-actinin-4		0.968158	0.741048	1.25704	1.35355	0.584837	154.072	1.49585	0.0241176	1.38937
25	R12	16.87	16.87	70.2811	52.2088	48.996	IPI:IPI00797687.1	IPI:IPI00797687.1|Isoform 1 of Triosephosphate isomerase		1.401	0.00344244	1.24121	1.4704	0.000942745	1.22601	1.1484	0.166207	1.22168
26	R12	16.47	16.89	51.5625	26.25	26.25	IPI:IPI00465365.4	IPI:IPI00465365.4|Isoform A1-A of Heterogeneous nuclear ribonucleoprotein A1		0.915489	0.325973	1.21481	0.599141	0.220557	2.87634	0.797715	0.245101	1.53616
27	R12	15.76	15.76	30.303	20.9957	18.6147	IPI:IPI00472724.1	IPI:IPI00472724.1|Eukaryotic translation elongation factor 1 alpha-like 3		1.10444	0.254526	1.19505	1.08074	0.672234	1.51593	1.00709	0.952852	1.2846
28	R12	15.32	15.32	40.2273	24.5455	21.3636	IPI:IPI00644989.2	IPI:IPI00644989.2|Isoform 1 of Protein disulfide-isomerase A6 precursor		0.82792	0.122699	1.28979	0.811426	0.346066	1.64899	0.807327	0.139984	1.35543
29	R12	14.67	14.67	65.7143	55	32.8571	IPI:IPI00216691.5	IPI:IPI00216691.5|Profilin-1		1.41932	0.0895008	1.51634	0.946963	0.400733	1.17474	1.25413	0.22642	1.49755
30	R12	14.53	14.53	48.2014	24.4604	24.4604	IPI:IPI00169383.3	IPI:IPI00169383.3|Phosphoglycerate kinase 1		1.15706	0.324721	1.36863	1.14523	0.54341	1.65237	1.21287	0.247241	1.41891
31	R12	14.39	14.39	47.482	26.6187	23.0216	IPI:IPI00020599.1	IPI:IPI00020599.1|Calreticulin precursor		0.516024	9.27367e-07	1.2192	0.497021	0.000276194	1.34121	0.636554	0.000213481	1.22812
32	R12	14.2	14.2	32.5359	18.6603	18.6603	IPI:IPI00796333.1	IPI:IPI00796333.1|45 kDa protein		1.02414	0.961496	3.34899	1.3404	0.455844	25.5035	1.08479	0.824134	2.59173
33	R12	13.93	13.93	36.7347	31.6327	31.6327	IPI:IPI00549248.4	IPI:IPI00549248.4|Isoform 1 of Nucleophosmin		0.926369	0.579181	1.32803	0.933419	0.686866	1.42936	0.948966	0.786043	1.49523
34	R12	13.64	13.64	40.118	35.6932	24.1888	IPI:IPI00455315.4	IPI:IPI00455315.4|Annexin A2		1.17868	0.15063	1.26101	1.29862	0.0113519	1.20492	2.26356	1.13083e-06	1.24045
35	R12	13.23	13.23	47.6331	32.2485	23.3728	IPI:IPI00291006.1	IPI:IPI00291006.1|Malate dehydrogenase, mitochondrial precursor		0.68875	0.00691092	1.28368	0.691286	0.0528453	1.45452	0.663607	0.0075014	1.31816
36	R12	12.79	12.79	59.25	28	23.75	IPI:IPI00479145.2	IPI:IPI00479145.2|Keratin, type I cytoskeletal 19		1.49481	0.0274739	1.41873	1.93754	0.0156894	1.65477	2.72981	0.000264344	1.57098
37	R12	12.72	12.72	30.7806	14.1384	12.5184	IPI:IPI00007765.5	IPI:IPI00007765.5|Stress-70 protein, mitochondrial precursor		0.933107	0.599404	1.32264	1.08599	0.823844	2.38228	0.79666	0.224195	1.47832
38	R12	12.27	12.27	39.0625	30.4688	30.4688	IPI:IPI00552873.2	IPI:IPI00552873.2|Histone H2A type 1-J		0.542647	7.46445e-05	1.27321	0.516441	1.16477e-05	1.23155	0.588867	0.000371141	1.27633
39	R12	11.99	11.99	69.0909	51.5152	44.2424	IPI:IPI00419585.9	IPI:IPI00419585.9|Peptidyl-prolyl cis-trans isomerase A		1.12279	0.0873049	1.14351	1.55999	0.00168288	1.2883	0.869652	0.202706	1.248
40	R12	11.87	11.87	32.3144	17.6128	12.5182	IPI:IPI00827674.1	IPI:IPI00827674.1|Isoform 2 of Nucleolin		0.850942	0.0290957	1.15434	0.667095	0.000212594	1.19473	0.698269	0.00605728	1.27734
41	R12	11.62	11.62	27.4854	15.0585	11.1111	IPI:IPI00029111.2	IPI:IPI00029111.2|DPYSL3 protein		1.24748	0.128566	1.35104	1.0413	0.84989	1.68562	0.963264	0.812002	1.43101
42	R12	11.46	11.46	27.4953	17.7024	12.806	IPI:IPI00784179.1	IPI:IPI00784179.1|58 kDa protein		1.12219	0.11904	1.16091	1.49579	0.040404	1.46143	1.05873	0.575632	1.24325
43	R12	11.41	11.41	27.157	9.90099	7.07214	IPI:IPI00010740.1	IPI:IPI00010740.1|Isoform Long of Splicing factor, proline- and glutamine-rich		0.800451	0.30268	1.68667	1.49903	0.247133	2.93529	1.10035	0.838131	107.275
44	R12	11.05	11.05	31.2373	22.1095	15.0101	IPI:IPI00747810.1	IPI:IPI00747810.1|FSCN1 protein		1.09109	0.251718	1.17311	1.34743	0.0558354	1.36224	1.50131	0.00244979	1.25278
45	R12	11.04	15.04	22.1669	15.6912	9.96264	IPI:IPI00027230.3	IPI:IPI00027230.3|Endoplasmin precursor		0.769574	0.0162048	1.22744	0.802393	0.0438905	1.23733	1.05775	0.630536	1.27592
46	R12	10.94	10.94	30.315	17.3228	17.3228	IPI:IPI00010796.1	IPI:IPI00010796.1|Protein disulfide-isomerase precursor		0.910707	0.442215	1.29032	0.836932	0.364705	1.58284	1.549	0.00330029	1.3013
47	R12	10.49	10.49	29.2783	15.8763	12.7835	IPI:IPI00657680.1	IPI:IPI00657680.1|55 kDa protein		0.602543	0.000104305	1.20833	0.688743	0.00113281	1.20703	0.624811	0.0120415	1.41461
48	R12	10.37	10.37	23.9168	15.078	13.3449	IPI:IPI00008557.4	IPI:IPI00008557.4|insulin-like growth factor 2 mRNA binding protein 1		1.2308	0.389157	2.26823	0.704922	0.139737	2.69439	0.976613	0.922607	2.52841
49	R12	10.22	10.22	42.246	42.246	42.246	IPI:IPI00219446.5	IPI:IPI00219446.5|Phosphatidylethanolamine-binding protein 1		1.45115	0.0134666	1.27748	1.28871	0.596689	5.76037	0.798538	0.443309	2.2542
50	R12	10.13	10.14	47.907	22.093	22.093	IPI:IPI00784347.2	IPI:IPI00784347.2|Keratin, type I cytoskeletal 18		1.02573	0.753285	1.18343	1.64805	0.0263602	1.53363	2.1735	3.29102e-06	1.285
51	R12	10.12	10.12	34.507	26.0563	26.0563	IPI:IPI00604537.2	IPI:IPI00604537.2|tropomyosin 1 alpha chain isoform 3								1.52453
52	R12	9.99	9.99	49.1228	35.0877	28.655	IPI:IPI00640741.1	IPI:IPI00640741.1|19 kDa protein		1.12729	0.269609	1.25303	1.18275	0.340246	1.47393	0.974934	0.857321	1.35877
53	R12	9.8	9.8	23.3108	11.3176	8.27703	IPI:IPI00020984.1	IPI:IPI00020984.1|Calnexin precursor		0.807725	0.156744	1.36442	0.941503	0.820765	1.81065	0.664959	0.0165208	1.36898
54	R12	9.76	9.76	14.387	3.81628	2.29652	IPI:IPI00555610.3	IPI:IPI00555610.3|313 kDa protein		1.07271	0.436794	1.21866	1.44475	0.0900276	1.55678	1.63347	0.00048497	1.23231
55	R12	9.71	9.71	34.0909	15	15	IPI:IPI00807545.1	IPI:IPI00807545.1|Isoform 3 of Heterogeneous nuclear ribonucleoprotein K		1.09673	0.336029	1.22097	0.686341	0.26441	2.39802	0.988626	0.93658	1.36666
56	R12	9.59	9.59	40.4661	19.4915	19.4915	IPI:IPI00479191.2	IPI:IPI00479191.2|HNRPH1 protein		1.37461	0.429441	3.03819	1.6506	0.510622	15.1378	1.30899	0.704318	14.1098
57	R12	9.56	9.56	28.9831	20.8475	12.8814	IPI:IPI00796199.1	IPI:IPI00796199.1|64 kDa protein		0.867892	0.324388	1.35295	1.01084	0.962985	1.72537	0.838984	0.480309	1.72791
59	R12	9.52	9.52	19.7432	14.1252	14.1252	IPI:IPI00643920.2	IPI:IPI00643920.2|Transketolase		1.12439	0.386454	1.37412	0.920455	0.772771	16.8482	0.791188	0.264532	1.72368
58	R12	9.52	15.08	30.5772	10.4524	10.4524	IPI:IPI00807640.1	IPI:IPI00807640.1|heat shock 70kDa protein 1B		0.896327	0.473247	1.4376	0.865921	0.392739	1.51827	0.857844	0.313197	1.42141
60	R12	9.5	9.5	21.7722	14.3038	9.87342	IPI:IPI00332499.1	IPI:IPI00332499.1|nuclear autoantigenic sperm protein isoform 1		1.28769	0.194343	1.52733	1.20349	0.690361	5.64429	0.377581	0.24039	12.6459
61	R12	9.16	9.16	43.9153	35.9788	30.1587	IPI:IPI00298547.3	IPI:IPI00298547.3|Protein DJ-1		1.47328	0.240919	2.32959	1.25637	0.682928	207.001	1.53164	0.285493	2.84706
62	R12	8.77	8.77	20.6204	9.12409	7.29927	IPI:IPI00784090.2	IPI:IPI00784090.2|T-complex protein 1 subunit theta		1.11088	0.328181	1.26696	1.16503	0.253873	1.35624	0.87561	0.421295	1.4574
63	R12	8.51	8.51	27.7576	9.93939	8.72727	IPI:IPI00644079.2	IPI:IPI00644079.2|heterogeneous nuclear ribonucleoprotein U isoform a		0.759054	0.0480503	1.31291	0.764683	0.335993	2.11047	0.668402	0.232363	2.21498
64	R12	8.18	8.18	50.1695	11.8644	11.8644	IPI:IPI00553164.4	IPI:IPI00553164.4|40S ribosomal protein SA		1.26394	0.134472	1.40148	2.47814	0.0800631	4.29666	0.856451	0.72012	65.7703
65	R12	8.13	16.55	28.139	15.2466	12.3318	IPI:IPI00013508.5	IPI:IPI00013508.5|Alpha-actinin-1		0.808257	0.232631	1.45683	0.771639	0.360215	2.00784	1.31775	0.0614288	1.33939
66	R12	8.05	8.05	18.7192	12.8079	12.8079	IPI:IPI00025491.1	IPI:IPI00025491.1|Eukaryotic initiation factor 4A-I		1.06845	0.7523	1.72228	0.830416	0.532999	2.91714	0.926159	0.647923	1.54039
67	R12	8	8	28.6885	22.9508	22.9508	IPI:IPI00792100.1	IPI:IPI00792100.1|CLE		1.21657	0.54596	17.8004	0.83481			0.707279
68	R12	7.97	7.97	17.4056	7.06076	5.58292	IPI:IPI00745872.2	IPI:IPI00745872.2|Isoform 1 of Serum albumin precursor		2.81207	8.51527e-09	1.2572	1.8243	0.000183236	1.28612	2.34186	2.78579e-06	1.29935
69	R12	7.93	7.93	20.85	6.4154	5.13232	IPI:IPI00026944.2	IPI:IPI00026944.2|Isoform 1 of Nidogen-1 precursor		0.327966	0.00530965	1.89664	0.370691	0.0103625	1.89357	0.274164	0.0195727	2.72414
70	R12	7.92	9.93	16.5749	4.40661	4.05608	IPI:IPI00790503.2	IPI:IPI00790503.2|Isoform 3 of Myosin-10		0.896588	0.166655	1.18208	0.9314	0.709767	1.73749	1.17134	0.370556	1.51203
71	R12	7.81	7.81	29.3515	19.4539	19.4539	IPI:IPI00216592.2	IPI:IPI00216592.2|Isoform C1 of Heterogeneous nuclear ribonucleoproteins C1/C2		0.91273	0.411398	1.26028	0.937667	0.522679	1.25389	0.798181	0.101539	1.31916
72	R12	7.7	7.7	59.4203	50.7246	50.7246	IPI:IPI00816008.1	IPI:IPI00816008.1|TMSB4X protein (Fragment)		1.00916	0.99269	18.4722	0.790999			1.18639	0.901607	192.402
73	R12	7.55	7.55	24.4019	19.1388	16.5072	IPI:IPI00032140.4	IPI:IPI00032140.4|Serpin H1 precursor		0.994758	0.969253	1.37725	1.02573	0.859545	1.52138	1.23656	0.320776	1.64133
74	R12	7.54	7.54	17.8088	2.11155	2.11155	IPI:IPI00794340.1	IPI:IPI00794340.1|273 kDa protein		1.20821	0.0513366	1.21005	0.826633	0.435782	2.33429	1.05801	0.644464	1.32866
75	R12	7.53	7.53	54.2683	28.6585	28.6585	IPI:IPI00010204.1	IPI:IPI00010204.1|Splicing factor, arginine/serine-rich 3		0.938789	0.412672	1.17607	1.02132	0.83165	1.24786	0.819837	0.0580275	1.22975
76	R12	7.39	7.39	19.5355	7.24044	6.01093	IPI:IPI00220834.8	IPI:IPI00220834.8|ATP-dependent DNA helicase 2 subunit 2		1.35226	0.250718	1.76822	1.38166	0.238429	2.30961	1.22327	0.638236	2.81803
77	R12	7.37	7.37	10.4943	2.71475	2.71475	IPI:IPI00008868.3	IPI:IPI00008868.3|Microtubule-associated protein 1B		1.00141	0.995079	1.7488	0.94011	0.592279	1.38945	1.33697	0.131746	1.51404
78	R12	7.36	7.36	18.9831	11.6949	7.79661	IPI:IPI00479946.3	IPI:IPI00479946.3|STIP1 protein		1.26646	0.0255994	1.22029	1.21626	0.203205	1.46817	1.0682	0.630622	1.36399
79	R12	7.36	7.36	33.1878	28.821	21.3974	IPI:IPI00790768.1	IPI:IPI00790768.1|26 kDa protein		1.15566	0.175799	1.27697	0.81396			1.23928	0.26639	1.58636
80	R12	7.33	7.33	17.2507	11.8598	11.8598	IPI:IPI00792151.1	IPI:IPI00792151.1|Hypothetical protein NEDD5		1.21833	0.0124453	1.05028	1.23808	0.649108	82.6112	1.3489	0.328526	8.6487
81	R12	7.25	7.25	50.8772	32.8947	23.6842	IPI:IPI00740800.1	IPI:IPI00740800.1|similar to Phosphoglycerate mutase 1 (Phosphoglycerate mutase isozyme B) (PGAM-B) (BPG-dependent PGAM 1) isoform 4		1.33753	0.173792	1.55292	2.04484	0.246344	4.32091	1.04851	0.81656	1.55757
82	R12	7.22	7.22	42.8125	17.8125	13.125	IPI:IPI00329801.12	IPI:IPI00329801.12|Annexin A5		1.16486	0.272853	1.43695	2.62598	0.0964128	6.50206	1.21309	0.232318	1.46414
83	R12	7.22	7.22	12.7599	6.52174	4.82042	IPI:IPI00645078.1	IPI:IPI00645078.1|Ubiquitin-activating enzyme E1		0.8952	0.355681	1.34252	1.07465	0.766176	2.48653	0.934146	0.647272	1.46652
84	R12	7.18	7.18	87.8261	69.5652	59.1304	IPI:IPI00008529.1	IPI:IPI00008529.1|60S acidic ribosomal protein P2		1.087	0.423762	1.25638	0.698908	0.0152172	1.28971	1.0526	0.684772	1.32408
85	R12	7.16	7.16	22.4756	7.65472	7.65472	IPI:IPI00017617.1	IPI:IPI00017617.1|Probable ATP-dependent RNA helicase DDX5		0.781785	0.043144	1.23652	0.708801			0.73517	0.490649	44.5169
86	R12	7.16	7.16	35.2601	24.2775	12.4277	IPI:IPI00218918.5	IPI:IPI00218918.5|Annexin A1		0.781286	0.00370725	1.13195	1.20185	0.00790841	1.07334	1.37361	0.235095	1.80158
87	R12	7.12	10.13	45.629	13.0064	13.0064	IPI:IPI00306959.10	IPI:IPI00306959.10|Keratin, type II cytoskeletal 7		1.02477	0.872251	1.42878	1.67317	0.0894686	2.03627	2.40856	0.00950088	1.8184
88	R12	7.07	7.07	16.5455	11.6364	9.81818	IPI:IPI00334175.3	IPI:IPI00334175.3|Isoform 2 of Polypyrimidine tract-binding protein 1		1.01363	0.940222	1.55494	1.23209	0.0169148	1.12559	0.792442	0.61011	3.68609
89	R12	7.05	7.05	25.1969	14.9606	10.7612	IPI:IPI00022977.1	IPI:IPI00022977.1|Creatine kinase B-type		1.1931	0.134698	1.31795	1.7351	0.0936613	2.8225	0.748234	0.116173	1.97401
90	R12	7.05	7.05	25.6831	18.0328	18.0328	IPI:IPI00796337.1	IPI:IPI00796337.1|poly(rC)-binding protein 2 isoform a		1.08108	0.533154	1.42377	0.99077	0.959988	1.719	0.854645	0.482474	1.86857
91	R12	6.95	6.95	15.0094	12.9456	7.87992	IPI:IPI00011200.5	IPI:IPI00011200.5|D-3-phosphoglycerate dehydrogenase		0.876615	0.549103	1.74963	0.721019	0.434646	4.27181	0.623704	0.0118601	1.25009
92	R12	6.85	6.85	17.1343	4.1194	2.92537	IPI:IPI00024067.4	IPI:IPI00024067.4|Isoform 1 of Clathrin heavy chain 1		1.086	0.601212	1.46294	1.34379	0.104002	1.47871	1.09841	0.508298	1.40343
93	R12	6.74	6.74	10.6516	6.6416	5.38847	IPI:IPI00645194.1	IPI:IPI00645194.1|integrin beta 1 isoform 1A precursor		0.917988	0.782191	2.4616	0.9989	0.976471	1.45954	1.35911	0.460745	2.84319
94	R12	6.62	6.62	26.0398	13.7432	7.77577	IPI:IPI00440493.2	IPI:IPI00440493.2|ATP synthase subunit alpha, mitochondrial precursor		0.663536	0.0484219	1.5012	0.748825	0.366246	2.11447	0.645647	0.0409009	1.50811
95	R12	6.57	6.57	24.2967	16.624	13.8107	IPI:IPI00023860.1	IPI:IPI00023860.1|Nucleosome assembly protein 1-like 1		1.07922	0.698458	1.56295	0.924305	0.703791	1.81958	0.933803	0.772886	1.71587
96	R12	6.49	6.6	50.6757	26.3514	20.2703	IPI:IPI00375400.2	IPI:IPI00375400.2|16 kDa protein		1.64796	0.0100845	1.24297	0.598326			1.51623	0.0258655	1.23985
97	R12	6.49	6.49	40	25	21.3636	IPI:IPI00647915.1	IPI:IPI00647915.1|24 kDa protein		0.72665	0.000121923	1.14584	0.806299	0.0612305	1.25526	1.23511	0.0309792	1.20886
98	R12	6.46	6.46	40.4762	26.1905	19.0476	IPI:IPI00816252.1	IPI:IPI00816252.1|H2B histone family, member S		0.264831	0.190489	182.69	0.248598	0.0827627	10.097	0.28766	0.0816143	7.6965
99	R12	6.39	6.39	17.4194	15.0538	10.3226	IPI:IPI00032179.2	IPI:IPI00032179.2|Antithrombin III variant
100	R12	6.37	6.37	20.3593	13.1737	10.7784	IPI:IPI00219217.3	IPI:IPI00219217.3|L-lactate dehydrogenase B chain		1.39485	0.0780272	1.46027	1.21135	0.738832	5.30225	1.17292	0.43064	1.57
101	R12	6.28	6.28	31.4159	28.3186	18.5841	IPI:IPI00784459.1	IPI:IPI00784459.1|24 kDa protein		1.12892	0.586057	1.65287	1.09934	0.425199	1.31123	1.03063	0.831211	1.39329
103	R12	6.23	6.23	30.2961	11.6173	11.6173	IPI:IPI00018398.4	IPI:IPI00018398.4|26S protease regulatory subunit 6A		0.857993	0.332263	1.47075	0.943299	0.516981	1.28868	0.911165	0.487306	1.37593
102	R12	6.23	18.18	63.6605	24.6684	21.7507	IPI:IPI00023006.1	IPI:IPI00023006.1|Actin, alpha cardiac muscle 1		0.695982	0.000891753	1.15676	0.650343	0.0767364	1.6444	1.15346	0.350113	1.41176
104	R12	6.22	6.22	28.5714	7.47253	7.47253	IPI:IPI00027107.5	IPI:IPI00027107.5|Tu translation elongation factor, mitochondrial		0.912444	0.466729	2.85334				1.06033	0.562665	1.44268
105	R12	6.17	6.17	35.5769	27.4038	27.4038	IPI:IPI00647593.2	IPI:IPI00647593.2|23 kDa protein		0.837608	0.411619	1.80888	1.70314	0.0389058	1.51283	1.16179	0.597701	2.82462
106	R12	6.16	6.16	10.8463	3.69762	3.69762	IPI:IPI00300371.5	IPI:IPI00300371.5|Isoform 1 of Splicing factor 3B subunit 3		1.20649	0.678698	75.0111	0.879625			1.10552	0.627149	6.83207
107	R12	6.15	6.15	9.39837	1.13821	1.13821	IPI:IPI00375294.2	IPI:IPI00375294.2|Laminin subunit alpha-1 precursor		0.474064	0.00440181	1.56454	0.436105	0.00810973	1.74221	0.425983	0.0251254	2.05388
108	R12	6.14	6.14	19.0678	4.87288	4.87288	IPI:IPI00472068.1	IPI:IPI00472068.1|107 kDa protein		1.08174	0.645232	1.63274	0.983996	0.980914	930.511	0.914649	0.672354	1.83665
109	R12	6.06	6.06	17.2455	6.34731	4.07186	IPI:IPI00438229.2	IPI:IPI00438229.2|Isoform 1 of Transcription intermediary factor 1-beta		1.28838	0.105071	1.70956	1.16296	0.372188	3.55903	0.944067	0.635929	3.11511
110	R12	6.03	6.03	38.3721	27.907	27.907	IPI:IPI00719669.2	IPI:IPI00719669.2|Similar to Myosin regulatory light chain MRCL2		0.941331	0.795179	1.76421	1.44631	0.0806665	1.54393	1.2802	0.121434	1.40609
111	R12	6.02	6.02	24.1645	9.76864	9.76864	IPI:IPI00021926.2	IPI:IPI00021926.2|26S protease regulatory subunit S10B		0.883202	0.537049	1.66741	0.955109	0.808634	2.04781	1.07021	0.686497	1.62463
112	R12	5.8	5.8	26.2921	8.76404	6.29213	IPI:IPI00031461.1	IPI:IPI00031461.1|Rab GDP dissociation inhibitor beta		1.04575	0.816912	2.07694	1.1886			0.808782	0.301081	1.9363
113	R12	5.78	5.78	41.4035	12.9825	10.1754	IPI:IPI00334713.1	IPI:IPI00334713.1|Isoform 3 of Heterogeneous nuclear ribonucleoprotein A/B		0.897364	0.473874	1.40273	0.716708	0.268384	2.57115	0.886469	0.723571	2.41426
114	R12	5.76	5.76	8.78924	3.67713	3.67713	IPI:IPI00793443.1	IPI:IPI00793443.1|RAN binding protein 5		0.810196	0.221359	1.54511	0.700976	0.434583	39.261	0.747711	0.0453513	1.32233
115	R12	5.56	5.56	16.7293	1.10497	1.10497	IPI:IPI00420096.4	IPI:IPI00420096.4|plectin 1 isoform 3		0.87958	0.29165	1.3411	1.31813	0.341125	2.17859	1.32575	0.141665	1.53475
116	R12	5.54	5.54	29.2517	10.2041	4.93197	IPI:IPI00402182.2	IPI:IPI00402182.2|Isoform 2 of Heterogeneous nuclear ribonucleoprotein Q		0.912767	0.433029	1.29634	0.747794	0.104335	1.46998	0.765111	0.205943	1.60597
117	R12	5.54	5.54	23.1738	9.82368	9.82368	IPI:IPI00001539.8	IPI:IPI00001539.8|3-ketoacyl-CoA thiolase, mitochondrial		0.602129	0.0866344	1.86446	0.71125	0.420439	3.20371	0.886803	0.598628	1.79351
118	R12	5.53	5.53	17.4312	10.3211	10.3211	IPI:IPI00747497.1	IPI:IPI00747497.1|50 kDa protein		1.09318	0.311524	1.26297	0.935187	0.835392	3.39304	0.932101	0.514373	1.46978
119	R12	5.48	35.07	63.8202	42.2472	37.3034	IPI:IPI00031370.3	IPI:IPI00031370.3|Tubulin beta-2B chain		1.09221	0.576911	1.44197	1.44083	0.18898	1.89872	1.57586	0.237384	2.3904
121	R12	5.44	5.44	32.4074	16.2037	16.2037	IPI:IPI00646304.4	IPI:IPI00646304.4|peptidylprolyl isomerase B precursor		0.951902	0.862311	2.29527	0.59019	0.230269	12.6159	1.36776	0.0807213	1.46815
120	R12	5.44	5.44	17.9966	7.64007	4.75382	IPI:IPI00746388.1	IPI:IPI00746388.1|Ezrin		0.925318	0.379808	1.27173	1.14785	0.681608	3.48729	0.972375	0.729814	1.26503
122	R12	5.43	5.43	25.256	10.4096	7.84983	IPI:IPI00217975.4	IPI:IPI00217975.4|Lamin-B1		0.721098	0.0139214	1.26798	0.759036	0.103483	1.43937	0.76642	0.12065	1.42783
123	R12	5.41	5.41	11.4669	5.06198	5.06198	IPI:IPI00784131.1	IPI:IPI00784131.1|107 kDa protein		0.730601	0.0262039	1.24988	1.00994	0.847217	1.67128	0.728286	0.234629	4.73906
124	R12	5.36	5.36	26.183	17.0347	7.25552	IPI:IPI00008530.1	IPI:IPI00008530.1|60S acidic ribosomal protein P0		0.996503	0.986288	1.70211	0.808169	0.347708	1.84074	0.853736	0.521984	1.87066
125	R12	5.33	5.33	19.5929	10.9415	7.88804	IPI:IPI00156689.3	IPI:IPI00156689.3|Synaptic vesicle membrane protein VAT-1 homolog		0.881795	0.182575	1.22665	1.15141	0.168348	1.28164	0.903005	0.449983	1.40302
126	R12	5.32	5.32	21.0835	7.9063	4.24597	IPI:IPI00018219.1	IPI:IPI00018219.1|Transforming growth factor-beta-induced protein ig-h3 precursor		0.985141	0.948509	1.97252	0.913977	0.73916	13.8956	1.42281	0.0577195	1.46412
127	R12	5.31	5.36	49.6504	18.1818	11.1888	IPI:IPI00382617.1	IPI:IPI00382617.1|P37 AUF1		1.12665	0.676618	1.91215	1.59018	0.373073	3.38586	1.06202	0.869671	2.44951
128	R12	5.3	5.3	21.1934	7.81893	7.81893	IPI:IPI00552590.1	IPI:IPI00552590.1|chaperonin containing TCP1, subunit 6A isoform b		0.717467	0.194799	3.79148	0.773744	0.133808	2.00435	0.669463	0.228131	6.7499
129	R12	5.25	5.25	23.7113	7.04467	4.98282	IPI:IPI00303300.3	IPI:IPI00303300.3|FK506-binding protein 10 precursor		0.53782	0.0182161	1.60295	0.621947	0.185133	2.28102	0.798927	0.452783	1.98251
130	R12	5.23	5.23	21.5168	6.87831	3.96825	IPI:IPI00307162.2	IPI:IPI00307162.2|Isoform 2 of Vinculin		1.07036	0.550084	1.30064	0.940871	0.594058	1.51817	1.35135	0.0414732	1.3284
131	R12	5.23	5.23	15.5268	9.0573	6.09982	IPI:IPI00010720.1	IPI:IPI00010720.1|T-complex protein 1 subunit epsilon		0.889141	0.633723	9.99451
132	R12	5.06	5.06	12.381	7.7381	4.16667	IPI:IPI00002966.1	IPI:IPI00002966.1|Heat shock 70 kDa protein 4		1.08994	0.721592	1.86848	0.551594	0.306732	52.0871	0.653248	0.133808	2.11154
133	R12	5.06	5.06	28.9474	14.0351	14.0351	IPI:IPI00008527.3	IPI:IPI00008527.3|60S acidic ribosomal protein P1		0.881948	0.452331	1.48658	1.19373	0.165604	1.36189	0.837599	0.0635591	1.21633
134	R12	5.05	5.05	7.72636	2.1328	1.12676	IPI:IPI00745092.1	IPI:IPI00745092.1|Isoform 2 of Spectrin alpha chain, brain		0.663901	0.168616	2.05772	0.62462	0.299094	4.29369	0.678772	0.0931363	1.66013
135	R12	5.01	5.04	40.7407	21.5488	14.4781	IPI:IPI00216493.1	IPI:IPI00216493.1|Isoform 3 of Heterogeneous nuclear ribonucleoprotein H3		0.89673	0.403855	1.56309	0.795223	0.248258	1.84336	0.901774	0.598243	2.04839
136	R12	5	5	21.6292	12.9213	9.26966	IPI:IPI00016610.2	IPI:IPI00016610.2|Poly(rC)-binding protein 1		1.06457	0.581435	1.29186	1.22783	0.290879	1.543	1.11198	0.402561	1.32547
137	R12	4.97	4.97	15.2336	4.95327	3.17757	IPI:IPI00784388.1	IPI:IPI00784388.1|123 kDa protein		2.35922						2.03842
138	R12	4.96	4.96	31.4394	8.90151	5.87121	IPI:IPI00260715.5	IPI:IPI00260715.5|Fus-like protein (Fragment)		1.1566	0.0820987	1.18185	1.29164	0.205965	1.52908	0.771913	0.2155	1.5468
139	R12	4.94	4.95	17.7186	4.48669	1.82509	IPI:IPI00742905.1	IPI:IPI00742905.1|ATP-dependent RNA helicase A		1.04074	0.86783	2.01699	1.28361	0.831352	119830	1.00126	0.986641	1.24746
140	R12	4.9	4.9	22.0874	9.95146	7.28155	IPI:IPI00011229.1	IPI:IPI00011229.1|Cathepsin D precursor		0.969959	0.722907	1.21104	1.58985	0.111694	1.8271	0.716211	0.0955438	1.51184
141	R12	4.85	6.99	41.6481	15.1448	12.2494	IPI:IPI00026230.1	IPI:IPI00026230.1|Heterogeneous nuclear ribonucleoprotein H'		0.991488	0.951714	1.51242	0.908751	0.670239	8.44291	0.903195	0.695449	2.11997
142	R12	4.83	4.83	36.0111	8.03324	8.03324	IPI:IPI00018522.3	IPI:IPI00018522.3|Isoform 1 of Protein arginine N-methyltransferase 1		1.35757	0.121445	1.65812	1.06806	0.863225	4.26691	0.811572	0.316499	1.97078
143	R12	4.8	4.8	28.0193	18.3575	11.5942	IPI:IPI00016342.1	IPI:IPI00016342.1|Ras-related protein Rab-7		0.851171	0.591869	2.99436	1.12327	0.560319	2.05954	0.987211	0.970662	3.7976
144	R12	4.74	4.74	21.8905	21.8905	16.4179	IPI:IPI00008964.3	IPI:IPI00008964.3|Ras-related protein Rab-1B		1.35087						1.21066
145	R12	4.73	4.73	57.6	32	22.4	IPI:IPI00032827.1	IPI:IPI00032827.1|Pre-mRNA branch site protein p14		1.07645	0.777647	2.13617	1.56478	0.273772	13.5908	0.812266	0.182128	1.56064
146	R12	4.71	4.71	11.4413	6.98365	4.60624	IPI:IPI00221226.7	IPI:IPI00221226.7|Annexin A6		0.730688	0.0230679	1.27504	0.758579	0.11588	1.55943	0.994541	0.971205	1.44913
147	R12	4.66	4.66	39.7351	20.5298	10.596	IPI:IPI00301579.3	IPI:IPI00301579.3|Epididymal secretory protein E1 precursor		1.04709	0.914238	74.7461	0.547335			1.16466	0.762377	140.553
148	R12	4.65	4.65	9.66215	0.968367	0.731655	IPI:IPI00477531.2	IPI:IPI00477531.2|532 kDa protein		1.06486	0.730466	1.6034	1.02571	0.952478	74.6549	1.22753	0.2049	1.60929
149	R12	4.59	4.64	23.4266	11.3636	6.64336	IPI:IPI00257508.4	IPI:IPI00257508.4|Dihydropyrimidinase-related protein 2		1.25689	0.0643003	1.28209	1.19773	0.143669	1.33866	1.07698	0.592241	1.425
150	R12	4.59	4.59	9.93464	4.31373	3.00654	IPI:IPI00414335.1	IPI:IPI00414335.1|Isoform 3 of Interleukin enhancer-binding factor 3		0.941998	0.678861	1.7094	0.716369			0.908359	0.664512	2.27319
151	R12	4.57	4.57	45	30.7143	20	IPI:IPI00795408.1	IPI:IPI00795408.1|15 kDa protein		0.970933	0.841852	1.46919	0.842375	0.272271	1.45401	0.876278	0.52775	1.70033
152	R12	4.47	12.21	21.4286	11.7347	10.8418	IPI:IPI00789847.1	IPI:IPI00789847.1|Protein		1.12732	0.104346	1.2864	1.26728	0.62902	96.2064	1.33428	0.0674551	1.47657
153	R12	4.47	4.47	10.7306	3.53881	3.53881	IPI:IPI00001639.2	IPI:IPI00001639.2|Importin beta-1 subunit		0.948987	0.852523	2.27733	0.454954			1.09496	0.855847	6.65189
154	R12	4.43	4.43	13.6919	7.82396	7.82396	IPI:IPI00008223.3	IPI:IPI00008223.3|UV excision repair protein RAD23 homolog B		0.892343			0.460967			1.31933
155	R12	4.42	4.42	35.3846	13.8462	8.20513	IPI:IPI00759824.2	IPI:IPI00759824.2|Isoform 2 of Acidic leucine-rich nuclear phosphoprotein 32 family member B		0.836575	0.644062	4.15978	0.890366	0.886051	3480.53	0.868798	0.79673	222.584
156	R12	4.4	4.4	37.1069	23.8994	23.8994	IPI:IPI00796554.1	IPI:IPI00796554.1|18 kDa protein		1.1746			3.10762
157	R12	4.39	4.39	58.7065	17.4129	12.4378	IPI:IPI00216138.6	IPI:IPI00216138.6|Transgelin		0.963789	0.938379	124.765	1.11981			2.95321	0.113317	11.8855
158	R12	4.36	4.36	13.3841	3.9173	2.72035	IPI:IPI00026216.4	IPI:IPI00026216.4|Puromycin-sensitive aminopeptidase		1.44936	0.0138359	1.29317	1.29524	0.0477957	1.28994	1.2723	0.291669	1.69121
159	R12	4.35	4.35	30.8642	30.8642	8.64198	IPI:IPI00759663.1	IPI:IPI00759663.1|Isoform Cytoplasmic+peroxisomal of Peroxiredoxin-5, mitochondrial precursor		0.937621	0.629123	1.3632	1.83087	0.0916456	2.33314	0.992942	0.960761	1.40204
160	R12	4.33	4.33	16.4147	7.99136	7.99136	IPI:IPI00022810.1	IPI:IPI00022810.1|Dipeptidyl-peptidase 1 precursor		0.669175	0.0104882	1.24932	0.554867	0.0995151	2.37631	0.424867	0.000333478	1.15674
161	R12	4.31	4.31	20.8707	4.48143	3.45711	IPI:IPI00017292.1	IPI:IPI00017292.1|Isoform 1 of Catenin beta-1		1.5556	0.163385	2.00501				1.90794	0.062428	2.01308
162	R12	4.28	4.28	16.6038	6.22642	6.22642	IPI:IPI00028122.1	IPI:IPI00028122.1|Isoform 1 of PC4 and SFRS1-interacting protein		0.853622	0.497685	2.29091	0.981206			0.808029	0.305317	4.09025
164	R12	4.27	4.27	28.2609	11.5942	5.07246	IPI:IPI00027223.2	IPI:IPI00027223.2|Isocitrate dehydrogenase [NADP] cytoplasmic	NADP	0.956924	0.665577	1.26764	0.793605	0.505139	3.4388	0.668071	0.0040209	1.20733
163	R12	4.27	4.27	18.4173	5.03597	5.03597	IPI:IPI00794221.1	IPI:IPI00794221.1|76 kDa protein		0.753953	0.0435463	1.30884	0.826966	0.187627	1.42697	0.777342	0.349629	1.93622
165	R12	4.25	4.25	22.4242	9.09091	9.09091	IPI:IPI00550451.1	IPI:IPI00550451.1|Serine/threonine-protein phosphatase PP1-alpha catalytic subunit		0.914778	0.660178	1.79149	0.774157	0.250503	3.85835	0.968992	0.925491	2.68215
166	R12	4.24	4.24	10.8325	2.08986	1.0101	IPI:IPI00013933.2	IPI:IPI00013933.2|Isoform DPI of Desmoplakin		1.06904	0.775228	1.97415	1.29271			1.40356	0.579763	9.27509
167	R12	4.19	4.19	28.2004	8.34879	3.15399	IPI:IPI00221234.5	IPI:IPI00221234.5|Similar to Aldehyde dehydrogenase family 7 member A1		0.913486	0.39893	1.2762	1.19963	0.518733	2.21315	0.780596	0.14279	1.45892
168	R12	4.17	4.17	28.2051	17.9487	17.9487	IPI:IPI00179330.6	IPI:IPI00179330.6|ubiquitin and ribosomal protein S27a precursor		1.93773	0.459719	1641.92	1.13318			0.906516	0.226167	1.58829
169	R12	4.12	4.12	6.45161	4.36433	4.36433	IPI:IPI00792916.1	IPI:IPI00792916.1|Glucosidase II beta subunit precursor		0.697702	0.19958	2.01074	0.95288	0.412381	1.17555	1.14412	0.207079	1.30618
170	R12	4.11	4.11	19.3955	9.06801	9.06801	IPI:IPI00291419.5	IPI:IPI00291419.5|Acetyl-CoA acetyltransferase, cytosolic		1.16387	0.252889	1.40783	0.963859	0.875618	10.6265	0.823568	0.36639	1.7895
171	R12	4.1	4.1	10.9333	8.26667	8.26667	IPI:IPI00333996.3	IPI:IPI00333996.3|Isoform Short of Nucleolysin TIA-1 isoform p40		0.978027	0.810109	1.27165	1.032	0.920383	24.1355	0.829915	0.250332	1.65
172	R12	4.09	4.09	54.8077	30.7692	30.7692	IPI:IPI00029631.1	IPI:IPI00029631.1|Enhancer of rudimentary homolog		0.814848	0.0929059	1.28529	0.815716	0.120948	1.33356	0.630813	0.0179941	1.41829
173	R12	4.07	4.21	27.11	6.90537	6.90537	IPI:IPI00304692.1	IPI:IPI00304692.1|Heterogeneous nuclear ribonucleoprotein G		1.02843	0.933319	2.39579	0.482806	0.249516	45.7853	0.699214	0.547594	8.55101
174	R12	4.07	4.07	13.7521	5.7725	5.7725	IPI:IPI00554737.2	IPI:IPI00554737.2|Serine/threonine-protein phosphatase 2A 65 kDa regulatory subunit A alpha isoform		0.867782	0.178762	1.68153				0.606228	0.237425	12.0389
175	R12	4.06	4.06	14.6707	9.88024	9.88024	IPI:IPI00291005.8	IPI:IPI00291005.8|Malate dehydrogenase, cytoplasmic		1.44723	0.128522	1.88317	1.22179	0.688229	118.49	1.40737	0.0382987	1.29891
176	R12	4.04	4.04	18.7123	5.83501	2.41449	IPI:IPI00607720.1	IPI:IPI00607720.1|Isoform 2 of Solute carrier family 2, facilitated glucose transporter member 14		1.48672	0.0420186	1.44715	1.85613	0.0743411	2.15806	1.56956	0.0118709	1.2984
177	R12	4.04	4.04	14.8148	3.4034	3.4034	IPI:IPI00000877.1	IPI:IPI00000877.1|150 kDa oxygen-regulated protein precursor		1.07794	0.750064	2.42226	1.24111	0.697246	7.91693	1.02138	0.964588	6.15085
178	R12	4.04	4.04	23.5669	7.64331	7.64331	IPI:IPI00304596.3	IPI:IPI00304596.3|Non-POU domain-containing octamer-binding protein		1.06387	0.873962	4.4046	1.01316			0.989658	0.6776	1.26888
182	R12	4.03	4.03	19.8925	5.73477	5.73477	IPI:IPI00027497.5	IPI:IPI00027497.5|Glucose-6-phosphate isomerase		1.69005	0.0851654	2.02345	1.05528			1.31047	0.507937	33.8623
181	R12	4.03	4.03	17.6238	6.13861	6.13861	IPI:IPI00550689.3	IPI:IPI00550689.3|UPF0027 protein C22orf28		1.17739	0.359574	3.72401	1.21992	0.460881	9.3278	1.17259	0.284596	2.63759
179	R12	4.03	18.79	39.1705	26.7281	26.7281	IPI:IPI00216171.3	IPI:IPI00216171.3|Gamma-enolase		0.809798	0.477839	2.8532	0.582892	0.123561	3.8499	0.839611	0.526828	11.2098
180	R12	4.03	4.03	17.7982	4.95413	4.95413	IPI:IPI00760751.1	IPI:IPI00760751.1|glucose-6-phosphate dehydrogenase isoform a		0.700921	0.611232	633.332				0.633157
183	R12	4.02	4.02	14.9406	5.09338	5.09338	IPI:IPI00099550.1	IPI:IPI00099550.1|Isoform 1 of Ubiquilin-1		1.0254	0.803109	1.46225	1.29829	0.196882	2.88575	1.24809	0.158491	1.54172
186	R12	4.01	4.01	16.5165	8.40841	8.40841	IPI:IPI00012887.1	IPI:IPI00012887.1|Cathepsin L precursor		1.2397						1.24185
185	R12	4.01	4.01	25.6267	8.91365	8.91365	IPI:IPI00003925.5	IPI:IPI00003925.5|Isoform 1 of Pyruvate dehydrogenase E1 component subunit beta, mitochondrial precursor		1.07452	0.606527	1.66691	0.832754			1.45445	0.460194	66.6284
184	R12	4.01	4.01	9.65092	2.87474	2.87474	IPI:IPI00794900.1	IPI:IPI00794900.1|105 kDa protein		0.992823	0.963244	4.87083	1.45343	0.59909	678.416	0.894386
187	R12	4.01	4.01	26.3514	22.2973	22.2973	IPI:IPI00029744.1	IPI:IPI00029744.1|Single-stranded DNA-binding protein, mitochondrial precursor		0.705693						0.570252
188	R12	4.01	4.01	14.0562	9.63855	9.63855	IPI:IPI00021840.1	IPI:IPI00021840.1|40S ribosomal protein S6		0.476405	0.137094	7.85238	0.557909	0.023444	1.31413	0.619537	0.121418	3.2366
189	R12	4	36.87	58.5366	45.6763	45.6763	IPI:IPI00180675.4	IPI:IPI00180675.4|Tubulin alpha-3 chain		2.00059			1.6605			1.82624
201	R12	4	4	20.4444	10.6667	10.6667	IPI:IPI00178440.3	IPI:IPI00178440.3|Elongation factor 1-beta		1.52055	0.0436581	1.4914	0.99818	0.995304	3.25333	1.48539	0.0984885	1.66859
203	R12	4	4	14.1079	14.1079	14.1079	IPI:IPI00025019.3	IPI:IPI00025019.3|Proteasome subunit beta type 1 precursor		1.10405	0.764644	3.46855	0.869419	0.464915	4.91375	1.00837	0.971992	2.4721
202	R12	4	4	20.9756	14.6341	14.6341	IPI:IPI00028004.2	IPI:IPI00028004.2|Proteasome subunit beta type 3		1.08547	0.764377	2.03301	0.951962	0.183993	1.20441	1.07305	0.694915	1.59057
204	R12	4	4	13.587	13.587	13.587	IPI:IPI00412525.1	IPI:IPI00412525.1|similar to RAS related protein 1b		0.982927	0.891155	1.61369	0.885618	0.15267	1.45847	0.890566	0.754185	4.01712
199	R12	4	4	12.156	7.56881	7.56881	IPI:IPI00816201.1	IPI:IPI00816201.1|Isoform 2 of Septin-7		0.90859	0.700511	2.5325	0.389996			0.842086
200	R12	4	4	14.1026	8.20513	8.20513	IPI:IPI00735324.2	IPI:IPI00735324.2|similar to Alcohol dehydrogenase class 3 chi chain (Alcohol dehydrogenase class III chi chain) (S-(hydroxymethyl)glutathione dehydrogenase) (Glutathione-dependent formaldehyde dehydrogenase) (FDH) isoform 1		0.908547			1.69501	0.559637	3279.2	1.0032	0.994336	95.4168
194	R12	4	4	18.3453	5.7554	5.7554	IPI:IPI00554538.2	IPI:IPI00554538.2|Isoform 3 of Tripeptidyl-peptidase 1 precursor		0.890766	0.690363	16.1141	0.929777			1.14434	0.332482	2.68059
196	R12	4	4	19.5853	7.37327	7.37327	IPI:IPI00303882.2	IPI:IPI00303882.2|Isoform B of Mannose-6-phosphate receptor-binding protein 1		0.880528						0.715965
197	R12	4	4	24.6154	7.69231	7.69231	IPI:IPI00220739.3	IPI:IPI00220739.3|Membrane-associated progesterone receptor component 1		0.754845	0.0114315	1.13941	0.745198	0.296334	2.46847	0.668793	0.0640834	1.58509
193	R12	4	4	15.2838	5.5313	5.5313	IPI:IPI00294578.1	IPI:IPI00294578.1|Isoform 1 of Protein-glutamine gamma-glutamyltransferase 2		0.683537						1.29092	0.644001	178.455
191	R12	4	4.01	26.0504	10.9244	10.9244	IPI:IPI00374151.1	IPI:IPI00374151.1|peroxiredoxin 3 isoform b		0.65269	0.0984288	1.73658	0.625103	0.0301696	1.46897	0.884617	0.568326	1.73011
192	R12	4	4	8.28402	2.95858	2.95858	IPI:IPI00449049.5	IPI:IPI00449049.5|Poly [ADP-ribose] polymerase 1	ADP-ribose	0.633447	0.481189	237.033	0.361209	0.257345	253.418	0.446867	0.409125	2126.83
195	R12	4	4	67.4074	20.7407	20.7407	IPI:IPI00219219.3	IPI:IPI00219219.3|Galectin-1		0.356851	0.00842872	1.69604	0.427012	0.125215	3.60561	0.52316	0.0300816	1.69839
190	R12	4	4.08	30.9816	9.81595	9.81595	IPI:IPI00301936.3	IPI:IPI00301936.3|ELAV-like protein 1								1.61848
198	R12	4	4	39.0805	13.0268	13.0268	IPI:IPI00017726.1	IPI:IPI00017726.1|Isoform 1 of 3-hydroxyacyl-CoA dehydrogenase type-2
205	R12	3.98	3.98	51.3043	26.087	18.2609	IPI:IPI00293276.10	IPI:IPI00293276.10|Macrophage migration inhibitory factor		1.73675	0.132399	2.61865	2.86406	0.172288	40.8238	1.12685	0.568378	6.58084
206	R12	3.94	3.94	19.7472	6.47709	4.73934	IPI:IPI00796945.1	IPI:IPI00796945.1|70 kDa protein		0.793601	0.463784	13.7464	0.86183			1.04368	0.270914	1.27919
207	R12	3.93	3.93	26.1905	7.53968	4.96032	IPI:IPI00002520.1	IPI:IPI00002520.1|Serine hydroxymethyltransferase, mitochondrial precursor		0.764831	0.252692	1.70455	0.892735	0.642908	2.0195	0.873943	0.543665	1.87349
208	R12	3.88	3.88	38.0342	14.5299	10.2564	IPI:IPI00796462.1	IPI:IPI00796462.1|27 kDa protein		1.5204	0.0133633	1.35186	1.00307	0.992459	3.44103	1.333	0.210115	1.70745
209	R12	3.77	3.77	57.0423	26.7606	21.1268	IPI:IPI00657702.1	IPI:IPI00657702.1|16 kDa protein		1.26689	0.413728	2.05584	1.4107	0.57111	239.052	0.96289	0.22296	1.19186
210	R12	3.76	3.76	32.0388	12.6214	12.6214	IPI:IPI00453473.6	IPI:IPI00453473.6|Histone H4		0.511329	0.00222771	1.44284	0.526843	0.0528551	1.91725	0.369066	0.00230212	1.68708
211	R12	3.72	3.72	11.4943	8.33333	8.33333	IPI:IPI00027341.1	IPI:IPI00027341.1|Macrophage capping protein		0.933202	0.600894	1.62136	1.10183	0.640682	2.15177	0.828646	0.278017	1.72994
212	R12	3.7	3.7	7.92079	2.87129	2.87129	IPI:IPI00025273.1	IPI:IPI00025273.1|Isoform Long of Trifunctional purine biosynthetic protein adenosine-3		1.33857
214	R12	3.7	3.7	10.137	3.28767	3.28767	IPI:IPI00470590.2	IPI:IPI00470590.2|splicing factor 3a, subunit 1, 120kDa isoform 2		1.09848	0.750705	3.035	1.46472	0.644849	2372.33	0.778662	0.391634	2.69947
213	R12	3.7	3.7	14.5221	4.04412	4.04412	IPI:IPI00744315.1	IPI:IPI00744315.1|60 kDa protein		1.05427	0.663838	1.56907	1	1	2.09441	0.927005	0.644596	1.83408
215	R12	3.66	3.66	15.4472	8.40108	5.69106	IPI:IPI00032826.1	IPI:IPI00032826.1|Hsc70-interacting protein		1.2838	0.0301748	1.23455	1.29553	0.148101	1.62305	1.92495	0.0172569	1.2531
216	R12	3.65	3.65	28.9744	7.94872	7.94872	IPI:IPI00005198.2	IPI:IPI00005198.2|Interleukin enhancer-binding factor 2		0.425387			0.939367			0.391316
217	R12	3.62	3.62	27.7778	22.2222	8.33333	IPI:IPI00215918.3	IPI:IPI00215918.3|ADP-ribosylation factor 4		1.31985	0.0841368	1.59801				2.26928
218	R12	3.57	3.57	25.2874	13.0268	9.1954	IPI:IPI00024911.1	IPI:IPI00024911.1|Endoplasmic reticulum protein ERp29 precursor		0.798139	0.122386	1.39932	0.92595	0.759784	2.07736	0.647377	0.041729	1.49799
219	R12	3.53	3.53	24.1667	5	5	IPI:IPI00433214.1	IPI:IPI00433214.1|CKAP4 protein (Fragment)		0.939589	0.880452	64.4908	1.53774	0.454578	114.222	1.24679	0.265004	3.45226
220	R12	3.53	3.53	52.0958	20.3593	8.98204	IPI:IPI00797001.1	IPI:IPI00797001.1|19 kDa protein		0.800811	0.24823	1.63965	0.900533	0.329683	1.33267	1.33728	0.15758	1.6379
221	R12	3.52	3.52	11.5116	2.67442	2.67442	IPI:IPI00796127.1	IPI:IPI00796127.1|97 kDa protein		1.36614	0.00470014	1.0297				1.51944	0.207723	6.04164
222	R12	3.52	3.52	25.1678	8.38926	8.38926	IPI:IPI00007188.5	IPI:IPI00007188.5|ADP/ATP translocase 2		0.408924			0.523281			0.725094
223	R12	3.5	3.5	19.6404	5.11757	1.38313	IPI:IPI00329633.5	IPI:IPI00329633.5|Threonyl-tRNA synthetase, cytoplasmic		1.00117	0.978809	1.12153	0.845159	0.383198	4.34239	0.75142	0.113071	1.50634
224	R12	3.43	7.88	32.2581	24.5968	18.1452	IPI:IPI00479185.1	IPI:IPI00479185.1|tropomyosin 3 isoform 4		0.730551			0.796159			0.662773
225	R12	3.42	3.42	19.3042	3.06958	3.06958	IPI:IPI00021033.2	IPI:IPI00021033.2|Isoform 1 of Collagen alpha-1(III) chain precursor		1.25632	0.319348	2.11128	1.13712	0.875304	3747.64	1.69901	0.380531	7.71969
226	R12	3.42	3.42	27.381	13.0952	13.0952	IPI:IPI00793696.1	IPI:IPI00793696.1|19 kDa protein		0.731981	0.409916	3.66504	0.719866	0.449795	35.3256	0.602597	0.307597	4.98246
227	R12	3.41	3.41	9.94709	3.38624	3.38624	IPI:IPI00219994.2	IPI:IPI00219994.2|Isoform 3 of Exportin-2		1.16881	0.0537504	1.1743	0.928883	0.847631	46.5888	1.07629	0.760153	2.47311
230	R12	3.4	3.4	17.0588	17.0588	17.0588	IPI:IPI00430813.1	IPI:IPI00430813.1|Isoform 2 of Cellular nucleic acid-binding protein		1.20467	0.409078	5.87698	0.89356			1.06485	0.923791	762.776
229	R12	3.4	3.4	7.40741	2.98354	2.98354	IPI:IPI00003519.1	IPI:IPI00003519.1|116 kDa U5 small nuclear ribonucleoprotein component		0.73973			0.671926			0.568555
228	R12	3.4	3.4	16.8981	6.71296	6.71296	IPI:IPI00795150.1	IPI:IPI00795150.1|46 kDa protein		0.689976	0.185066	1.86085	0.644895	0.188916	2.15971	0.774888	0.270273	1.69747
232	R12	3.32	3.32	15.0407	13.0081	4.47154	IPI:IPI00029623.1	IPI:IPI00029623.1|Proteasome subunit alpha type 6		1.17239	0.229378	1.33759	0.888223	0.922951	238749	0.784071	0.0729434	1.32221
231	R12	3.32	3.32	10.8527	5.89147	5.89147	IPI:IPI00009904.1	IPI:IPI00009904.1|Protein disulfide-isomerase A4 precursor		0.880969	0.676687	2.40201	0.750225	0.405141	2.57607	1.11735	0.712078	2.38697
233	R12	3.31	3.31	12.7701	6.09037	6.09037	IPI:IPI00015911.1	IPI:IPI00015911.1|Dihydrolipoyl dehydrogenase, mitochondrial precursor		0.938192	0.440587	1.95793	1.00431	0.981919	6.84115	1.15605	0.620132	15.0656
235	R12	3.3	3.3	22.5296	15.415	15.415	IPI:IPI00001960.4	IPI:IPI00001960.4|Chloride intracellular channel protein 4		1.07591	0.515156	1.49418	0.545517	0.0831821	2.75076	0.747493	0.255984	4.81905
234	R12	3.3	3.3	25.5618	9.55056	9.55056	IPI:IPI00334190.4	IPI:IPI00334190.4|Stomatin-like protein 2		0.795035	0.258141	1.87915	0.739633			0.933294	0.0445271	1.06702
236	R12	3.21	3.21	35.2679	20.5357	9.375	IPI:IPI00220301.5	IPI:IPI00220301.5|Peroxiredoxin-6		0.885109	0.666339	1.98472	1.15958	0.527649	2.31781	0.901343	0.727529	2.16278
237	R12	3.15	3.15	28.2297	13.8756	7.17703	IPI:IPI00002948.3	IPI:IPI00002948.3|Lin-28 homolog A		1.44393	0.183297	1.88616	1.63456	0.331624	3.87037	0.812361	0.492559	2.33583
238	R12	3.15	3.15	19.8864	17.0455	6.81818	IPI:IPI00815806.1	IPI:IPI00815806.1|High-mobility group box 1 variant (Fragment)		1.25187	0.420739	9.20056	0.951301	0.875137	24.3536	0.931811	0.890373	174.084
239	R12	3.13	3.13	11.0407	3.80091	1.44796	IPI:IPI00234252.2	IPI:IPI00234252.2|SWI/SNF-related matrix-associated actin-dependent regulator of chromatin subfamily C member 1		0.991653	0.964346	1.73257	0.694211	0.156237	2.02668	0.724656	0.247539	2.04542
240	R12	3.13	3.13	38.0952	25.7143	15.2381	IPI:IPI00013895.1	IPI:IPI00013895.1|Protein S100-A11		0.959116	0.783574	1.55636	1.87162	0.0234802	1.59422	1.43173	0.23816	2.17577
241	R12	3.1	3.1	11.5635	4.39739	4.39739	IPI:IPI00644087.1	IPI:IPI00644087.1|Progerin		0.576055	0.0109524	1.40695	0.547378	0.1457	3.05139	0.820362	0.345637	1.67299
242	R12	3.05	3.05	28.0899	20.7865	14.6067	IPI:IPI00005162.3	IPI:IPI00005162.3|Actin-related protein 2/3 complex subunit 3		1.11716	0.165107	1.4528	1.72611			1.41056
243	R12	2.99	2.99	20.0137	3.07377	2.2541	IPI:IPI00297646.4	IPI:IPI00297646.4|Collagen alpha-1(I) chain precursor		0.855141	0.0968265	1.35632	1.11025			1.39461	0.496364	65.2504
244	R12	2.89	2.89	21.0692	7.54717	4.08805	IPI:IPI00550488.2	IPI:IPI00550488.2|TALDO1 protein		1.06681	0.663914	1.73579	1.30085	0.53082	39.7337	0.798773	0.556048	30.1904
245	R12	2.89	2.89	11.3244	6.14203	3.45489	IPI:IPI00012578.1	IPI:IPI00012578.1|Importin alpha-4 subunit		0.762015	0.109939	1.82644	1.11071			0.585914	0.0282522	1.35207
246	R12	2.84	2.84	13.783	3.22581	1.75953	IPI:IPI00006482.1	IPI:IPI00006482.1|Isoform Long of Sodium/potassium-transporting ATPase alpha-1 chain precursor		0.909638	0.736796	2.87556	0.855551	0.178828	1.39081	1.01111	0.952973	2.04263
247	R12	2.82	2.82	11.9048	4.7619	2.5641	IPI:IPI00006167.1	IPI:IPI00006167.1|Protein phosphatase 2C isoform gamma
248	R12	2.8	2.8	17.0455	6.13636	3.40909	IPI:IPI00011126.6	IPI:IPI00011126.6|26S protease regulatory subunit 4		1.62095
249	R12	2.77	2.77	17.382	5.5794	3.43348	IPI:IPI00012442.1	IPI:IPI00012442.1|Ras GTPase-activating protein-binding protein 1		1.19715	0.514122	2.17299	0.690136	0.16771	2.12035	0.551557	0.163079	3.26732
250	R12	2.73	2.73	14.3357	11.5385	6.29371	IPI:IPI00005969.3	IPI:IPI00005969.3|F-actin capping protein subunit alpha-1		1.10121	0.821362	70.1401	1.26719			1.18763
251	R12	2.72	2.72	7.10974	3.86399	1.85471	IPI:IPI00642971.3	IPI:IPI00642971.3|eukaryotic translation elongation factor 1 delta isoform 1		0.977254	0.855296	1.61398	0.865145	0.157942	1.32622	0.823237	0.0959951	1.32299
253	R12	2.7	2.7	13.2576	10.2273	4.92424	IPI:IPI00472119.2	IPI:IPI00472119.2|30 kDa protein		1.19029			2.49715
252	R12	2.7	6.76	20.8589	7.97546	5.67485	IPI:IPI00651653.1	IPI:IPI00651653.1|Isoform 3 of Probable ATP-dependent RNA helicase DDX17		0.964572	0.161103	1.05803	0.765063	0.134619	1.48773	0.945452	0.782661	1.69521
254	R12	2.66	2.66	15.9487	2.65811	1.37489	IPI:IPI00394838.2	IPI:IPI00394838.2|ATP citrate lyase isoform 2		1.11616	0.311979	2.10621	1.60955			1.59764	0.0439167	1.50881
255	R12	2.63	2.63	19.7297	10	3.51351	IPI:IPI00001734.2	IPI:IPI00001734.2|Isoform 1 of Phosphoserine aminotransferase		1.05318	0.634523	1.36708	1.10324	0.455545	2.95981	0.954082	0.685621	1.39812
257	R12	2.62	2.62	20.1087	20.1087	10.8696	IPI:IPI00220766.4	IPI:IPI00220766.4|Lactoylglutathione lyase		0.947559	0.097262	1.11114	0.676063			0.469626
256	R12	2.62	2.62	17.9567	8.04954	5.88235	IPI:IPI00789155.1	IPI:IPI00789155.1|Calumenin precursor		0.806998	0.319692	1.68938	1.08778	0.774544	3.02305	1.28124	0.272788	1.80152
258	R12	2.62	2.62	20.3125	20.3125	9.375	IPI:IPI00011302.1	IPI:IPI00011302.1|CD59 glycoprotein precursor		0.660761	0.343394	4.2556	0.559774			1.18599	0.349385	1.83271
259	R12	2.59	2.59	19.0332	8.1571	2.41692	IPI:IPI00015842.1	IPI:IPI00015842.1|Reticulocalbin-1 precursor		1.10826	0.312313	1.39123	0.854087	0.324435	3.06477	1.74358	0.272998	25.2684
260	R12	2.57	2.57	23.8908	7.50853	3.75427	IPI:IPI00479366.1	IPI:IPI00479366.1|31 kDa protein		0.784043	0.393207	2.17775	0.880695	0.755797	4.64127	0.88585	0.650364	2.15697
262	R12	2.56	6.95	39.1129	23.3871	18.9516	IPI:IPI00010779.4	IPI:IPI00010779.4|Isoform 1 of Tropomyosin alpha-4 chain		1.22332	0.29285	1.84641	1.65023			1.94846	0.0163871	1.54393
261	R12	2.56	36.38	68.3146	49.4382	44.4944	IPI:IPI00007752.1	IPI:IPI00007752.1|Tubulin beta-2C chain		1.08387	0.578004	1.50986	0.957382	0.881016	18.6583	1.1135	0.717163	3.03232
263	R12	2.56	4.56	21.9554	8.4048	4.97427	IPI:IPI00746216.1	IPI:IPI00746216.1|Insulin-like growth factor 2 mRNA-binding protein 3		0.567871	0.430124	318.125	0.401928			0.674973	0.450448	71.6506
264	R12	2.55	2.55	20.9756	13.1707	8.29268	IPI:IPI00025512.2	IPI:IPI00025512.2|Heat-shock protein beta-1		1.18912	0.278294	2.79668	1.62598	0.0546302	1.7012	1.54171	0.343402	26.9143
265	R12	2.52	2.52	21.6842	7.57895	2.73684	IPI:IPI00008274.7	IPI:IPI00008274.7|Adenylyl cyclase-associated protein 1		0.913857	0.285034	1.73271	1.03291			0.762015	0.304395	5.98772
266	R12	2.51	2.51	18.7726	5.05415	5.05415	IPI:IPI00301311.1	IPI:IPI00301311.1|Isoform 2 of Protein SET		1.11478	0.34438	1.36173	1.69994			1.01628	0.882195	1.51314
268	R12	2.46	2.46	13.8004	5.9448	4.4586	IPI:IPI00295400.1	IPI:IPI00295400.1|Tryptophanyl-tRNA synthetase, cytoplasmic		1.0231						1.41682
267	R12	2.46	2.46	23.6842	3.94737	3.94737	IPI:IPI00513959.3	IPI:IPI00513959.3|RNA binding motif protein 39		0.920629	0.45022	1.46566	0.810612	0.160716	1.51264	1.34424	0.171217	1.83625
269	R12	2.44	2.44	13.9706	6.61765	3.43137	IPI:IPI00009032.1	IPI:IPI00009032.1|Lupus La protein		1.28159	0.125591	1.45425	1.40136	0.533255	116.822	1.06529	0.739922	1.73798
270	R12	2.44	2.44	9.53307	7.00389	3.89105	IPI:IPI00291510.3	IPI:IPI00291510.3|Inosine-5'-monophosphate dehydrogenase 2		0.951686	0.436712	1.67377				0.603828	0.0530967	1.70889
271	R12	2.41	2.41	14.1612	5.88235	3.7037	IPI:IPI00219005.3	IPI:IPI00219005.3|FK506-binding protein 4		1.11757	0.554398	1.70405	1.76451	0.246881	19.0562	1.18262	0.204168	1.47449
272	R12	2.39	2.39	8.76002	1.60395	0.863664	IPI:IPI00513769.1	IPI:IPI00513769.1|nestin		0.88376	0.520656	1.5579	1.49957	0.599721	9.06484	1.03385	0.877026	1.65615
273	R12	2.37	2.37	10.3704	10.3704	6.2963	IPI:IPI00398735.3	IPI:IPI00398735.3|calponin 2 isoform b		1.02349	0.914718	2.28256	1.20922	0.384598	5.29127	1.40064	0.0795362	1.5454
274	R12	2.36	2.36	36.8932	29.1262	17.4757	IPI:IPI00797738.1	IPI:IPI00797738.1|12 kDa protein		0.475963			0.375877			0.44772
275	R12	2.35	2.35	13.2353	11.2745	7.35294	IPI:IPI00008433.4	IPI:IPI00008433.4|40S ribosomal protein S5		0.607408	0.030104	1.52221	0.621916	0.0192591	1.33348	0.511594	0.121947	3.03881
276	R12	2.34	2.34	32.7869	32.7869	19.6721	IPI:IPI00472662.2	IPI:IPI00472662.2|Metallothionein-1I		1.39515	0.207869	1.8516	1.68237			1.08482	0.858438	3.79648
277	R12	2.33	2.33	18.3206	18.3206	10.687	IPI:IPI00789521.1	IPI:IPI00789521.1|15 kDa protein		0.741812	0.368242	11.914	0.605943			0.875023	0.747005	56.9056
278	R12	2.27	2.27	36.8421	26.3158	14.7368	IPI:IPI00001589.1	IPI:IPI00001589.1|Mitochondrial import inner membrane translocase subunit Tim13		0.785231	0.316156	5.28456	0.672448	0.219208	6.09941	0.657764	0.159026	3.88821
280	R12	2.26	2.26	27.9539	3.45821	3.45821	IPI:IPI00641950.3	IPI:IPI00641950.3|Lung cancer oncogene 7		1.09424	0.368996	1.3122	0.764621			1.09447	0.704918	1.99234
279	R12	2.26	2.26	14.2857	2.22222	2.22222	IPI:IPI00604710.2	IPI:IPI00604710.2|solute carrier family 3 (activators of dibasic and neutral amino acid transport), member 2 isoform c		0.889836			1.78961			1.42659
281	R12	2.25	3.74	29.2135	9.83146	4.49438	IPI:IPI00455134.1	IPI:IPI00455134.1|Isoform 2 of Heterogeneous nuclear ribonucleoprotein A3		0.954069	0.802524	1.58153	1.0972	0.0333556	1.08419	0.929559	0.668003	1.51059
282	R12	2.23	2.23	8.70185	1.42653	1.42653	IPI:IPI00329745.4	IPI:IPI00329745.4|CDNA FLJ43793 fis, clone TESTI4000014, highly similar to 130 kDa leucine-rich protein		0.762164	0.153871	1.53613	0.579152	0.748545	16964410	0.764936	0.272036	1.88743
283	R12	2.22	2.22	45.4545	11.6883	11.6883	IPI:IPI00472476.1	IPI:IPI00472476.1|18 kDa protein		1.08232	0.685275	2.06667	1.8324			0.822	0.140639	1.42604
284	R12	2.21	2.21	3.76068	1.02564	1.02564	IPI:IPI00296099.6	IPI:IPI00296099.6|Thrombospondin-1 precursor		1.29637						5.25233
285	R12	2.2	2.2	24.6803	5.11509	2.30179	IPI:IPI00026314.1	IPI:IPI00026314.1|Isoform 1 of Gelsolin precursor		0.998832	0.986819	1.23053	1.38511	0.387351	3.59222	1.16117	0.519516	2.29297
287	R12	2.19	2.19	10.058	3.2882	3.2882	IPI:IPI00103467.4	IPI:IPI00103467.4|Aldehyde dehydrogenase X, mitochondrial precursor		0.677971	0.057459	1.52068	1.07921			0.739934	0.262491	5.33288
286	R12	2.19	2.19	21.246	2.23642	2.23642	IPI:IPI00827583.1	IPI:IPI00827583.1|72 kDa protein		0.594918	0.494202	651.662	0.683883	0.58761	589.998	0.532826	0.467557	1370.32
288	R12	2.18	2.18	36.1842	10.5263	10.5263	IPI:IPI00794543.1	IPI:IPI00794543.1|17 kDa protein		0.690512	0.0556885	1.48087	1.43436	0.150743	1.97851	0.649119	0.155215	2.2999
289	R12	2.17	2.17	29.4118	5.04202	5.04202	IPI:IPI00218084.5	IPI:IPI00218084.5|similar to eukaryotic translation initiation factor 5A		1.81639	0.0352266	1.64084	1.20388	0.506674	11.1065	1.50442	0.361295	27.331
290	R12	2.15	2.2	24.1554	3.04054	3.04054	IPI:IPI00294426.3	IPI:IPI00294426.3|Isoform Long of TATA-binding protein-associated factor 2N		0.965527	0.922383	2.55715	0.700956	0.165598	2.04236	0.813779	0.402237	1.96161
291	R12	2.14	2.14	9.02439	2.03252	0.97561	IPI:IPI00100160.3	IPI:IPI00100160.3|Isoform 1 of Cullin-associated NEDD8-dissociated protein 1		0.833289			0.552605			1.00998
292	R12	2.13	3.57	12.9983	5.54593	2.59965	IPI:IPI00219365.3	IPI:IPI00219365.3|Moesin		1.12115	0.496304	1.52907	1.12146	0.255516	1.29719	0.927691	0.692031	1.63085
293	R12	2.12	2.12	10.3109	1.37741	0.550964	IPI:IPI00784273.1	IPI:IPI00784273.1|Talin-1		2.48562						1.3967
294	R12	2.12	2.12	29.1982	2.87443	2.87443	IPI:IPI00009841.4	IPI:IPI00009841.4|CDNA FLJ31747 fis, clone NT2RI2007377, highly similar to RNA-BINDING PROTEIN EWS		1.32672	0.180061	1.67652	1.72713			1.33462	0.473987	29.3543
295	R12	2.12	2.12	19.2308	2.5641	2.5641	IPI:IPI00298406.3	IPI:IPI00298406.3|Isoform 2 of Hydroxyacyl-coenzyme A dehydrogenase, mitochondrial precursor		0.930606	0.890032	188.181	1.05076			0.819632	0.61605	39.2324
296	R12	2.11	2.11	13.0742	3.88693	3.88693	IPI:IPI00216308.5	IPI:IPI00216308.5|Voltage-dependent anion-selective channel protein 1		0.554084	0.00021535	1.20017	0.619557	0.00616906	1.31143	0.730147	0.00360096	1.1811
297	R12	2.1	2.1	33.5135	5.94595	5.94595	IPI:IPI00642542.1	IPI:IPI00642542.1|DJ639P13.2.2		1.2976	0.323353	6.31256				1.60887	0.266188	14.6537
298	R12	2.1	2.1	25.7576	14.3939	14.3939	IPI:IPI00816063.1	IPI:IPI00816063.1|RPL12 protein		1.01188	0.900136	2.58341	1.46328			1.04432	0.925355	107.479
300	R12	2.09	2.09	18.0602	6.68896	6.68896	IPI:IPI00001754.1	IPI:IPI00001754.1|Junctional adhesion molecule A precursor		0.780924	0.60967	86.9705	0.639668			0.470558
299	R12	2.09	2.09	8.45324	3.05755	3.05755	IPI:IPI00012585.1	IPI:IPI00012585.1|Beta-hexosaminidase beta chain precursor		0.629385	0.0173686	1.17415	0.432529	0.275638	137.304	0.62171	0.285113	18.1954
302	R12	2.08	2.08	14.3813	7.35786	7.35786	IPI:IPI00640965.1	IPI:IPI00640965.1|33 kDa protein		1.4687	0.0887163	1.61052	1.46678			1.33272	0.684556	13.8597
304	R12	2.08	2.08	18.0952	10.4762	10.4762	IPI:IPI00465315.6	IPI:IPI00465315.6|Cytochrome c		0.700888						0.712559
301	R12	2.08	2.08	39.8467	6.13027	6.13027	IPI:IPI00299155.5	IPI:IPI00299155.5|Proteasome subunit alpha type 4		0.55438			0.476597			0.719651
303	R12	2.08	2.08	13.9918	4.93827	4.93827	IPI:IPI00011253.3	IPI:IPI00011253.3|40S ribosomal protein S3
305	R12	2.06	2.06	18.9155	2.64817	2.64817	IPI:IPI00014516.1	IPI:IPI00014516.1|Isoform 1 of Caldesmon		1.15023	0.641951	16.8004	1.49978	0.389648	37.1601	2.45755	0.0819261	3.25861
307	R12	2.05	2.05	11.2676	4.57746	4.57746	IPI:IPI00743231.1	IPI:IPI00743231.1|32 kDa protein		0.912752	0.693841	9.23577				1.01094	0.932681	3.67649
309	R12	2.05	2.05	7.38462	3.07692	3.07692	IPI:IPI00220271.3	IPI:IPI00220271.3|Alcohol dehydrogenase		0.791242	0.547939	31.8385	1.2242
308	R12	2.05	2.05	6.39175	2.8866	2.8866	IPI:IPI00477856.3	IPI:IPI00477856.3|N-myristoyltransferase 2		0.698652			0.645077			0.477521
306	R12	2.05	2.05	11.9617	4.78469	4.78469	IPI:IPI00028091.3	IPI:IPI00028091.3|Actin-like protein 3		0.680837	0.081985	1.8824	1.09803	0.44846	2.74522	0.881132	0.260674	2.00939
310	R12	2.04	2.04	21.4527	2.87162	2.87162	IPI:IPI00289499.3	IPI:IPI00289499.3|Bifunctional purine biosynthesis protein PURH		1.13744	0.401585	1.68982	1.39929	0.0445741	1.37146	0.938005	0.62823	1.62621
312	R12	2.04	2.04	13.4615	3.63248	3.63248	IPI:IPI00386755.2	IPI:IPI00386755.2|ERO1-like protein alpha precursor		0.983911	0.918871	4.99505	0.974295			1.1591	0.77924	179.676
311	R12	2.04	2.04	10.1093	2.04918	2.04918	IPI:IPI00009747.1	IPI:IPI00009747.1|Lanosterol synthase		0.786933			1.00107			1.17216
314	R12	2.03	2.03	8.10427	0.663507	0.663507	IPI:IPI00220213.1	IPI:IPI00220213.1|Isoform 4 of Tenascin precursor		1.04183	0.809118	1.89877	1.27893	0.223033	3.13394	1.57307	0.239253	3.24149
315	R12	2.03	2.03	10.6383	1.18203	1.18203	IPI:IPI00394668.1	IPI:IPI00394668.1|Isoform 4 of Double-stranded RNA-specific adenosine deaminase		0.807647	0.11351	1.63096	1.39908	0.261375	6.407	0.585509	0.346172	61.052
313	R12	2.03	2.03	10.4077	0.387156	0.387156	IPI:IPI00024284.4	IPI:IPI00024284.4|Basement membrane-specific heparan sulfate proteoglycan core protein precursor		0.762229	0.0181912	1.10363	1.03434	0.935758	69.2068	0.616007	0.0239297	1.2605
316	R12	2.03	2.03	9.95025	1.99005	1.99005	IPI:IPI00015973.1	IPI:IPI00015973.1|Band 4.1-like protein 2
320	R12	2.02	2.02	9.62415	0.740319	0.740319	IPI:IPI00298057.1	IPI:IPI00298057.1|Periplakin		2.16541
319	R12	2.02	2.02	12.3942	0.761421	0.761421	IPI:IPI00742682.1	IPI:IPI00742682.1|nuclear pore complex-associated protein TPR		1.55851			1.59055			1.37014
325	R12	2.02	2.02	9.49367	5.06329	3.37553	IPI:IPI00008453.3	IPI:IPI00008453.3|Coronin-1C		1.1864	0.475924	1.9528				0.991284	0.98105	4.07666
324	R12	2.02	2.02	8.46682	1.71625	1.71625	IPI:IPI00788157.1	IPI:IPI00788157.1|Isoform 2 of 5'-3' exoribonuclease 2		1.17038			0.909922			0.63854
326	R12	2.02	2.02	14.0969	6.60793	6.60793	IPI:IPI00646917.1	IPI:IPI00646917.1|Cleavage and polyadenylation specificity factor 5		1.08647	0.873206	185.022	1.35196			0.684874
323	R12	2.02	2.02	12.9076	1.90217	1.90217	IPI:IPI00019912.3	IPI:IPI00019912.3|Peroxisomal multifunctional enzyme type 2		1.08359	0.351461	1.332	1.41486	0.481313	63.9307	0.895479	0.214567	1.30304
318	R12	2.02	4.02	16.8675	8.19277	8.19277	IPI:IPI00003881.5	IPI:IPI00003881.5|Heterogeneous nuclear ribonucleoprotein F		0.869401	0.151021	1.23663	0.979181	0.939129	2.24173	0.893915	0.321307	1.29956
327	R12	2.02	2.02	24.4444	16.2963	16.2963	IPI:IPI00221093.7	IPI:IPI00221093.7|40S ribosomal protein S17		0.631843	0.00831148	1.26392	1.00306	0.982055	1.4886	0.599719	0.000952807	1.13184
317	R12	2.02	20.73	18.7907	8.74419	7.34884	IPI:IPI00739539.2	IPI:IPI00739539.2|similar to Prostate, ovary, testis expressed protein on chromosome 2		0.576295			0.562029			0.883118
321	R12	2.02	2.02	18.7008	2.75591	2.75591	IPI:IPI00031820.3	IPI:IPI00031820.3|Phenylalanyl-tRNA synthetase alpha chain
322	R12	2.02	2.02	10.775	2.83554	2.83554	IPI:IPI00789457.1	IPI:IPI00789457.1|Karyopherin alpha 2
337	R12	2.01	2.01	6.43127	1.26103	1.26103	IPI:IPI00026665.2	IPI:IPI00026665.2|Glutaminyl-tRNA synthetase		1.68322						1.92398
333	R12	2.01	2.01	39.726	11.6438	11.6438	IPI:IPI00604590.3	IPI:IPI00604590.3|NME1-NME2 protein		1.18531			1.10833			1.192
328	R12	2.01	2.01	10.1601	1.16995	1.16995	IPI:IPI00220365.5	IPI:IPI00220365.5|EIF4G1 variant protein (Fragment)		1.07049	0.205976	1.33674				1.0709	0.565574	2.91835
340	R12	2.01	2.01	9.21053	5.59211	5.59211	IPI:IPI00399054.1	IPI:IPI00399054.1|v-crk sarcoma virus CT10 oncogene homolog isoform a		0.952255			0.73939			0.968226
331	R12	2.01	2.01	35.6061	6.81818	6.81818	IPI:IPI00328840.9	IPI:IPI00328840.9|THO complex subunit 4		0.945302			1.35132			1.03473
330	R12	2.01	2.01	7.43456	1.57068	1.57068	IPI:IPI00793223.1	IPI:IPI00793223.1|adaptor-related protein complex 2, alpha 1 subunit isoform 2		0.918764	0.187976	1.38741				0.77501	0.19191	2.73721
335	R12	2.01	2.01	8.67679	2.06074	2.06074	IPI:IPI00456695.1	IPI:IPI00456695.1|Isoform 2 of 26S proteasome non-ATPase regulatory subunit 1		0.891634	0.579523	2.12348	1.01513	0.25073	1.0825	1.04318	0.559933	1.3001
338	R12	2.01	2.01	16.4179	5.37313	5.37313	IPI:IPI00514424.2	IPI:IPI00514424.2|Palmitoyl-protein thioesterase 1		0.841963	0.303174	3.08769	0.609937	0.0712271	2.02543	1.42105	0.6771	3085.75
334	R12	2.01	2.01	33.3333	6.66667	6.66667	IPI:IPI00183920.2	IPI:IPI00183920.2|BA395L14.12		0.760365						0.893483
332	R12	2.01	2.01	21.3115	2.8103	2.8103	IPI:IPI00003918.6	IPI:IPI00003918.6|60S ribosomal protein L4		0.613364	0.36295	53.6188	0.678134	0.235507	6.77866	0.641812	0.0582102	1.6764
339	R12	2.01	2.01	17.9372	5.8296	5.8296	IPI:IPI00060627.2	IPI:IPI00060627.2|Coiled-coil domain-containing protein 124		0.394714	0.245348	120.499	0.53369	0.582024	31374.5	0.452534	0.384146	1035.83
329	R12	2.01	2.01	22.3729	3.05085	3.05085	IPI:IPI00552870.2	IPI:IPI00552870.2|DRIL3
336	R12	2.01	2.01	11.028	2.80374	2.80374	IPI:IPI00297779.7	IPI:IPI00297779.7|T-complex protein 1 subunit beta
390	R12	2	2	8.9441	2.48447	2.48447	IPI:IPI00790739.1	IPI:IPI00790739.1|Aconitase 2, mitochondrial		2.9795
356	R12	2	2	11.9553	1.56425	1.56425	IPI:IPI00789551.1	IPI:IPI00789551.1|100 kDa protein		2.4613	0.224463	67.4242				0.999921
411	R12	2	2	10.119	3.37302	3.37302	IPI:IPI00643166.1	IPI:IPI00643166.1|Isoform 2 of Phosphoacetylglucosamine mutase		2.38221			1.99411			1.73732
446	R12	2	2	14.5455	14.5455	14.5455	IPI:IPI00005511.1	IPI:IPI00005511.1|PHD finger-like domain-containing protein 5A		1.80687			2.16173			1.19168
400	R12	2	2	10.6383	5.58511	5.58511	IPI:IPI00032139.1	IPI:IPI00032139.1|Serpin B9		1.66818
409	R12	2	2	19.4313	7.10901	7.10901	IPI:IPI00647418.2	IPI:IPI00647418.2|NPD011		1.63464	0.0411495	1.49805	2.22094			1.62262	0.0686698	1.94642
441	R12	2	2	3.25203	3.25203	3.25203	IPI:IPI00759657.1	IPI:IPI00759657.1|phospholipase A2-activating protein isoform 2		1.62079						1.69088
434	R12	2	2	24.6914	17.284	17.284	IPI:IPI00020008.1	IPI:IPI00020008.1|NEDD8 precursor		1.60231	0.0132717	1.13303	0.979203			1.53402	0.225026	7.43346
384	R12	2	2	8.34671	2.08668	2.08668	IPI:IPI00411570.2	IPI:IPI00411570.2|KIAA1835 protein (Fragment)		1.58415			1.02795			0.974122
363	R12	2	2	19.6941	4.39771	4.39771	IPI:IPI00103525.1	IPI:IPI00103525.1|paraspeckle protein 1		1.49473	0.140334	2.06838	0.952161			0.59431
366	R12	2	2	15.1386	1.20824	1.20824	IPI:IPI00220967.1	IPI:IPI00220967.1|Isoform 1 of Ribosome-binding protein 1		1.45911
438	R12	2	2	15.9574	15.9574	15.9574	IPI:IPI00796342.1	IPI:IPI00796342.1|11 kDa protein		1.41921	0.504371	90.9114				0.675464
408	R12	2	2	57.377	29.5082	29.5082	IPI:IPI00793611.1	IPI:IPI00793611.1|7 kDa protein		1.37729
397	R12	2	2	12.5356	5.12821	5.12821	IPI:IPI00375380.3	IPI:IPI00375380.3|proteasome 26S non-ATPase subunit 13 isoform 2		1.36269						1.8679
382	R12	2	2	12.3369	1.77936	1.77936	IPI:IPI00004273.6	IPI:IPI00004273.6|RNA binding motif protein 25		1.32464
401	R12	2	2	7.94118	3.52941	3.52941	IPI:IPI00031514.1	IPI:IPI00031514.1|Replication factor C subunit 5		1.27525
447	R12	2	2	3.83693	3.83693	3.83693	IPI:IPI00004503.5	IPI:IPI00004503.5|lysosomal-associated membrane protein 1		1.2634
395	R12	2	2	52.7778	16.6667	16.6667	IPI:IPI00447316.1	IPI:IPI00447316.1|Isoform 3 of Hematological and neurological expressed 1 protein		1.23967	0.157843	1.99582	1.48048			1.43132
365	R12	2	2	21.7993	4.84429	4.84429	IPI:IPI00555647.2	IPI:IPI00555647.2|Splicing factor, arginine/serine-rich 10 (Transformer 2 homolog, Drosophila) variant		1.23478
440	R12	2	2	17.3913	17.3913	17.3913	IPI:IPI00787863.1	IPI:IPI00787863.1|similar to 40S ribosomal protein S28		1.21827			0.943558			1.13649
367	R12	2	2	33.7719	10.0877	10.0877	IPI:IPI00220894.3	IPI:IPI00220894.3|Isoform Short of Eukaryotic translation initiation factor 4H		1.21473	0.322849	1.57794	0.9322	0.759824	2.37121	1.25244	0.0876152	1.32005
391	R12	2	2	8.77944	3.85439	3.85439	IPI:IPI00759715.1	IPI:IPI00759715.1|Isoform Cytoplasmic of Fumarate hydratase, mitochondrial precursor		1.18951			1.43201			1.11876
354	R12	2	2	11.5799	1.3465	1.3465	IPI:IPI00746655.1	IPI:IPI00746655.1|Isoform 2 of Protein FAM62A		1.15869						0.624529
375	R12	2	2	17.7966	2.9661	2.9661	IPI:IPI00297982.7	IPI:IPI00297982.7|Eukaryotic translation initiation factor 2 subunit 3		1.15397			0.876657			0.836439
345	R12	2	3.44	10.2916	5.48885	2.5729	IPI:IPI00017367.5	IPI:IPI00017367.5|Radixin		1.14249	0.802965	198.906	0.767866			1.26382	0.733912	811.028
393	R12	2	2	19.5455	5	5	IPI:IPI00642893.2	IPI:IPI00642893.2|Lymphocyte antigen 6 complex locus protein G5B		1.1386			1.69572			1.04196
442	R12	2	2	18.5185	18.5185	18.5185	IPI:IPI00645510.1	IPI:IPI00645510.1|Ubiquitin-fold modifier 1		1.1085	0.755808	25.6159	1.29147			1.24464
374	R12	2	2	18.0587	4.28894	4.28894	IPI:IPI00641829.5	IPI:IPI00641829.5|BAT1 protein		1.10825	0.611731	2.10074	0.711072			1.15318	0.383013	1.73866
352	R12	2	2.01	26.6094	7.29614	7.29614	IPI:IPI00514330.5	IPI:IPI00514330.5|Hepatoma-derived growth factor		1.08532	0.535734	3.20331	1.71204	0.0148501	1.1728	0.940611	0.905724	183.965
429	R12	2	2	5.55556	3.78788	3.78788	IPI:IPI00290416.3	IPI:IPI00290416.3|Isoform 1 of Putative GTP-binding protein 9		1.08229
376	R12	2	2	25.8065	9.27419	9.27419	IPI:IPI00215884.4	IPI:IPI00215884.4|Isoform ASF-1 of Splicing factor, arginine/serine-rich 1		1.07595	0.198152	1.34884	0.813137	0.228622	2.68225	0.630509	0.222785	8.48982
436	R12	2	2	16.5354	11.0236	11.0236	IPI:IPI00009901.1	IPI:IPI00009901.1|Nuclear transport factor 2		1.06603	0.76027	1.72171	1.29202	0.230053	3.42259	1.30067	0.189548	1.64027
394	R12	2	2	14.6739	5.43478	5.43478	IPI:IPI00450472.3	IPI:IPI00450472.3|Ubiquitin-conjugating enzyme E2I		1.05356	0.774279	1.98414	1.89465			1.01808	0.973049	215.829
358	R12	2	2	7.14286	1.53707	1.53707	IPI:IPI00305152.6	IPI:IPI00305152.6|SEC31 homolog A isoform 4		1.04605						1.79442
350	R12	2	2.09	21.978	7.14286	7.14286	IPI:IPI00418262.4	IPI:IPI00418262.4|Fructose-bisphosphate aldolase C		1.03774			0.70749			1.08094
351	R12	2	2.08	13.7291	3.52505	3.52505	IPI:IPI00302927.6	IPI:IPI00302927.6|T-complex protein 1 subunit delta		1.03506						0.987005
348	R12	2	3.05	17.6471	10.5882	7.45098	IPI:IPI00000816.1	IPI:IPI00000816.1|14-3-3 protein epsilon		1.0318	0.85121	1.88347	1.1457			1.13303	0.445093	3.79765
361	R12	2	2	21.7857	3.21429	3.21429	IPI:IPI00607841.1	IPI:IPI00607841.1|Isoform 2 of Cleavage stimulation factor 64 kDa subunit		1.0238			1.36167			1.10945	0.935047	396213
412	R12	2	2	29.5918	13.2653	13.2653	IPI:IPI00641064.1	IPI:IPI00641064.1|11 kDa protein		1.01146			0.98084			1.14772
437	R12	2	2	17.8571	17.8571	17.8571	IPI:IPI00796346.1	IPI:IPI00796346.1|12 kDa protein		1.01065
381	R12	2	2	13.8943	3.13112	3.13112	IPI:IPI00007812.1	IPI:IPI00007812.1|Vacuolar ATP synthase subunit B, brain isoform		1.00568						0.589292
392	R12	2	2	25.1969	7.48032	7.48032	IPI:IPI00646262.1	IPI:IPI00646262.1|28 kDa protein		0.969556			0.810894			1.54511
424	R12	2	2	12.1212	6.56566	6.56566	IPI:IPI00795676.1	IPI:IPI00795676.1|22 kDa protein		0.952941	0.561702	1.2358	1.09534	0.595375	1.63116	0.959891	0.701556	1.31773
343	R12	2	4.06	14.214	4.8495	4.8495	IPI:IPI00743914.2	IPI:IPI00743914.2|Insulin-like growth factor 2 mRNA binding protein 2		0.94431			1.25784			1.41775
405	R12	2	2	14.0575	4.79233	4.79233	IPI:IPI00013949.1	IPI:IPI00013949.1|Small glutamine-rich tetratricopeptide repeat-containing protein A		0.931268	0.345317	1.72518				1.15338	0.616372	13.9501
433	R12	2	2	9.42761	6.39731	6.39731	IPI:IPI00021264.1	IPI:IPI00021264.1|Calponin-1		0.926466						1.81253
360	R12	2	2	8.93971	1.6632	1.6632	IPI:IPI00783662.1	IPI:IPI00783662.1|Exportin-T		0.90713	0.46468	1.5967				0.917324
419	R12	2	2	20.2312	5.78035	5.78035	IPI:IPI00011604.1	IPI:IPI00011604.1|Glycine cleavage system H protein, mitochondrial precursor		0.896669	0.764591	3.93573	0.744263	0.101307	1.82631	0.663208	0.421659	5.82733
357	R12	2	2	37.8738	5.98007	5.98007	IPI:IPI00328415.11	IPI:IPI00328415.11|Isoform 1 of NADH-cytochrome b5 reductase		0.884549			1.38786			1.06076
423	R12	2	2	22.5	17.5	17.5	IPI:IPI00797323.1	IPI:IPI00797323.1|9 kDa protein		0.879182			0.514458			0.666302
346	R12	2	3.22	13	11	5.5	IPI:IPI00016513.5	IPI:IPI00016513.5|Ras-related protein Rab-10		0.854768			0.927522			0.718444
428	R12	2	2	10.8108	5.79151	5.79151	IPI:IPI00439195.1	IPI:IPI00439195.1|Isoform 2 of Methyl-CpG-binding domain protein 3		0.850996
422	R12	2	2	15.9794	9.27835	9.27835	IPI:IPI00816523.1	IPI:IPI00816523.1|OCIA domain containing 1 isoform 2		0.85042			0.874141			0.718574
349	R12	2	2.92	27.0718	13.8122	7.73481	IPI:IPI00215917.3	IPI:IPI00215917.3|ADP-ribosylation factor 3		0.840006			1.09832			0.418936
439	R12	2	2	10	10	10	IPI:IPI00790462.1	IPI:IPI00790462.1|15 kDa protein		0.839946	0.185252	1.45888	0.527967	0.260668	5.87062	0.443676	0.078511	2.83551
448	R12	2	2	9.85916	9.85916	9.85916	IPI:IPI00002535.2	IPI:IPI00002535.2|FK506-binding protein 2 precursor		0.832871			0.860018			1.01586
364	R12	2	2	9.52381	3.37942	3.37942	IPI:IPI00639921.1	IPI:IPI00639921.1|73 kDa protein		0.830738	0.129421	1.62533				0.771448
388	R12	2	2	9.8646	3.2882	3.2882	IPI:IPI00792207.1	IPI:IPI00792207.1|Mitochondrial aldehyde dehydrogenase 2 variant (Fragment)		0.799981			1.7968			1.23178
435	R12	2	2	14.1361	8.90052	8.90052	IPI:IPI00016786.1	IPI:IPI00016786.1|Isoform 2 of Cell division control protein 42 homolog precursor		0.790018			0.714377			0.821432
373	R12	2	2	8.30704	1.36698	1.36698	IPI:IPI00784366.1	IPI:IPI00784366.1|Isoform 2 of AP-2 complex subunit beta-1		0.759421
425	R12	2	2	46.9136	19.7531	19.7531	IPI:IPI00792424.1	IPI:IPI00792424.1|9 kDa protein		0.748301						0.715273
378	R12	2	2	16.0326	3.53261	3.53261	IPI:IPI00019169.3	IPI:IPI00019169.3|SH3-containing GRB2-like protein 1		0.730741			0.818057			0.657763
445	R12	2	2	12.844	12.844	12.844	IPI:IPI00009922.3	IPI:IPI00009922.3|SRA stem-loop-interacting RNA-binding protein, mitochondrial precursor		0.713945			0.838482			0.217653
404	R12	2	2	14.5215	5.28053	5.28053	IPI:IPI00014572.1	IPI:IPI00014572.1|SPARC precursor		0.706823						0.969832
427	R12	2	2	7.95455	7.95455	7.95455	IPI:IPI00472864.2	IPI:IPI00472864.2|similar to ribosomal protein L18a isoform 1		0.705836						0.764901
443	R12	2	2	9.52381	9.52381	9.52381	IPI:IPI00216237.5	IPI:IPI00216237.5|60S ribosomal protein L36		0.694649	0.342039	15.7664	0.627162	0.0284538	1.3036	0.744773	0.444983	23.2689
416	R12	2	2	13.1086	5.61798	5.61798	IPI:IPI00219445.1	IPI:IPI00219445.1|Isoform 2 of Proteasome activator complex subunit 3		0.686543
344	R12	2	4	32.2368	10.5263	10.5263	IPI:IPI00739464.1	IPI:IPI00739464.1|similar to cytoplasmic beta-actin		0.659528	0.374274	33.9545	0.873642	0.494015	5.38931	0.921832	0.70178	7.7197
413	R12	2	2	18.0516	4.87106	4.87106	IPI:IPI00550917.3	IPI:IPI00550917.3|Twinfilin-2		0.642948
406	R12	2	2	12.012	4.8048	4.8048	IPI:IPI00010810.1	IPI:IPI00010810.1|Electron transfer flavoprotein subunit alpha, mitochondrial precursor		0.635439	0.199225	6.451	0.739979			0.840467	0.0444242	1.1669
410	R12	2	2	20.4348	5.65217	5.65217	IPI:IPI00644077.2	IPI:IPI00644077.2|Aldehyde dehydrogenase 1 family, member A1		0.6337						1.31015
417	R12	2	2	21.3333	10	10	IPI:IPI00025086.3	IPI:IPI00025086.3|Cytochrome c oxidase subunit 5A, mitochondrial precursor		0.594502			0.354679			0.607282
347	R12	2	3.22	12.0773	12.0773	6.76328	IPI:IPI00028481.1	IPI:IPI00028481.1|Ras-related protein Rab-8A		0.591356			0.675529
398	R12	2	2	5.72246	3.29041	3.29041	IPI:IPI00292387.5	IPI:IPI00292387.5|Isoform Alpha of Nucleolar phosphoprotein p130		0.568223			0.749042
407	R12	2	2	5.58036	2.67857	2.67857	IPI:IPI00795633.1	IPI:IPI00795633.1|52 kDa protein		0.530806			0.344937			0.385474
430	R12	2	2	18.8811	10.4895	10.4895	IPI:IPI00219486.2	IPI:IPI00219486.2|40S ribosomal protein S24. Splice isoform 2		0.520893			0.619561			0.497354
421	R12	2	2	13.9831	8.47458	8.47458	IPI:IPI00000190.1	IPI:IPI00000190.1|CD81 antigen		0.517614	0.00343223	1.18109				0.860723	0.33015	1.65838
402	R12	2	2	57.0423	17.6056	17.6056	IPI:IPI00024976.5	IPI:IPI00024976.5|Mitochondrial import receptor subunit TOM22 homolog		0.432522	0.119994	7.62432	0.631523			0.435671	0.124655	8.11713
431	R12	2	2	8.15451	6.43777	6.43777	IPI:IPI00107104.1	IPI:IPI00107104.1|UPF0368 protein Cxorf26								2.70992
372	R12	2	2	10.8571	3.80952	3.80952	IPI:IPI00789428.1	IPI:IPI00789428.1|Isoform 2 of Methylcrotonoyl-CoA carboxylase beta chain, mitochondrial precursor								1.05311
341	R12	2	36.73	55.2339	45.8797	45.8797	IPI:IPI00218343.4	IPI:IPI00218343.4|Tubulin alpha-6 chain
342	R12	2	10.12	32.0423	23.5915	23.5915	IPI:IPI00014581.1	IPI:IPI00014581.1|Isoform 1 of Tropomyosin-1 alpha chain
353	R12	2	2	4.77745	0.356083	0.356083	IPI:IPI00215631.1	IPI:IPI00215631.1|Isoform Vint of Versican core protein precursor
355	R12	2	2	14.9134	1.73103	1.73103	IPI:IPI00465260.3	IPI:IPI00465260.3|GARS protein
359	R12	2	2	7.35135	1.62162	1.62162	IPI:IPI00797126.1	IPI:IPI00797126.1|Similar to Nascent polypeptide associated complex alpha subunit
362	R12	2	2	10.9705	3.09423	3.09423	IPI:IPI00479786.3	IPI:IPI00479786.3|KH-type splicing regulatory protein
368	R12	2	2	9.68444	1.52339	1.52339	IPI:IPI00219873.1	IPI:IPI00219873.1|Isoform 1C of Catenin delta-1
369	R12	2	2	21.5686	6.16246	6.16246	IPI:IPI00026848.3	IPI:IPI00026848.3|Alpha-2-macroglobulin receptor-associated protein precursor
370	R12	2	2	13.0518	3.45489	3.45489	IPI:IPI00006684.3	IPI:IPI00006684.3|Isoform 4 of Apoptosis inhibitor 5
371	R12	2	2	20.7143	6.07143	6.07143	IPI:IPI00796454.1	IPI:IPI00796454.1|30 kDa protein
377	R12	2	2	26.3314	4.14201	4.14201	IPI:IPI00020986.2	IPI:IPI00020986.2|Lumican precursor
379	R12	2	2	24.8705	10.3627	10.3627	IPI:IPI00018236.1	IPI:IPI00018236.1|Ganglioside GM2 activator precursor
380	R12	2	2	6.68317	1.73267	1.73267	IPI:IPI00013214.1	IPI:IPI00013214.1|DNA replication licensing factor MCM3
383	R12	2	2	5.51643	1.76056	1.76056	IPI:IPI00456631.5	IPI:IPI00456631.5|Isoform 1 of Lysine-specific histone demethylase 1
385	R12	2	2	9.94764	2.09424	2.09424	IPI:IPI00386119.4	IPI:IPI00386119.4|Isoform 5 of Splicing factor 1
386	R12	2	2	22.7273	5.68182	5.68182	IPI:IPI00025796.3	IPI:IPI00025796.3|NADH dehydrogenase [ubiquinone] iron-sulfur protein 3, mitochondrial precursor
387	R12	2	2	16.5992	7.28745	7.28745	IPI:IPI00797983.1	IPI:IPI00797983.1|Ribosomal protein L5
389	R12	2	2	20.155	5.42636	5.42636	IPI:IPI00791728.1	IPI:IPI00791728.1|Protein
396	R12	2	2	22.4066	6.22407	6.22407	IPI:IPI00420084.3	IPI:IPI00420084.3|Isoform 2 of BH3-interacting domain death agonist
399	R12	2	2	11.0063	5.34591	5.34591	IPI:IPI00215911.3	IPI:IPI00215911.3|DNA-(apurinic or apyrimidinic site) lyase
403	R12	2	2	8.8	3.2	3.2	IPI:IPI00020021.3	IPI:IPI00020021.3|Protein DEK
414	R12	2	2	16.9014	10.5634	10.5634	IPI:IPI00410714.5	IPI:IPI00410714.5|Hemoglobin subunit alpha
415	R12	2	2	4.19162	1.91617	1.91617	IPI:IPI00375145.1	IPI:IPI00375145.1|Isoform Short of Ubiquitin carboxyl-terminal hydrolase 5
418	R12	2	2	13.8408	7.61246	7.61246	IPI:IPI00015018.1	IPI:IPI00015018.1|Inorganic pyrophosphatase
420	R12	2	2	16.4319	7.98122	7.98122	IPI:IPI00007611.1	IPI:IPI00007611.1|ATP synthase O subunit, mitochondrial precursor
426	R12	2	2	18.8811	9.09091	9.09091	IPI:IPI00514802.1	IPI:IPI00514802.1|15 kDa protein
432	R12	2	2	12.6354	5.05415	5.05415	IPI:IPI00025049.1	IPI:IPI00025049.1|Cation-dependent mannose-6-phosphate receptor precursor
444	R12	2	2	8.23045	8.23045	8.23045	IPI:IPI00022145.6	IPI:IPI00022145.6|Isoform 1 of Nuclear ubiquitous casein and cyclin-dependent kinases substrate
449	R12	1.99	1.99	14.5869	0.569801	0.569801	IPI:IPI00783931.1	IPI:IPI00783931.1|Isoform 1 of Collagen alpha-1(XVIII) chain precursor		0.887634	0.719247	2.61217	1.05105	0.604392	1.42147	1.18459	0.510725	2.06317
450	R12	1.86	1.86	16.3787	0.930233	0.431894	IPI:IPI00376964.2	IPI:IPI00376964.2|alpha 3 type VI collagen isoform 2 precursor		0.987141	0.916248	1.43393	1.23179	0.288718	3.63658	1.09624	0.721281	2.62049
451	R12	1.8	1.8	32.5581	22.093	0	IPI:IPI00550900.1	IPI:IPI00550900.1|Translationally-controlled tumor protein		1.42219	0.194489	1.96023	1.52456	0.089699	1.79226	1.55148	0.1732	2.19319
452	R12	1.76	1.76	10.1806	2.29885	2.29885	IPI:IPI00644712.4	IPI:IPI00644712.4|ATP-dependent DNA helicase 2 subunit 1		1.00292	0.923458	1.35887	0.917494	0.547937	3.57032	0.995263	0.98626	16.3637
455	R12	1.71	1.71	7.9096	2.54237	2.54237	IPI:IPI00023601.1	IPI:IPI00023601.1|Hyaluronan and proteoglycan link protein 1 precursor		2.23468			2.5901			1.68748
456	R12	1.71	1.71	7	3	3	IPI:IPI00005161.3	IPI:IPI00005161.3|Actin-related protein 2/3 complex subunit 2		1.00578	0.990296	121.729	1.51786			0.900433
454	R12	1.71	1.71	16.4021	4.2328	4.2328	IPI:IPI00335930.1	IPI:IPI00335930.1|Isoform 2 of DAZ-associated protein 1		0.953806	0.815832	2.15546	1.20514	0.266527	1.6924	0.655206	0.371365	4.91119
453	R12	1.71	1.71	20.6731	6.73077	6.73077	IPI:IPI00794746.1	IPI:IPI00794746.1|24 kDa protein		0.54927	0.372438	154.879	0.68977	0.126042	2.57718	0.812328	0.558804	24.0514
468	R12	1.7	1.7	12.3596	12.3596	12.3596	IPI:IPI00062037.1	IPI:IPI00062037.1|Dynein light chain 2, cytoplasmic		1.68324						2.00056
459	R12	1.7	1.7	9.62389	1.32743	1.32743	IPI:IPI00184330.5	IPI:IPI00184330.5|DNA replication licensing factor MCM2		1.56511
466	R12	1.7	1.7	8.04598	5.74713	5.74713	IPI:IPI00003588.1	IPI:IPI00003588.1|Eukaryotic translation elongation factor 1 epsilon-1		1.20737			1.29953			1.02129
464	R12	1.7	1.7	5.76441	3.50877	3.50877	IPI:IPI00749250.1	IPI:IPI00749250.1|45 kDa protein		1.19773						1.59167
463	R12	1.7	1.7	5.54913	1.50289	1.50289	IPI:IPI00253050.2	IPI:IPI00253050.2|LINE-1 type transposase domain-containing protein 1		1.10038
465	R12	1.7	1.7	16.8675	16.8675	16.8675	IPI:IPI00787147.1	IPI:IPI00787147.1|similar to ribosomal protein L31		0.995282	0.985801	14.7874				1.05816	0.803589	9.52238
467	R12	1.7	1.7	4.71976	4.71976	4.71976	IPI:IPI00552072.1	IPI:IPI00552072.1|chaperonin containing TCP1, subunit 7 isoform b		0.894849	0.11837	1.19836	1.03886	0.595289	1.29962	0.842121	0.186883	1.45395
458	R12	1.7	2.44	8.72309	0.81663	0.519673	IPI:IPI00413958.3	IPI:IPI00413958.3|Isoform 2 of Filamin-C		0.864452	0.592867	12.0399				1.12474	0.683242	15.6428
462	R12	1.7	1.7	13.0573	4.77707	2.07006	IPI:IPI00002406.2	IPI:IPI00002406.2|Lutheran blood group glycoprotein precursor		0.822793	0.00272956	1.01068	1.0659			0.757822	0.465387	23.5644
460	R12	1.7	1.7	15.0641	1.60256	1.60256	IPI:IPI00011619.4	IPI:IPI00011619.4|Bifunctional 3'-phosphoadenosine 5'-phosphosulfate synthetase 1		0.724209						0.747922
457	R12	1.7	3.22	27.5168	8.38926	8.38926	IPI:IPI00291467.7	IPI:IPI00291467.7|ADP/ATP translocase 3		0.690221	0.0798715	1.81145	0.612695	0.316008	29.1165	0.840646	0.163897	1.7873
461	R12	1.7	1.7	7.55355	1.35287	1.35287	IPI:IPI00419856.1	IPI:IPI00419856.1|Transportin 2		0.662408			0.477528			0.475724
470	R12	1.62	1.62	12.6551	3.84615	2.48139	IPI:IPI00477803.3	IPI:IPI00477803.3|Hypothetical protein DKFZp781L0540		0.854671	0.663132	30.3299	0.936853			0.642403	0.0108161	1.10026
469	R12	1.62	1.62	8.155	0.694043	0.694043	IPI:IPI00304589.4	IPI:IPI00304589.4|182 kDa tankyrase 1-binding protein		0.852905			0.479004			0.413873
471	R12	1.6	2.21	25.9434	3.30189	2.04403	IPI:IPI00644055.1	IPI:IPI00644055.1|HNRPR protein		0.875852	0.560211	7.67005	0.818644			1.05115	0.9209	159.953
473	R12	1.59	1.59	21.2598	11.0236	11.0236	IPI:IPI00221222.7	IPI:IPI00221222.7|Activated RNA polymerase II transcriptional coactivator p15		1.1248	0.392788	1.59715	0.713956	0.0934548	1.6118	1	1	1.30168
472	R12	1.59	1.59	13.41	5.74713	5.74713	IPI:IPI00000861.1	IPI:IPI00000861.1|Isoform 1 of LIM and SH3 domain protein 1		0.954824	0.862669	14.5923	1.16861	0.388546	3.99349	1.30224	0.350837	7.86419
474	R12	1.55	1.55	21.0296	1.31435	1.31435	IPI:IPI00328293.2	IPI:IPI00328293.2|Serine/arginine repetitive matrix 1		1.4813	0.0826777	1.62739	1.594	0.0917891	1.92268	1.18783	0.536123	2.7188
475	R12	1.55	1.55	12.9707	3.13808	3.13808	IPI:IPI00298971.1	IPI:IPI00298971.1|Vitronectin precursor		0.886285			1.40856			0.820502
476	R12	1.54	1.54	18.5075	4.47761	4.47761	IPI:IPI00790214.1	IPI:IPI00790214.1|39 kDa protein		0.821281	0.151685	1.83604	1.05874			0.692786	0.275052	8.58816
477	R12	1.53	1.53	11.4846	1.82073	1.82073	IPI:IPI00011285.1	IPI:IPI00011285.1|Calpain-1 catalytic subunit		1.5778	0.0731136	1.95111	1.26748			1.27688	0.674251	252.179
478	R12	1.53	1.53	12.3482	5.06073	0	IPI:IPI00031420.3	IPI:IPI00031420.3|UDP-glucose 6-dehydrogenase		0.895327	0.176151	1.26043				0.900797	0.504836	1.74675
479	R12	1.53	1.53	11.9565	11.9565	11.9565	IPI:IPI00068430.1	IPI:IPI00068430.1|Small nuclear ribonucleoprotein polypeptide E-like protein 1		0.527064	0.538532	9771.44	0.696445	0.539678	182.822	0.467527	0.400363	1126.73
481	R12	1.52	1.52	7.31939	1.3308	1.3308	IPI:IPI00023647.4	IPI:IPI00023647.4|Isoform 1 of Ubiquitin-activating enzyme E1-like protein 2		1.67934
485	R12	1.52	1.52	29.9213	10.2362	10.2362	IPI:IPI00020777.1	IPI:IPI00020777.1|Uncharacterized protein C14orf57		1.37027			0.883166			0.873127
484	R12	1.52	1.52	6.42504	2.47117	2.47117	IPI:IPI00465233.1	IPI:IPI00465233.1|DJ1014D13.1 protein		1.18225						0.665056
480	R12	1.52	3.52	70.5882	15.9664	5.88235	IPI:IPI00003377.1	IPI:IPI00003377.1|Isoform 1 of Splicing factor, arginine/serine-rich 7		0.887133	0.416202	1.49937	0.691109	0.104401	1.74784	0.866172	0.388287	1.57487
486	R12	1.52	1.52	12.0879	6.04396	6.04396	IPI:IPI00003327.1	IPI:IPI00003327.1|ADP-ribosylation factor-like protein 3		0.717637						1.31737
482	R12	1.52	1.52	15.4574	3.78549	3.78549	IPI:IPI00021842.1	IPI:IPI00021842.1|Apolipoprotein E precursor		0.687003	0.0156267	1.12424	0.451814			0.806693
483	R12	1.52	1.52	14.7541	3.60656	3.60656	IPI:IPI00399212.2	IPI:IPI00399212.2|similar to Ran-specific GTPase-activating protein		0.433683			0.507059
487	R12	1.5	1.5	25.5	7.5	7.5	IPI:IPI00643842.1	IPI:IPI00643842.1|20 kDa protein		1.46468	0.103969	1.77781	1.85825	0.00578398	1.22588	1.34081	0.0940662	1.51751
488	R12	1.47	1.47	11.6911	0.598151	0.598151	IPI:IPI00477611.1	IPI:IPI00477611.1|Collagen alpha-1(V) chain precursor		1.00641	0.974585	7.62534				1.13524
489	R12	1.46	1.46	20.1493	9.70149	9.70149	IPI:IPI00744618.1	IPI:IPI00744618.1|Stathmin 1 variant (Fragment)		2.04577	0.771043	31970476032
490	R12	1.41	2.09	13.5714	4.28571	0	IPI:IPI00011274.2	IPI:IPI00011274.2|heterogeneous nuclear ribonucleoprotein D-like		1.08793	0.801855	27.897	0.467189			0.521883	0.226161	21.4443
491	R12	1.41	1.41	3.64963	2.0073	2.0073	IPI:IPI00306960.3	IPI:IPI00306960.3|Asparaginyl-tRNA synthetase, cytoplasmic		0.829717	0.076205	1.33013	1.12147			0.815595	0.0745473	1.35618
492	R12	1.4	1.4	7.8319	1.43266	1.43266	IPI:IPI00026970.4	IPI:IPI00026970.4|FACT complex subunit SPT16		1.46601	0.254101	7.76879				1.44243
495	R12	1.4	1.4	12.7586	4.48276	4.48276	IPI:IPI00795037.1	IPI:IPI00795037.1|34 kDa protein		1.21419			1.09062			1.26907
494	R12	1.4	1.4	9.5729	2.20913	2.20913	IPI:IPI00178744.4	IPI:IPI00178744.4|Isoform 2 of Very-long-chain specific acyl-CoA dehydrogenase, mitochondrial precursor		1.17252						2.27714
493	R12	1.4	1.4	9.52381	2.22222	2.22222	IPI:IPI00216694.3	IPI:IPI00216694.3|plastin 3		0.935968			1.05313			1.20536
496	R12	1.35	1.36	10.1545	2.98013	0	IPI:IPI00220219.6	IPI:IPI00220219.6|Coatomer subunit beta'		0.739096	0.191042	3.28263	0.594673			0.979665	0.95052	28.5524
497	R12	1.31	1.31	5.29026	0.468165	0.468165	IPI:IPI00420014.2	IPI:IPI00420014.2|U5 small nuclear ribonucleoprotein 200 kDa helicase		0.785366			0.737267			0.97734
498	R12	1.3	1.3	14.5038	4.07125	4.07125	IPI:IPI00470498.1	IPI:IPI00470498.1|Isoform 3 of Plasminogen activator inhibitor 1 RNA-binding protein		1.61739						1.40799
499	R12	1.3	1.3	7.96178	4.77707	4.77707	IPI:IPI00329742.2	IPI:IPI00329742.2|Fumarylacetoacetate hydrolase domain containing 2A		0.699996			0.841791			1.15369
500	R12	1.3	1.3	8.71212	6.81818	6.81818	IPI:IPI00654698.1	IPI:IPI00654698.1|Isoform 2 of Polyglutamine-binding protein 1
501	R12	1.29	1.29	15.8055	2.73556	0	IPI:IPI00642211.3	IPI:IPI00642211.3|Aminopeptidase B		1.03787	0.802176	4.35217				1.2656	0.693269	305.914
502	R12	1.26	1.27	17.2566	2.43363	0	IPI:IPI00011107.2	IPI:IPI00011107.2|Isocitrate dehydrogenase [NADP], mitochondrial precursor	NADP
503	R12	1.25	1.25	34.7826	6.21118	0	IPI:IPI00220487.4	IPI:IPI00220487.4|Isoform 1 of ATP synthase D chain, mitochondrial		0.590579	0.00368933	1.22431	0.688993	0.0207777	1.30315	0.492907	0.0232841	1.68999
504	R12	1.22	1.22	4.94845	2.26804	0	IPI:IPI00747533.1	IPI:IPI00747533.1|53 kDa protein		1.86108			0.609031			1.65253
505	R12	1.22	1.22	14.2857	4.7619	0	IPI:IPI00000005.1	IPI:IPI00000005.1|GTPase NRas precursor		1.05941			0.557704			1.45032
506	R12	1.17	1.17	16.4706	1.69935	0	IPI:IPI00017375.1	IPI:IPI00017375.1|Protein transport protein Sec23A		0.95956			0.91091			0.886196
507	R12	1.16	1.16	14.6568	2.04082	0	IPI:IPI00747764.1	IPI:IPI00747764.1|Importin alpha-7 subunit		1.83234						1.74801
508	R12	1.15	1.15	17.8218	17.8218	0	IPI:IPI00446439.3	IPI:IPI00446439.3|DNA polymerase-transactivated protein 3
509	R12	1.14	1.14	17.3913	7.45342	0	IPI:IPI00009368.4	IPI:IPI00009368.4|Sideroflexin-1		0.61384			0.63119			0.675236
511	R12	1.12	1.12	25.6831	6.55738	0	IPI:IPI00297579.4	IPI:IPI00297579.4|Chromobox protein homolog 3		0.809544	0.473462	2.82352	0.356759			1.19989	0.592071	3.45904
510	R12	1.12	1.12	13.0862	1.09051	0	IPI:IPI00646058.2	IPI:IPI00646058.2|Scaffold attachment factor B
514	R12	1.1	1.1	15.1639	10.2459	0	IPI:IPI00293126.1	IPI:IPI00293126.1|Tubulin-specific chaperone B		1.58636			2.0549			0.831452
513	R12	1.1	1.1	6.25889	1.42248	0	IPI:IPI00296534.1	IPI:IPI00296534.1|Isoform D of Fibulin-1 precursor		1.18462			1.18586			2.13657
512	R12	1.1	1.1	13.8101	1.72626	0	IPI:IPI00013623.4	IPI:IPI00013623.4|Isoform 1 of Long-chain fatty acid transport protein 3
515	R12	1.1	1.1	16.7883	16.7883	0	IPI:IPI00477862.1	IPI:IPI00477862.1|CDNA FLJ34422 fis, clone HHDPC2005185, moderately similar to STEROID RECEPTOR PROTEIN DG6
516	R12	1.08	1.08	5.42582	0.480769	0	IPI:IPI00784315.1	IPI:IPI00784315.1|315 kDa protein		0.787332	0.354998	2.36776	1.68247	0.355589	62.2484	0.764729	0.207487	1.87394
518	R12	1.07	1.07	25.7576	6.81818	0	IPI:IPI00013917.2	IPI:IPI00013917.2|40S ribosomal protein S12		0.950096						1.11725
517	R12	1.07	1.16	20.3279	6.88525	0	IPI:IPI00011913.1	IPI:IPI00011913.1|Heterogeneous nuclear ribonucleoprotein A0		0.818512	0.387621	5.89557	0.900167	0.692388	12.7686	0.968505	0.953973	274.303
520	R12	1.05	1.05	16.2109	2.34375	0	IPI:IPI00788271.1	IPI:IPI00788271.1|similar to lactotransferrin		1.66188	0.0448911	1.57752				1.35636	0.144512	2.44624
519	R12	1.05	1.05	4.41989	1.10497	0	IPI:IPI00064201.5	IPI:IPI00064201.5|FERM and PDZ domain-containing protein 3
521	R12	1.05	1.05	6.8323	2.48447	0	IPI:IPI00795979.1	IPI:IPI00795979.1|53 kDa protein
522	R12	1.04	2.47	26.9504	3.7234	0	IPI:IPI00479403.3	IPI:IPI00479403.3|Keratin, type II cytoskeletal 6C		1.22231			1.56506			0.69818
523	R12	1.04	1.04	12.3393	2.31362	0	IPI:IPI00395646.1	IPI:IPI00395646.1|thioredoxin domain containing 5 isoform 2		0.758076	0.168679	1.62909	0.542621	0.156443	7.0162	1.25457	0.0615029	1.28038
524	R12	1.01	1.01	23.5294	10.5882	0	IPI:IPI00552768.1	IPI:IPI00552768.1|Thioredoxin		1.70614	0.147024	2.70384	1.91962	0.408186	485.123
526	R12	1	1	19.375	3.4375	0	IPI:IPI00183794.8	IPI:IPI00183794.8|Isoform 3 of Zinc finger Ran-binding domain-containing protein 2		0.954532	0.659857	2.71624	1.01796	0.863101	2.81713	0.727117	0.421357	23.4431
525	R12	1	1	8.37611	0.378276	0	IPI:IPI00641693.2	IPI:IPI00641693.2|400 kDa protein		0.594516			0.651819			0.680429
527	R12	0.99	0.99	28.9593	6.33484	0	IPI:IPI00012340.1	IPI:IPI00012340.1|Splicing factor, arginine/serine-rich 9		1.09203			1.61445			1.13948
529	R12	0.98	0.98	7.05219	1.55148	0	IPI:IPI00005154.1	IPI:IPI00005154.1|FACT complex subunit SSRP1		1.30339						0.684864
528	R12	0.98	0.98	14.693	7.01754	0	IPI:IPI00021187.4	IPI:IPI00021187.4|Isoform 1 of RuvB-like 1		0.951239	0.23009	1.13437	0.958798			1.01475	0.971781	66.3196
530	R12	0.97	0.97	4.91493	2.0794	0	IPI:IPI00027851.1	IPI:IPI00027851.1|Beta-hexosaminidase alpha chain precursor		0.925691	0.337386	1.77677	0.591788			0.426647
531	R12	0.96	2.99	26.7442	16.2791	10.4651	IPI:IPI00220278.5	IPI:IPI00220278.5|Myosin regulatory light chain 2, smooth muscle isoform		1.43479			1.3306			2.1499
532	R12	0.96	2	22.3256	6.97674	6.97674	IPI:IPI00007471.2	IPI:IPI00007471.2|nascent-polypeptide-associated complex alpha polypeptide-like
533	R12	0.92	2.93	16.0584	5.83942	3.89294	IPI:IPI00009328.4	IPI:IPI00009328.4|Probable ATP-dependent RNA helicase DDX48		1.26916			1.62815			1.21524
535	R12	0.92	0.92	5.95238	3.57143	0	IPI:IPI00793201.1	IPI:IPI00793201.1|37 kDa protein		1.0578			1.06976			0.724327
534	R12	0.92	0.92	10.628	4.34783	0	IPI:IPI00075558.8	IPI:IPI00075558.8|similar to 60S ribosomal protein L7a		0.481319						0.585327
537	R12	0.89	0.89	16.4773	5.11364	0	IPI:IPI00644530.2	IPI:IPI00644530.2|C9orf58 protein (Fragment)		2.2028
538	R12	0.89	0.89	18.4492	9.62567	0	IPI:IPI00643351.1	IPI:IPI00643351.1|Protein		0.866776	0.333134	2.85216				0.469052
536	R12	0.89	0.89	20.0883	1.98676	0	IPI:IPI00420108.4	IPI:IPI00420108.4|Dihydrolipoyllysine-residue succinyltransferase component of 2- oxoglutarate dehydrogenase complex, mitochondrial precursor		0.677338			1.14698			0.792679
539	R12	0.88	0.88	8.51064	8.51064	0	IPI:IPI00010414.4	IPI:IPI00010414.4|PDZ and LIM domain protein 1		1.47631	0.150784	3.30268	2.26146			2.1247	0.221006	31.962
541	R12	0.85	0.85	2.96736	2.96736	0	IPI:IPI00176740.3	IPI:IPI00176740.3|CDNA FLJ40265 fis, clone TESTI2026291		1.92447			1.42412			1.82729
540	R12	0.85	0.85	28.2759	8.96552	0	IPI:IPI00215780.5	IPI:IPI00215780.5|40S ribosomal protein S19		1.10375			1.15385			0.731837
543	R12	0.84	0.84	15.0735	4.04412	0	IPI:IPI00791634.1	IPI:IPI00791634.1|Prohibitin variant (Fragment)		0.726947	0.230779	1.9677	0.500243	0.00145327	1.12047	0.796945	0.0472958	1.24644
542	R12	0.84	3.69	21.2733	5.43478	1.70807	IPI:IPI00220327.3	IPI:IPI00220327.3|Keratin, type II cytoskeletal 1		0.596341						1.20712
544	R12	0.82	0.87	10.1449	2.89855	0	IPI:IPI00025815.1	IPI:IPI00025815.1|TAR DNA-binding protein 43		2.73905	0.102452	7.99114
545	R12	0.82	0.82	9.7429	2.16509	0	IPI:IPI00797090.1	IPI:IPI00797090.1|78 kDa protein
546	R12	0.82	0.82	52	11.2	0	IPI:IPI00009010.3	IPI:IPI00009010.3|TRM112-like protein
547	R12	0.82	0.82	3.42612	3.42612	0	IPI:IPI00747624.1	IPI:IPI00747624.1|Isoform 3 of WD repeat protein 1
550	R12	0.8	0.8	12.2727	5.90909	0	IPI:IPI00640833.1	IPI:IPI00640833.1|Acidic (Leucine-rich) nuclear phosphoprotein 32 family, member E		0.998758			0.928998			0.713396
549	R12	0.8	0.8	25.5814	12.7907	0	IPI:IPI00642816.2	IPI:IPI00642816.2|Signal recognition particle 9 kDa protein		0.714811	0.0343027	1.31612	0.966009	0.819509	1.77429	0.524976	0.0520381	1.93194
552	R12	0.8	0.8	11.3402	11.3402	0	IPI:IPI00028376.1	IPI:IPI00028376.1|Mitochondrial import inner membrane translocase subunit Tim8 A		0.691976						1.10783
551	R12	0.8	0.8	8.53081	6.63507	0	IPI:IPI00219675.1	IPI:IPI00219675.1|Isoform B of Ras-related C3 botulinum toxin substrate 1 precursor		0.629825			1.19452			1.10899
548	R12	0.8	0.8	3.2566	0.786075	0	IPI:IPI00237884.2	IPI:IPI00237884.2|Isoform 1 of A-kinase anchor protein 12		0.49279						1.69187
553	R12	0.77	0.92	15.1351	6.48649	0	IPI:IPI00010320.1	IPI:IPI00010320.1|Chromobox protein homolog 1		1.42879			1.66431			1.23388
554	R12	0.77	0.77	7.1506	1.51679	0	IPI:IPI00783537.1	IPI:IPI00783537.1|Isoform 1 of Protein KIAA1967		1.2474			1.01556			0.904355
555	R12	0.77	0.77	3.69231	3.69231	0	IPI:IPI00060715.1	IPI:IPI00060715.1|BTB/POZ domain-containing protein KCTD12		1.18549						1.13772
556	R12	0.77	0.77	11.3043	11.3043	0	IPI:IPI00026570.2	IPI:IPI00026570.2|Cytochrome c oxidase polypeptide VIIa-liver/heart, mitochondrial precursor		0.634576			0.449061			0.504366
557	R12	0.75	0.75	11.1446	5.72289	0	IPI:IPI00607708.3	IPI:IPI00607708.3|Isoform 2 of L-lactate dehydrogenase A chain		1.33374	0.0489266	1.33077	1.60109	0.238144	2.77183	1.70741	0.198957	3.37502
558	R12	0.74	0.74	22.1154	5.76923	0	IPI:IPI00216587.9	IPI:IPI00216587.9|40S ribosomal protein S8		2.07893						1.60192
563	R12	0.74	0.74	17.7966	9.32203	0	IPI:IPI00293867.7	IPI:IPI00293867.7|D-dopachrome decarboxylase		1.45451	0.315536	3.36776	1.70704			1.2384
562	R12	0.74	0.74	7.64873	5.09915	0	IPI:IPI00797614.1	IPI:IPI00797614.1|Farnesyl pyrophosphate synthetase		1.12077	0.56587	2.05419	1.11299	0.101157	1.24354	1.09521	0.655956	2.12801
560	R12	0.74	0.74	11.8881	3.7296	0	IPI:IPI00019376.6	IPI:IPI00019376.6|Septin-11		0.993174			1.47612			0.959437
559	R12	0.74	0.74	29.4118	12.605	0	IPI:IPI00794158.1	IPI:IPI00794158.1|14 kDa protein		0.982828
561	R12	0.74	0.74	22.6721	5.66802	0	IPI:IPI00005202.2	IPI:IPI00005202.2|Membrane-associated progesterone receptor component 2
566	R12	0.72	0.72	2.63158	2.63158	0	IPI:IPI00298111.7	IPI:IPI00298111.7|sorting nexin 6 isoform b		1.24721			2.17687			1.3419
565	R12	0.72	0.72	5.79345	3.27456	0	IPI:IPI00012535.1	IPI:IPI00012535.1|DnaJ homolog subfamily A member 1		1.08989			0.693106			0.917795
564	R12	0.72	0.72	9.12281	4.5614	0	IPI:IPI00398758.1	IPI:IPI00398758.1|Isoform 2 of 3,2-trans-enoyl-CoA isomerase, mitochondrial precursor		0.955969			0.548638			1.07177
569	R12	0.7	0.7	14.2308	4.23077	0	IPI:IPI00154975.3	IPI:IPI00154975.3|DnaJ homolog subfamily C member 9		0.941214			0.858402			1.10931
568	R12	0.7	0.7	9.67742	4.4665	0	IPI:IPI00449160.1	IPI:IPI00449160.1|Isoform 3 of ADP-ribosylation factor GTPase-activating protein 1		0.929891			1.22756			0.826357
567	R12	0.7	0.7	8.39304	1.1259	0	IPI:IPI00021941.1	IPI:IPI00021941.1|Isoform 1 of Disks large-associated protein 1		0.852218	0.0518301	1.18032	0.612453	0.265224	15.7473	1.47412	0.276477	9.84496
570	R12	0.69	0.69	5.21583	2.69784	0	IPI:IPI00290566.1	IPI:IPI00290566.1|T-complex protein 1 subunit alpha		0.851304	0.414908	4.76167	0.804714	0.535011	21.8078	0.762297	0.64871	271.019
571	R12	0.68	0.68	7.30159	3.80952	0	IPI:IPI00409750.1	IPI:IPI00409750.1|Isoform 2 of Ubiquitin thioesterase protein OTUB1
572	R12	0.65	0.65	7.66283	2.68199	0	IPI:IPI00021700.3	IPI:IPI00021700.3|Proliferating cell nuclear antigen		1.32483			0.973385			0.778489
576	R12	0.64	0.64	6.42202	6.42202	0	IPI:IPI00033143.1	IPI:IPI00033143.1|Eukaryotic translation initiation factor 3 subunit 12		0.866641						0.67196
574	R12	0.64	0.64	10.8731	2.14168	0	IPI:IPI00025564.2	IPI:IPI00025564.2|NLN protein		0.80654			0.624284			0.830843
573	R12	0.64	0.64	8.52558	1.50451	0	IPI:IPI00794296.1	IPI:IPI00794296.1|110 kDa protein		0.627892			0.357684			0.820012
575	R12	0.64	0.64	9.49367	9.49367	0	IPI:IPI00419181.1	IPI:IPI00419181.1|CDNA FLJ41895 fis, clone OCBBF2025458
577	R12	0.62	0.62	13.5193	3.21888	0	IPI:IPI00744319.1	IPI:IPI00744319.1|Proline-rich coiled-coil protein 1		0.916435			0.762165			1.01395
578	R12	0.61	0.61	22.449	6.80272	0	IPI:IPI00217471.3	IPI:IPI00217471.3|Hemoglobin subunit epsilon		1.4711			1.90455			2.20837
579	R12	0.6	0.6	48.3051	8.47458	0	IPI:IPI00017963.1	IPI:IPI00017963.1|Small nuclear ribonucleoprotein Sm D2		1.25152	0.551956	3.90452	0.91811	0.846401	82.414	1.3386	0.205557	3.45492
580	R12	0.57	0.57	18.6312	6.08365	0	IPI:IPI00479306.1	IPI:IPI00479306.1|proteasome beta 5 subunit		1.65431	0.0503719	1.65772	0.916212	0.260922	1.62103	2.50181	0.00570306	1.34888
581	R12	0.56	0.56	50.9804	7.84314	0	IPI:IPI00220362.5	IPI:IPI00220362.5|10 kDa heat shock protein, mitochondrial		0.76599	0.240118	1.71058	1.08685	0.780288	2.17035	0.880668	0.354606	1.44805
582	R12	0.55	0.55	25.3731	8.20896	0	IPI:IPI00457235.2	IPI:IPI00457235.2|similar to 60S ribosomal protein L29		1.40526			2.00358			1.22743
583	R12	0.53	0.53	20.1258	5.03145	0	IPI:IPI00219677.4	IPI:IPI00219677.4|Putative deoxyribose-phosphate aldolase		0.812784			0.793915			1.48706
584	R12	0.52	0.52	21.875	11.25	0	IPI:IPI00480032.3	IPI:IPI00480032.3|similar to ribosomal protein L21 isoform 2		0.587059	0.387347	111.535	0.800009	0.307466	4.42248	0.569674	0.149676	5.54343
585	R12	0.51	0.51	2.21675	2.21675	0	IPI:IPI00401264.5	IPI:IPI00401264.5|Thioredoxin domain-containing protein 4 precursor		1.05709			1.48084			1.54631
586	R12	0.49	0.49	7.12788	1.46751	0	IPI:IPI00295401.3	IPI:IPI00295401.3|Mitogen-activated protein kinase kinase kinase 10
587	R12	0.48	0.48	7.97872	5.85106	0	IPI:IPI00029468.1	IPI:IPI00029468.1|Alpha-centractin		0.579191						0.651242
588	R12	0.48	0.48	14.1414	6.06061	0	IPI:IPI00168251.1	IPI:IPI00168251.1|CDNA FLJ33220 fis, clone ASTRO2000482
589	R12	0.46	0.46	15.0685	3.19635	0	IPI:IPI00375511.5	IPI:IPI00375511.5|26 kDa protein		0.375654			0.562063			0.446066
590	R12	0.43	0.43	12.2581	2.58065	0	IPI:IPI00789548.1	IPI:IPI00789548.1|CDNA FLJ31603 fis, clone NT2RI2002654		1.76073			1.91764			1.14301
591	R12	0.41	0.41	10.1154	0.488021	0	IPI:IPI00398811.1	IPI:IPI00398811.1|Isoform 4 of Serine/threonine-protein kinase WNK2		1.33272			1.12661			1.11076
592	R12	0.41	0.41	7.43982	2.62582	0	IPI:IPI00023122.1	IPI:IPI00023122.1|Isoform 1 of PDZ and LIM domain protein 7		1.11924	0.517251	4.53146	1.22674			2.42407
594	R12	0.4	0.4	24.0876	7.29927	0	IPI:IPI00219930.7	IPI:IPI00219930.7|Cellular retinoic acid-binding protein 1		1.18425	0.597359	18.7606	1.04273			1.26066	0.150908	2.03607
593	R12	0.4	0.4	15.1448	1.78174	0	IPI:IPI00179890.2	IPI:IPI00179890.2|Isoform B of Ras GTPase-activating protein-binding protein 2		1.04533						1.53763
595	R12	0.4	0.4	3.13808	2.09205	0	IPI:IPI00217766.3	IPI:IPI00217766.3|Lysosome membrane protein 2		0.818726						1.55412
598	R12	0.39	0.39	13.6802	4.04624	0	IPI:IPI00419237.3	IPI:IPI00419237.3|Isoform 1 of Cytosol aminopeptidase		0.731677			1.03613			0.86338
596	R12	0.39	12.03	59.5745	13.2979	13.2979	IPI:IPI00003269.1	IPI:IPI00003269.1|hypothetical protein LOC345651
597	R12	0.39	0.39	10.8553	1.64474	0	IPI:IPI00639957.2	IPI:IPI00639957.2|coactivator-associated arginine methyltransferase 1
599	R12	0.38	0.39	5.38428	0.303951	0	IPI:IPI00025190.2	IPI:IPI00025190.2|adenomatosis polyposis coli 2
600	R12	0.38	0.39	4.16667	4.16667	0	IPI:IPI00744534.2	IPI:IPI00744534.2|Similar to Nuclear receptor corepressor 2
604	R12	0.36	0.36	21.9561	1.59681	0	IPI:IPI00216951.2	IPI:IPI00216951.2|Aspartyl-tRNA synthetase, cytoplasmic		1.58291	0.0249763	1.37481	1.13608	0.732853	37.8467	1.2967	0.156536	2.2899
606	R12	0.36	0.36	6.13497	0	0	IPI:IPI00009659.3	IPI:IPI00009659.3|Uncharacterized protein C20orf77		0.949072	0.77375	5.98606	1.19842	0.549081	14.6569	1.08832	0.722255	10.0395
603	R12	0.36	0.37	7.42459	0.417633	0	IPI:IPI00333015.7	IPI:IPI00333015.7|spectrin, beta, non-erythrocytic 1 isoform 2		0.941867			0.994621			0.874798
602	R12	0.36	0.38	2.05882	1.32353	0	IPI:IPI00792395.1	IPI:IPI00792395.1|Hypothetical protein DKFZp686G04235		0.829065						1.28706
601	R12	0.36	10.9	16.5581	7.25581	5.86047	IPI:IPI00740545.1	IPI:IPI00740545.1|similar to Prostate, ovary, testis expressed protein on chromosome 2 isoform 2
605	R12	0.36	0.36	10.2941	2.94118	0	IPI:IPI00029236.1	IPI:IPI00029236.1|Insulin-like growth factor-binding protein 5 precursor
607	R12	0.35	0.35	9.0301	3.67893	0	IPI:IPI00027252.6	IPI:IPI00027252.6|Prohibitin-2		0.954076
608	R12	0.34	0.34	6.88172	1.29032	0	IPI:IPI00473136.3	IPI:IPI00473136.3|Isoform 2 of Catenin alpha-1
610	R12	0.33	0.33	6.53105	0.963597	0	IPI:IPI00017303.1	IPI:IPI00017303.1|DNA mismatch repair protein Msh2		1.8644	0.254847	28.4842	3.15687			1.68461	0.272433	20.5438
609	R12	0.33	4.79	34.9206	26.1905	11.9048	IPI:IPI00515061.3	IPI:IPI00515061.3|Histone H2B type 1-J		0.324729	0.426469	82443.5	0.217496	0.153675	118.177	0.437301	0.501687	38770.2
611	R12	0.32	0.32	8.80829	6.73575	0	IPI:IPI00219103.6	IPI:IPI00219103.6|Neuron-specific calcium-binding protein hippocalcin
612	R12	0.31	0.31	12.605	0	0	IPI:IPI00026666.1	IPI:IPI00026666.1|5-hydroxytryptamine 5A receptor		1.59127						2.25373
614	R12	0.3	0.3	10.9244	10.9244	0	IPI:IPI00302850.4	IPI:IPI00302850.4|Small nuclear ribonucleoprotein Sm D1		1.38552						1.9883
613	R12	0.3	0.3	15.1515	6.66667	0	IPI:IPI00798347.1	IPI:IPI00798347.1|18 kDa protein		0.930148			0.77758			1.13364
615	R12	0.29	4.27	21.4634	21.4634	16.0976	IPI:IPI00005719.1	IPI:IPI00005719.1|Isoform 1 of Ras-related protein Rab-1A
616	R12	0.29	0.29	35.5072	0	0	IPI:IPI00216088.3	IPI:IPI00216088.3|Cellular retinoic acid-binding protein 2
619	R12	0.28	0.28	5.2	0	0	IPI:IPI00030781.1	IPI:IPI00030781.1|Isoform Alpha of Signal transducer and activator of transcription 1-alpha/beta		1.9022						1.22265
617	R12	0.28	0.28	7.07317	0	0	IPI:IPI00479778.2	IPI:IPI00479778.2|Isoform 2 of SMEK homolog 1
618	R12	0.28	0.28	6.49867	0	0	IPI:IPI00827614.1	IPI:IPI00827614.1|Isoform 1 of LON peptidase N-terminal domain and RING finger protein 2
620	R12	0.28	0.28	1.92644	0	0	IPI:IPI00004669.1	IPI:IPI00004669.1|Polypeptide N-acetylgalactosaminyltransferase 2
623	R12	0.27	0.27	20.1087	0	0	IPI:IPI00026827.2	IPI:IPI00026827.2|CDX1 protein (Fragment)		1.58796			2.42174			1.27537
622	R12	0.27	0.27	7.87671	0	0	IPI:IPI00783994.1	IPI:IPI00783994.1|Isoform A of Arsenite-resistance protein 2		0.890636	0.463459	3.71234				0.760582
624	R12	0.27	0.27	3.63636	0	0	IPI:IPI00478183.1	IPI:IPI00478183.1|50 kDa protein		0.711437			0.464461			0.571715
621	R12	0.27	0.27	6.13879	0	0	IPI:IPI00748677.1	IPI:IPI00748677.1|127 kDa protein
627	R12	0.26	0.26	9.45406	0	0	IPI:IPI00742657.2	IPI:IPI00742657.2|82 kDa protein		1.65337	0.17843	6.29039	2.97124			1.64077	0.141173	4.131
628	R12	0.26	0.26	5.02283	0	0	IPI:IPI00028055.4	IPI:IPI00028055.4|Transmembrane emp24 domain-containing protein 10 precursor		0.687177			0.86133			0.99028
625	R12	0.26	0.26	4.72492	0	0	IPI:IPI00023868.1	IPI:IPI00023868.1|Canalicular multispecific organic anion transporter 1
626	R12	0.26	0.26	9.5941	0	0	IPI:IPI00396435.2	IPI:IPI00396435.2|DEAH (Asp-Glu-Ala-His) box polypeptide 15
629	R12	0.25	0.25	7.15884	0	0	IPI:IPI00007334.1	IPI:IPI00007334.1|Isoform 1 of Apoptotic chromatin condensation inducer in the nucleus		1.00699
631	R12	0.25	0.25	38.2022	0	0	IPI:IPI00026087.1	IPI:IPI00026087.1|Barrier-to-autointegration factor		0.914552						0.732431
630	R12	0.25	0.25	20.4082	0	0	IPI:IPI00514157.1	IPI:IPI00514157.1|Apolipoprotein A-I binding protein
632	R12	0.25	0.25	7.82123	0	0	IPI:IPI00554634.1	IPI:IPI00554634.1|Isoform B of Protein CutA precursor
635	R12	0.24	0.24	5.71612	0	0	IPI:IPI00619903.2	IPI:IPI00619903.2|UDP-glucose:glycoprotein glucosyltransferase 1 precursor		0.882734						0.703348
633	R12	0.24	0.25	10.1695	0	0	IPI:IPI00007664.5	IPI:IPI00007664.5|CDNA FLJ90651 fis, clone PLACE1004482, highly similar to Plasma glutamate carboxypeptidase
634	R12	0.24	0.24	7.4856	0	0	IPI:IPI00647217.2	IPI:IPI00647217.2|Superkiller viralicidic activity 2-like 2
636	R12	0.23	0.23	17.5824	0	0	IPI:IPI00386908.3	IPI:IPI00386908.3|Isoform 2 of Alpha-parvin		1.07017						1.29849
637	R12	0.22	0.22	9.77528	0	0	IPI:IPI00007722.2	IPI:IPI00007722.2|Adenosine monophosphate deaminase 2		1.86439	0.026643	1.56283				1.9086	0.128287	3.02085
638	R12	0.22	0.22	11.1492	0	0	IPI:IPI00827930.1	IPI:IPI00827930.1|Isoform 1 of TPR repeat-containing protein C18orf17		1.08063			0.683125			1.84817
641	R12	0.21	0.21	23.7705	0	0	IPI:IPI00785142.2	IPI:IPI00785142.2|Small nuclear ribonucleoprotein polypeptide N variant		1.75436			1.26761			1.28932
643	R12	0.21	0.21	20.9402	0	0	IPI:IPI00219622.3	IPI:IPI00219622.3|Proteasome subunit alpha type 2		1.07449			1.15867			0.992573
646	R12	0.21	0.21	4.54545	0	0	IPI:IPI00004860.2	IPI:IPI00004860.2|Isoform Complexed of Arginyl-tRNA synthetase, cytoplasmic		0.985311						0.644336
645	R12	0.21	0.21	5.0505	0	0	IPI:IPI00794421.1	IPI:IPI00794421.1|34 kDa protein		0.940489						0.686215
642	R12	0.21	0.21	6.6055	0	0	IPI:IPI00656138.1	IPI:IPI00656138.1|Isoform 1 of Serine/threonine-protein kinase PAK 1		0.922583			0.810279			0.454022
640	R12	0.21	0.21	5.43645	0	0	IPI:IPI00783726.2	IPI:IPI00783726.2|kinectin 1 isoform b		0.896037			1.02544			0.960775
639	R12	0.21	0.21	10.2727	0	0	IPI:IPI00163516.3	IPI:IPI00163516.3|Isoform 1 of Formin-like protein 1
644	R12	0.21	0.21	4.90196	0	0	IPI:IPI00026530.4	IPI:IPI00026530.4|ERGIC-53 protein precursor
647	R12	0.21	0.21	12.1951	0	0	IPI:IPI00748451.1	IPI:IPI00748451.1|Similar to DNA replication licensing factor MCM3
652	R12	0.2	0.2	1.67264	0	0	IPI:IPI00217146.1	IPI:IPI00217146.1|SLIT and NTRK-like protein 4 precursor		1.80513			2.56859			1.26188
650	R12	0.2	0.2	12.4211	0	0	IPI:IPI00646632.2	IPI:IPI00646632.2|53 kDa protein		1.51408			1.60638			1.23356
651	R12	0.2	0.2	17.1053	0	0	IPI:IPI00301434.4	IPI:IPI00301434.4|BolA-like protein 2 isoform a		1.50424			1.39379			4.06449
649	R12	0.2	0.2	4.37777	0	0	IPI:IPI00023711.1	IPI:IPI00023711.1|Envoplakin		0.990669						2.29945
648	R12	0.2	0.2	4.28241	0	0	IPI:IPI00746934.1	IPI:IPI00746934.1|retinoblastoma-associated factor 600		0.221794	0.292183	12782.1	0.140637			0.145546	0.210419	4456.18
657	R12	0.19	0.19	3.39893	0	0	IPI:IPI00028931.2	IPI:IPI00028931.2|desmoglein 2 preproprotein		1.70534	0.257576	18.251
656	R12	0.19	0.19	7.7886	0	0	IPI:IPI00299904.3	IPI:IPI00299904.3|Isoform 1 of DNA replication licensing factor MCM7		1.59726
654	R12	0.19	0.19	6.31579	0	0	IPI:IPI00789024.1	IPI:IPI00789024.1|87 kDa protein		0.432041			0.278892			0.34989
653	R12	0.19	0.19	14.0845	0	0	IPI:IPI00738988.2	IPI:IPI00738988.2|similar to golgi autoantigen, golgin subfamily a-like
655	R12	0.19	0.19	29.1304	0	0	IPI:IPI00746259.1	IPI:IPI00746259.1|24 kDa protein
660	R12	0.18	0.18	13.0769	0	0	IPI:IPI00642256.1	IPI:IPI00642256.1|Capping protein (Actin filament) muscle Z-line, beta		1.23097	0.00431211	1.06068	1.13028	0.496326	4.65626	1.11451	0.627011	7.97118
659	R12	0.18	0.18	5.36082	0	0	IPI:IPI00003584.5	IPI:IPI00003584.5|hypothetical protein LOC57501		1.13806						1.67822
658	R12	0.18	0.18	3.80339	0	0	IPI:IPI00815949.1	IPI:IPI00815949.1|Isoform 5 of Transient receptor potential cation channel subfamily M member 3		1.09457	0.594028	1.85695	0.951861	0.877162	3.36289	0.826959	0.140357	1.40998
661	R12	0.18	0.18	14.4	0	0	IPI:IPI00643517.2	IPI:IPI00643517.2|Adipose differentiation-related protein		0.993479			0.638274			0.801203
664	R12	0.17	0.17	6.96721	0	0	IPI:IPI00337741.4	IPI:IPI00337741.4|Acylamino-acid-releasing enzyme		2.79492						2.86179
666	R12	0.17	0.17	13.1105	0	0	IPI:IPI00641957.1	IPI:IPI00641957.1|SFRS11 protein		1.74627
662	R12	0.17	0.17	5.63633	0	0	IPI:IPI00741460.2	IPI:IPI00741460.2|similar to Protein piccolo (Aczonin) isoform 7		1.60486	0.176347	5.52255				1.56613
663	R12	0.17	0.17	7.07138	0	0	IPI:IPI00748917.1	IPI:IPI00748917.1|alpha 2 type V collagen preproprotein		1.24206	0.38338	2.32125	1.08163	0.834145	42.1022	1.7368	0.0080152	1.23857
667	R12	0.17	0.17	6.06488	0	0	IPI:IPI00008203.7	IPI:IPI00008203.7|F-box only protein 40		0.750835
665	R12	0.17	0.17	8.36941	0	0	IPI:IPI00746686.1	IPI:IPI00746686.1|Hypothetical protein DKFZp686O0186 (Fragment)		0.254395			0.344865			0.262636
668	R12	0.17	0.17	3.34873	0	0	IPI:IPI00386189.2	IPI:IPI00386189.2|Isoform 1 of NMDA receptor-regulated protein 1
669	R12	0.16	0.16	12.8049	0	0	IPI:IPI00220194.6	IPI:IPI00220194.6|Solute carrier family 2, facilitated glucose transporter member 1		1.43097	0.131985	1.86586	1.96219			1.84951	0.000797412	1.07763
670	R12	0.16	0.16	12.5475	0	0	IPI:IPI00016832.1	IPI:IPI00016832.1|Isoform Short of Proteasome subunit alpha type 1		1.04745	0.700939	3.19092	1.23458	0.0726279	1.35906	0.850714	0.40788	4.62623
672	R12	0.16	0.16	26.3158	0	0	IPI:IPI00025318.1	IPI:IPI00025318.1|SH3 domain-binding glutamic acid-rich-like protein		0.840077
671	R12	0.16	0.16	18.8679	0	0	IPI:IPI00477524.2	IPI:IPI00477524.2|L1 transposable element family protein
677	R12	0.15	0.15	10.5932	0	0	IPI:IPI00790571.1	IPI:IPI00790571.1|clathrin, light polypeptide A isoform c		1.20607			0.843796			0.96527
676	R12	0.15	0.15	5.41667	0	0	IPI:IPI00003923.1	IPI:IPI00003923.1|Isoform 1 of Uridine 5'-monophosphate synthase		1.10823			1.32785			0.620229
673	R12	0.15	0.15	8.3926	0	0	IPI:IPI00794530.2	IPI:IPI00794530.2|Isoform 2 of General transcription factor 3C polypeptide 1
674	R12	0.15	0.15	2.71416	0	0	IPI:IPI00641153.2	IPI:IPI00641153.2|Golgi apparatus protein 1 precursor
675	R12	0.15	0.15	7.32538	0	0	IPI:IPI00059930.1	IPI:IPI00059930.1|BTB/POZ domain-containing protein 14A
679	R12	0.14	0.14	14.1762	0	0	IPI:IPI00465044.2	IPI:IPI00465044.2|Protein RCC2		1.44655	0.23961	2.61021	1.18731	0.593127	18.8296	0.919276	0.586268	1.75686
681	R12	0.14	0.14	2.78746	0	0	IPI:IPI00024012.4	IPI:IPI00024012.4|Frizzled-7 precursor		1.1971			1.58271			0.933039
678	R12	0.14	0.14	7.8481	0	0	IPI:IPI00398365.3	IPI:IPI00398365.3|Isoform 2 of Liprin-alpha-3
680	R12	0.14	0.14	15.1515	0	0	IPI:IPI00792035.1	IPI:IPI00792035.1|CDNA FLJ10626 fis, clone NT2RP2005549, weakly similar to PUTATIVE LACTOYLGLUTATHIONE LYASE
682	R12	0.14	0.14	9.09091	0	0	IPI:IPI00446618.1	IPI:IPI00446618.1|CDNA FLJ41406 fis, clone BRHIP2000691
685	R12	0.13	0.13	3.28054	0	0	IPI:IPI00642935.1	IPI:IPI00642935.1|Calcium homeostasis endoplasmic reticulum protein		1.33586			2.6074			1.18497
684	R12	0.13	0.13	6.42387	0	0	IPI:IPI00742743.1	IPI:IPI00742743.1|Isoform 2 of Tumor suppressor p53-binding protein 1		1.2992			2.44958			1.4813
683	R12	0.13	2.61	16.2121	3.93939	2.27273	IPI:IPI00642904.1	IPI:IPI00642904.1|Poly(A) binding protein, cytoplasmic 4		1.1028	0.691097	10.5708	0.960067			1.07978	0.133681	1.23103
686	R12	0.13	0.13	37.1585	0	0	IPI:IPI00022597.1	IPI:IPI00022597.1|NEDD8-conjugating enzyme Ubc12		0.888437	0.696877	3.10036	0.763602	0.328542	2.47362	0.999937	0.999756	1.99678
687	R12	0.13	0.13	1.55229	0	0	IPI:IPI00784234.1	IPI:IPI00784234.1|136 kDa protein		0.658372			0.82741			0.469273
692	R12	0.12	0.12	11.5741	0	0	IPI:IPI00815732.1	IPI:IPI00815732.1|phosphoribosylaminoimidazole carboxylase, phosphoribosylaminoimidazole succinocarboxamide synthetase isoform 1		1.95803	0.0438578	1.80237	2.63814			1.30674
693	R12	0.12	0.12	3.83987	0	0	IPI:IPI00328342.4	IPI:IPI00328342.4|137 kDa protein		1.22536			0.968533			1.91241
690	R12	0.12	0.12	6.62848	0	0	IPI:IPI00010381.2	IPI:IPI00010381.2|VPS10 domain-containing receptor SorCS3 precursor		1.0928	0.922862	10509.6	1.12744			1.22205	0.782546	1295.91
694	R12	0.12	0.12	4.86486	0	0	IPI:IPI00293655.3	IPI:IPI00293655.3|ATP-dependent RNA helicase DDX1		0.879843	0.631056	12.0023	1.50232	0.181561	4.55495	0.740473	0.0144398	1.09047
691	R12	0.12	0.12	6.19048	0	0	IPI:IPI00178861.1	IPI:IPI00178861.1|Isoform 2 of N		0.530049	0.26673	36.3059	0.324267			0.489757	0.468793	3721.12
688	R12	0.12	0.12	5.6696	0	0	IPI:IPI00646491.2	IPI:IPI00646491.2|Isoform XLas-2 of Guanine nucleotide-binding protein G(s) subunit alpha isoforms XLas
689	R12	0.12	0.12	5.34591	0	0	IPI:IPI00477997.1	IPI:IPI00477997.1|106 kDa protein
695	R12	0.12	0.12	33.871	0	0	IPI:IPI00401353.2	IPI:IPI00401353.2|Hypothetical protein LOC283152
696	R12	0.12	0.12	3.40909	0	0	IPI:IPI00787547.1	IPI:IPI00787547.1|similar to thyroid hormone receptor interactor 11
698	R12	0.11	0.11	5.90112	0	0	IPI:IPI00010471.5	IPI:IPI00010471.5|Plastin-2		1.52034						2.99508
702	R12	0.11	0.11	5.42857	0	0	IPI:IPI00294536.1	IPI:IPI00294536.1|Serine-threonine kinase receptor-associated protein		1.38595
705	R12	0.11	0.11	15	0	0	IPI:IPI00394694.2	IPI:IPI00394694.2|Galactosylceramide-like protein, GCP		1.27271						1.46764
700	R12	0.11	0.11	18.1818	0	0	IPI:IPI00790711.1	IPI:IPI00790711.1|17 kDa protein		0.484787	0.222224	28.4587	0.621692			0.189838
697	R12	0.11	0.11	8.40164	0	0	IPI:IPI00012208.1	IPI:IPI00012208.1|Dolichyl-P-Man:Man(7)GlcNAc(2)-PP-dolichyl-alpha-1,6- mannosyltransferase
699	R12	0.11	0.11	4.76974	0	0	IPI:IPI00787193.1	IPI:IPI00787193.1|similar to Golgin subfamily A member 2
701	R12	0.11	0.11	3.36134	0	0	IPI:IPI00294982.1	IPI:IPI00294982.1|Isoform Long of Estrogen receptor
703	R12	0.11	0.11	3.91061	0	0	IPI:IPI00554505.1	IPI:IPI00554505.1|Isoform 2 of Carbohydrate sulfotransferase 9
704	R12	0.11	0.11	13.6752	0	0	IPI:IPI00827986.1	IPI:IPI00827986.1|Anti-mucin1 heavy chain variable region (Fragment)
706	R12	0.1	0.1	5.52546	0	0	IPI:IPI00298308.6	IPI:IPI00298308.6|Aldehyde dehydrogenase family 1 member L2		1.1272			0.494799			1.25425
710	R12	0.1	0.1	4.69974	0	0	IPI:IPI00018953.1	IPI:IPI00018953.1|Dipeptidyl peptidase 4		0.741634			0.608462			1.27151
715	R12	0.1	0.1	4.34783	0	0	IPI:IPI00513860.1	IPI:IPI00513860.1|YME1-like 1		0.736373						1.10342
708	R12	0.1	0.1	3.52	0	0	IPI:IPI00790262.1	IPI:IPI00790262.1|72 kDa protein		0.721734			0.710429			0.924988
712	R12	0.1	0.1	4.86726	0	0	IPI:IPI00013159.1	IPI:IPI00013159.1|Transcription factor ETV6		0.563667			0.944792			0.711791
707	R12	0.1	0.1	3.52941	0	0	IPI:IPI00071204.2	IPI:IPI00071204.2|Isoform Long of Sialic acid-binding Ig-like lectin 12 precursor
709	R12	0.1	0.1	3.45912	0	0	IPI:IPI00383328.3	IPI:IPI00383328.3|Isoform 2 of Potassium voltage-gated channel subfamily D member 3
711	R12	0.1	0.1	17.316	0	0	IPI:IPI00014808.1	IPI:IPI00014808.1|Platelet-activating factor acetylhydrolase IB subunit gamma
713	R12	0.1	0.1	6.14525	0	0	IPI:IPI00793277.1	IPI:IPI00793277.1|41 kDa protein
714	R12	0.1	0.1	8.06452	0	0	IPI:IPI00749178.1	IPI:IPI00749178.1|Conserved hypothetical protein
716	R12	0.1	0.1	6.35359	0	0	IPI:IPI00004347.1	IPI:IPI00004347.1|Probable G-protein coupled receptor 4
717	R12	0.1	0.1	4.54545	0	0	IPI:IPI00419720.1	IPI:IPI00419720.1|KFQG729
729	R12	0.09	0.09	5.03145	0	0	IPI:IPI00816572.1	IPI:IPI00816572.1|Phosphoribosyl pyrophosphate synthetase 1 variant (Fragment)		1.59109			1.1752			1.45215
728	R12	0.09	0.09	5.28571	0	0	IPI:IPI00289758.6	IPI:IPI00289758.6|Calpain-2 catalytic subunit precursor		1.22665			1.19156			2.06879
719	R12	0.09	0.09	4.80172	0	0	IPI:IPI00477896.1	IPI:IPI00477896.1|Anchor protein		1.1636			2.2976			1.85637
721	R12	0.09	0.09	4.81078	0	0	IPI:IPI00787655.1	IPI:IPI00787655.1|similar to peroxidasin		1.16054	0.202559	1.86467	0.855153	0.164867	1.69335	1.42212	0.128948	2.50653
723	R12	0.09	0.09	3.73998	0	0	IPI:IPI00152990.7	IPI:IPI00152990.7|hypothetical protein LOC55102		1.09255
726	R12	0.09	0.09	3.10621	0	0	IPI:IPI00414042.3	IPI:IPI00414042.3|Isoform 1 of N-acetyl-beta-glucosaminyl-glycoprotein 4-beta-N- acetylgalactosaminyltransferase 2		1.07148			0.736997			0.546038
727	R12	0.09	0.09	20.339	0	0	IPI:IPI00397098.1	IPI:IPI00397098.1|40S ribosomal protein S30		0.998288						1.17841
722	R12	0.09	0.09	3.2097	0	0	IPI:IPI00436632.1	IPI:IPI00436632.1|Isoform 1 of Nipped-B-like protein		0.722088			0.804364			1.67783
730	R12	0.09	0.09	7.57576	0	0	IPI:IPI00015954.1	IPI:IPI00015954.1|GTP-binding protein SAR1a		0.671449						0.623911
718	R12	0.09	0.12	4.27908	0	0	IPI:IPI00742748.1	IPI:IPI00742748.1|Isoform 2 of Obscurin
720	R12	0.09	0.09	2.73854	0	0	IPI:IPI00782990.1	IPI:IPI00782990.1|similar to fat3
724	R12	0.09	0.09	3.82883	0	0	IPI:IPI00238077.4	IPI:IPI00238077.4|SH3 domain containing ring finger 1
725	R12	0.09	0.09	6.85083	0	0	IPI:IPI00220667.3	IPI:IPI00220667.3|Isoform 4 of Hexokinase-1
732	R12	0.08	0.08	3.14502	0	0	IPI:IPI00797186.1	IPI:IPI00797186.1|MON2 homolog		2.52687
743	R12	0.08	0.08	2.31481	0	0	IPI:IPI00032533.2	IPI:IPI00032533.2|WD repeat protein 18		2.30398			1.75313			2.24883
734	R12	0.08	0.08	6.01399	0	0	IPI:IPI00477179.1	IPI:IPI00477179.1|Isoform 2 of Nucleolar RNA helicase 2		0.869751						0.566903
742	R12	0.08	0.08	16.3399	0	0	IPI:IPI00797679.1	IPI:IPI00797679.1|Inosine triphosphatase		0.787364			0.338267			0.502668
731	R12	0.08	0.97	6.99088	1.51976	0	IPI:IPI00413860.4	IPI:IPI00413860.4|Isoform 2 of Spermatid perinuclear RNA-binding protein		0.714699			0.85941			0.352555
739	R12	0.08	0.08	4.1791	0	0	IPI:IPI00552772.2	IPI:IPI00552772.2|Isoform 5 of Minor histocompatibility antigen H13		0.70434			0.422319			0.829362
740	R12	0.08	0.08	14.2857	0	0	IPI:IPI00479934.1	IPI:IPI00479934.1|sterol carrier protein 2 isoform 2 precursor		0.686771						1.50581
738	R12	0.08	0.08	3.57634	0	0	IPI:IPI00604664.4	IPI:IPI00604664.4|NADH-ubiquinone oxidoreductase 75 kDa subunit, mitochondrial precursor		0.630238						0.681765
733	R12	0.08	0.08	6.07798	0	0	IPI:IPI00787697.1	IPI:IPI00787697.1|similar to Oligophrenin 1 isoform 4
735	R12	0.08	0.08	4.09683	0	0	IPI:IPI00479273.3	IPI:IPI00479273.3|RABEP2 protein
736	R12	0.08	0.08	6.52174	0	0	IPI:IPI00045472.1	IPI:IPI00045472.1|Isoform 1 of WD repeat protein 24
737	R12	0.08	0.08	8.57143	0	0	IPI:IPI00028076.2	IPI:IPI00028076.2|Vascular endothelial growth factor C precursor
741	R12	0.08	0.08	3.87858	0	0	IPI:IPI00062839.4	IPI:IPI00062839.4|Methionyl-tRNA synthetase, mitochondrial precursor
755	R12	0.07	0.07	6.31229	0	0	IPI:IPI00448517.1	IPI:IPI00448517.1|Hypothetical protein (Fragment)		1.59072			2.75137			1.74364
757	R12	0.07	0.07	4.77816	0	0	IPI:IPI00017672.4	IPI:IPI00017672.4|CDNA FLJ25678 fis, clone TST04067, highly similar to PURINE NUCLEOSIDE PHOSPHORYLASE		1.2834			1.14523			0.773298
744	R12	0.07	0.08	12.963	0	0	IPI:IPI00736859.1	IPI:IPI00736859.1|Isoform 4 of Heterogeneous nuclear ribonucleoprotein U-like protein 1		1.19434						0.748371
753	R12	0.07	0.07	8.75576	0	0	IPI:IPI00788723.1	IPI:IPI00788723.1|25 kDa protein		1.16939	0.700581	49.9489	1.73037			1.10858	0.309434	1.99762
752	R12	0.07	0.07	4.84496	0	0	IPI:IPI00797595.1	IPI:IPI00797595.1|SIAHBP1 protein		1.09484	0.679472	2.2586	0.948419	0.739107	4.70683	1.24767	0.117263	1.431
754	R12	0.07	0.07	7.82123	0	0	IPI:IPI00552365.4	IPI:IPI00552365.4|EF-hand domain family, member D2		0.693497			1.02715			0.548943
747	R12	0.07	0.07	15.2091	0	0	IPI:IPI00217030.10	IPI:IPI00217030.10|40S ribosomal protein S4, X isoform		0.596912			0.503014			0.379608
750	R12	0.07	0.07	5.76497	0	0	IPI:IPI00552255.1	IPI:IPI00552255.1|Tubulin tyrosine ligase-like family, member 11		0.153234			0.23634			0.354456
745	R12	0.07	0.07	2.85828	0	0	IPI:IPI00783826.1	IPI:IPI00783826.1|Isoform 1 of Ryanodine receptor 1
746	R12	0.07	0.07	8.6758	0	0	IPI:IPI00402513.1	IPI:IPI00402513.1|SA hypertension-associated homolog isoform 2
748	R12	0.07	0.07	2.69231	0	0	IPI:IPI00006046.4	IPI:IPI00006046.4|Zinc finger protein 536
749	R12	0.07	0.07	2.94118	0	0	IPI:IPI00793617.1	IPI:IPI00793617.1|103 kDa protein
751	R12	0.07	0.07	5.93407	0	0	IPI:IPI00430199.1	IPI:IPI00430199.1|Isoform 4 of Alpha-1A adrenergic receptor
756	R12	0.07	0.07	5.6338	0	0	IPI:IPI00294779.1	IPI:IPI00294779.1|Isoform 2 of Voltage-dependent anion-selective channel protein 3
758	R12	0.07	0.07	1.9802	0	0	IPI:IPI00000885.1	IPI:IPI00000885.1|Tyrosine-protein kinase FRK
784	R12	0.06	0.06	1.63934	0	0	IPI:IPI00807573.1	IPI:IPI00807573.1|Isoform 4 of Phosphatidylinositol 3-kinase regulatory subunit alpha		9.04772			17.066			8.1005
783	R12	0.06	0.06	10.9948	0	0	IPI:IPI00025277.5	IPI:IPI00025277.5|Programmed cell death protein 6		2.79809						3.18794
779	R12	0.06	0.06	34.2105	0	0	IPI:IPI00645456.1	IPI:IPI00645456.1|8 kDa protein		1.7051			3.18797			1.36163
773	R12	0.06	0.06	4.16667	0	0	IPI:IPI00787331.1	IPI:IPI00787331.1|similar to PDZ domain containing RING finger 3		1.69702	0.238673	3.93707	1.90129	0.158511	7.97108	1.47064	0.0774737	1.63388
788	R12	0.06	0.06	2.38095	0	0	IPI:IPI00023920.2	IPI:IPI00023920.2|Chromosome 1 open reading frame 34		1.69447			1.30379			1.88299
759	R12	0.06	0.47	11.2098	0.99889	0	IPI:IPI00032137.1	IPI:IPI00032137.1|Alpha-actinin-3		1.69007			2.46181			1.5102
767	R12	0.06	0.06	15.1408	0	0	IPI:IPI00304435.3	IPI:IPI00304435.3|Protein NipSnap1		1.4857	0.668947	6535.48	0.96205			1.50348	0.500775	180.174
780	R12	0.06	0.06	5.27778	0	0	IPI:IPI00479966.1	IPI:IPI00479966.1|Hypothetical protein (Fragment)		1.43593			2.2714
772	R12	0.06	0.06	3.05445	0	0	IPI:IPI00816605.1	IPI:IPI00816605.1|Topoisomerase-III		1.32337			1.3808			2.19802
770	R12	0.06	0.06	2.09601	0	0	IPI:IPI00005707.6	IPI:IPI00005707.6|Macrophage mannose receptor 2 precursor		1.31736						1.21863
763	R12	0.06	0.06	5.71132	0	0	IPI:IPI00012837.1	IPI:IPI00012837.1|Kinesin heavy chain		1.09187			0.899104			0.992518
775	R12	0.06	0.06	12.9707	0	0	IPI:IPI00746205.1	IPI:IPI00746205.1|proteasome activator subunit 2		0.915882						1.19468
764	R12	0.06	0.06	3.7037	0	0	IPI:IPI00784427.1	IPI:IPI00784427.1|Serine/threonine-protein kinase SNF1-like kinase 1		0.842334			1.06102			0.620248
768	R12	0.06	0.06	1.97753	0	0	IPI:IPI00301263.2	IPI:IPI00301263.2|CAD protein		0.710419			0.792393			1.00389
777	R12	0.06	0.06	11.0429	0	0	IPI:IPI00555857.1	IPI:IPI00555857.1|CS0DF038YO05 variant (Fragment)		0.704931			1.06999			0.966448
760	R12	0.06	0.06	6.55286	0	0	IPI:IPI00647748.1	IPI:IPI00647748.1|195 kDa protein
761	R12	0.06	0.06	4.1411	0	0	IPI:IPI00470896.2	IPI:IPI00470896.2|zinc finger, FYVE domain containing 26
762	R12	0.06	0.06	3.87387	0	0	IPI:IPI00646992.1	IPI:IPI00646992.1|Isoform 2 of Puratrophin-1
765	R12	0.06	0.06	8.51064	0	0	IPI:IPI00470930.1	IPI:IPI00470930.1|Hypothetical protein DKFZp781N011
766	R12	0.06	0.06	10.0446	0	0	IPI:IPI00334291.7	IPI:IPI00334291.7|CDNA FLJ39307 fis, clone OCBBF2013208, highly similar to MITOCHONDRIAL LON PROTEASE
769	R12	0.06	0.06	6.81818	0	0	IPI:IPI00217069.5	IPI:IPI00217069.5|Ribosomal protein S6 kinase beta-2
771	R12	0.06	0.06	4.06043	0	0	IPI:IPI00397733.4	IPI:IPI00397733.4|111 kDa protein
774	R12	0.06	0.06	3.85093	0	0	IPI:IPI00783519.1	IPI:IPI00783519.1|phosphoinositide-3-kinase adaptor protein 1
776	R12	0.06	0.06	3.01984	0	0	IPI:IPI00644454.1	IPI:IPI00644454.1|Isoform 4 of VPS10 domain-containing receptor SorCS1 precursor
778	R12	0.06	0.06	17.5355	0	0	IPI:IPI00215876.3	IPI:IPI00215876.3|CDNA FLJ46732 fis, clone TRACH3019807, weakly similar to Antigen LY- 9
781	R12	0.06	0.06	10.3306	0	0	IPI:IPI00165251.4	IPI:IPI00165251.4|Coiled-coil domain-containing protein 103
782	R12	0.06	0.06	2.79441	0	0	IPI:IPI00029764.1	IPI:IPI00029764.1|Splicing factor 3A subunit 3
785	R12	0.06	0.06	6.80272	0	0	IPI:IPI00443942.1	IPI:IPI00443942.1|CDNA FLJ46256 fis, clone TESTI4023654
786	R12	0.06	0.06	3.92157	0	0	IPI:IPI00435916.1	IPI:IPI00435916.1|PP9455
787	R12	0.06	0.06	4.96894	0	0	IPI:IPI00043564.2	IPI:IPI00043564.2|Sideroflexin-2
812	R12	0.05	0.05	6.84647	0	0	IPI:IPI00376745.3	IPI:IPI00376745.3|similar to spermatogenesis and centriole associated 1		4.09258
811	R12	0.05	0.05	6.51466	0	0	IPI:IPI00413655.2	IPI:IPI00413655.2|ankyrin repeat domain 55 isoform 1		2.96357						2.23269
792	R12	0.05	0.05	3.24782	0	0	IPI:IPI00045914.1	IPI:IPI00045914.1|Msx2-interacting protein		2.72326						6.33453
801	R12	0.05	0.05	7.75862	0	0	IPI:IPI00514533.1	IPI:IPI00514533.1|145 kDa nucleolar protein		2.44805
810	R12	0.05	0.05	3.73563	0	0	IPI:IPI00644506.1	IPI:IPI00644506.1|80 kDa protein		2.04858						1.32552
815	R12	0.05	0.05	6.47482	0	0	IPI:IPI00647667.1	IPI:IPI00647667.1|Isoform 2 of Replication protein A 32 kDa subunit		1.6908			2.62788			1.19131
793	R12	0.05	0.05	8.60434	0	0	IPI:IPI00398837.2	IPI:IPI00398837.2|coiled-coil domain containing 88		1.4129			2.04214			2.20219
802	R12	0.05	0.05	2.85714	0	0	IPI:IPI00413757.1	IPI:IPI00413757.1|Isoform 2 of Protein EMSY		1.16699			1.0439			1.95349
819	R12	0.05	0.05	4.45682	0	0	IPI:IPI00305978.4	IPI:IPI00305978.4|Aflatoxin B1 aldehyde reductase member 2		1.11971			1.54073			1.0989
821	R12	0.05	0.05	15.5844	0	0	IPI:IPI00828055.1	IPI:IPI00828055.1|9 kDa protein		0.962899						0.654988
798	R12	0.05	0.05	3.86399	0	0	IPI:IPI00797646.2	IPI:IPI00797646.2|galactosidase, beta 1 isoform b		0.866788			1.05245			0.979829
796	R12	0.05	0.05	6.43974	0	0	IPI:IPI00479229.1	IPI:IPI00479229.1|121 kDa protein		0.787336						0.675802
814	R12	0.05	0.05	3.7594	0	0	IPI:IPI00793132.1	IPI:IPI00793132.1|58 kDa protein		0.758242						0.686951
803	R12	0.05	0.05	1.52549	0	0	IPI:IPI00289819.4	IPI:IPI00289819.4|Cation-independent mannose-6-phosphate receptor precursor		0.647893			0.939997			1.08175
789	R12	0.05	4.07	16.5187	1.38067	1.38067	IPI:IPI00607818.1	IPI:IPI00607818.1|Isoform 2 of Myosin-14
790	R12	0.05	1.1	23.4818	3.23887	0	IPI:IPI00220642.7	IPI:IPI00220642.7|14-3-3 protein gamma
791	R12	0.05	0.05	12.0595	0	0	IPI:IPI00398718.6	IPI:IPI00398718.6|Isoform 2 of Afadin
794	R12	0.05	0.05	4.20928	0	0	IPI:IPI00784369.1	IPI:IPI00784369.1|Talin-2
795	R12	0.05	0.05	2.38834	0	0	IPI:IPI00221325.3	IPI:IPI00221325.3|E3 SUMO-protein ligase RanBP2
797	R12	0.05	0.05	9.72477	0	0	IPI:IPI00015149.1	IPI:IPI00015149.1|Isoform 1 of Autoimmune regulator
799	R12	0.05	0.05	2.80636	0	0	IPI:IPI00748014.1	IPI:IPI00748014.1|112 kDa protein
800	R12	0.05	0.05	4.68179	0	0	IPI:IPI00740187.1	IPI:IPI00740187.1|KIAA1683 protein
804	R12	0.05	0.05	2.98354	0	0	IPI:IPI00025890.4	IPI:IPI00025890.4|hypothetical protein LOC80018
805	R12	0.05	0.05	5.96026	0	0	IPI:IPI00736792.1	IPI:IPI00736792.1|similar to plakophilin 1 isoform 1a
806	R12	0.05	0.05	5.96107	0	0	IPI:IPI00643591.3	IPI:IPI00643591.3|AP-1 complex subunit gamma-1
807	R12	0.05	0.05	7.18816	0	0	IPI:IPI00157643.1	IPI:IPI00157643.1|Isoform 3 of Transcription factor IIIB 90 kDa subunit
808	R12	0.05	0.05	6.06061	0	0	IPI:IPI00790377.1	IPI:IPI00790377.1|68 kDa protein
809	R12	0.05	0.05	16.7488	0	0	IPI:IPI00647153.1	IPI:IPI00647153.1|Novel protein
813	R12	0.05	0.05	5.62249	0	0	IPI:IPI00009551.1	IPI:IPI00009551.1|Myotilin
816	R12	0.05	0.05	6.96721	0	0	IPI:IPI00641735.1	IPI:IPI00641735.1|29 kDa protein
817	R12	0.05	0.05	5.95745	0	0	IPI:IPI00607618.2	IPI:IPI00607618.2|Isoform 5 of Uncharacterized protein C1orf43
818	R12	0.05	0.05	7.78589	0	0	IPI:IPI00464990.1	IPI:IPI00464990.1|Glycoprotein Ib beta
820	R12	0.05	0.05	6.62393	0	0	IPI:IPI00304804.6	IPI:IPI00304804.6|PPWG6510
822	R12	0.05	0.05	10.1449	0	0	IPI:IPI00793936.1	IPI:IPI00793936.1|8 kDa protein
823	R12	0.05	0.05	10.7438	0	0	IPI:IPI00745442.1	IPI:IPI00745442.1|Similar to Patched protein homolog 1
824	R12	0.05	0.05	8.62069	0	0	IPI:IPI00554681.2	IPI:IPI00554681.2|NADH dehydrogenase [ubiquinone] 1 alpha subcomplex subunit 5
825	R12	0.05	0.05	8.06452	0	0	IPI:IPI00442893.1	IPI:IPI00442893.1|CDNA FLJ26385 fis, clone HRT07145
260	R12	0.03	1.58	19.3103	3.7931	3.7931	IPI:IPI00165486.10	IPI:IPI00165486.10|31 kDa protein
155	R12	0.02	4.03	19.2308	7.69231	7.69231	IPI:IPI00479054.2	IPI:IPI00479054.2|24 kDa protein
155	R12	0.02	4.03	19.1388	7.6555	7.6555	IPI:IPI00449263.1	IPI:IPI00449263.1|ANP32A protein (Fragment)
155	R12	0.02	4.03	16.0643	6.4257	6.4257	IPI:IPI00025849.1	IPI:IPI00025849.1|Acidic leucine-rich nuclear phosphoprotein 32 family member A
155	R12	0.02	4.02	20.1493	11.9403	11.9403	IPI:IPI00394706.1	IPI:IPI00394706.1|PHAPI protein (Fragment)
246	R12	0.02	2.19	14.5188	1.46819	1.46819	IPI:IPI00788782.1	IPI:IPI00788782.1|Na+/K+-ATPase alpha 3 subunit variant
246	R12	0.02	2.19	15.1037	1.7769	1.7769	IPI:IPI00302840.2	IPI:IPI00302840.2|Sodium/potassium-transporting ATPase alpha-3 chain
289	R12	0.02	2.05	19.4093	5.06329	5.06329	IPI:IPI00741608.1	IPI:IPI00741608.1|similar to eukaryotic translation initiation factor 5A
112	R12	0.01	5.31	19.9105	6.26398	6.26398	IPI:IPI00010154.3	IPI:IPI00010154.3|Rab GDP dissociation inhibitor alpha
205	R12	0.01	1.99	44.2478	7.9646	0	IPI:IPI00790382.1	IPI:IPI00790382.1|12 kDa protein
260	R12	0.01	2.57	15.2727	8	4	IPI:IPI00455428.3	IPI:IPI00455428.3|similar to ribosomal protein S2 isoform 1
1	R12	0	53.17	70.6667	49.3333	35.4667	IPI:IPI00021439.1	IPI:IPI00021439.1|Actin, cytoplasmic 1
3	R12	0	47.96	26.5593	15.8199	13.6307	IPI:IPI00470919.2	IPI:IPI00470919.2|fibronectin 1 isoform 2 preproprotein
3	R12	0	47.96	27.5966	16.4378	14.1631	IPI:IPI00414283.3	IPI:IPI00414283.3|fibronectin 1 isoform 4 preproprotein
3	R12	0	47.96	26.2878	15.6582	13.4914	IPI:IPI00339227.4	IPI:IPI00339227.4|Isoform 7 of Fibronectin precursor
3	R12	0	47.96	27.3036	16.2633	14.0127	IPI:IPI00339223.1	IPI:IPI00339223.1|Isoform 3 of Fibronectin precursor
3	R12	0	47.96	26.9489	16.052	13.8307	IPI:IPI00022418.1	IPI:IPI00022418.1|Isoform 1 of Fibronectin precursor
5	R12	0	36.87	58.5366	45.6763	45.6763	IPI:IPI00387144.4	IPI:IPI00387144.4|Tubulin alpha-ubiquitous chain
7	R12	0	33.96	48.9552	47.7612	43.2836	IPI:IPI00219018.7	IPI:IPI00219018.7|Glyceraldehyde-3-phosphate dehydrogenase
10	R12	0	26.88	22.5916	10.2002	7.93351	IPI:IPI00333541.6	IPI:IPI00333541.6|Filamin-A
10	R12	0	26.88	22.357	10.2311	7.95756	IPI:IPI00302592.2	IPI:IPI00302592.2|filamin A, alpha
13	R12	0	22.46	29.8913	18.2065	18.2065	IPI:IPI00334775.6	IPI:IPI00334775.6|85 kDa protein
16	R12	0	20.56	66.0057	50.1416	41.0765	IPI:IPI00396378.3	IPI:IPI00396378.3|Isoform B1 of Heterogeneous nuclear ribonucleoproteins A2/B1
20	R12	0	19.6	18.7958	8.10498	5.90506	IPI:IPI00477536.1	IPI:IPI00477536.1|Filamin B
20	R12	0	19.6	19.1959	8.27749	6.03075	IPI:IPI00382700.1	IPI:IPI00382700.1|Isoform 6 of Filamin-B
20	R12	0	19.6	19.016	8.19992	5.97423	IPI:IPI00382697.1	IPI:IPI00382697.1|Isoform 3 of Filamin-B
20	R12	0	19.6	18.8906	8.14585	5.93483	IPI:IPI00382696.1	IPI:IPI00382696.1|Isoform 2 of Filamin-B
20	R12	0	19.6	18.7164	8.07071	5.88009	IPI:IPI00289334.1	IPI:IPI00289334.1|Isoform 1 of Filamin-B
21	R12	0	18.51	58.5714	58.5714	47.1429	IPI:IPI00219757.13	IPI:IPI00219757.13|Glutathione S-transferase P
21	R12	0	18.15	59.6859	59.6859	51.8325	IPI:IPI00797321.1	IPI:IPI00797321.1|21 kDa protein
22	R12	0	18.1	41.0435	24.1739	22.6087	IPI:IPI00472102.3	IPI:IPI00472102.3|61 kDa protein
23	R12	0	17.32	46.4384	18.2192	15.4795	IPI:IPI00171903.2	IPI:IPI00171903.2|Isoform 1 of Heterogeneous nuclear ribonucleoprotein M
25	R12	0	16.87	61.1888	45.4545	42.6573	IPI:IPI00465028.7	IPI:IPI00465028.7|Triosephosphate isomerase 1 variant
26	R12	0	16.89	44.3548	22.5806	22.5806	IPI:IPI00215965.2	IPI:IPI00215965.2|Isoform A1-B of Heterogeneous nuclear ribonucleoprotein A1
26	R12	0	16.89	51.7134	26.1682	26.1682	IPI:IPI00760620.2	IPI:IPI00760620.2|Pseudogene candidate
26	R12	0	16.89	47.5655	31.4607	31.4607	IPI:IPI00797148.1	IPI:IPI00797148.1|HNRPA1 protein
26	R12	0	14.9	44.9438	26.2172	26.2172	IPI:IPI00748262.1	IPI:IPI00748262.1|29 kDa protein
26	R12	0	14.89	51.875	21.875	21.875	IPI:IPI00644968.1	IPI:IPI00644968.1|Similar to Heterogeneous nuclear ribonucleoprotein A1
26	R12	0	14.89	49.0625	20	20	IPI:IPI00414312.2	IPI:IPI00414312.2|heterogeneous nuclear ribonucleoprotein A1-like
26	R12	0	14.89	49.4382	26.2172	26.2172	IPI:IPI00411329.3	IPI:IPI00411329.3|29 kDa protein
27	R12	0	15.76	30.303	20.9957	18.6147	IPI:IPI00396485.3	IPI:IPI00396485.3|Elongation factor 1-alpha 1
27	R12	0	13.76	41.5584	27.5974	24.026	IPI:IPI00025447.7	IPI:IPI00025447.7|EEF1A1 protein
28	R12	0	15.32	35.9756	21.9512	19.1057	IPI:IPI00299571.5	IPI:IPI00299571.5|Isoform 2 of Protein disulfide-isomerase A6 precursor
32	R12	0	14.2	37.3626	21.4286	21.4286	IPI:IPI00465439.5	IPI:IPI00465439.5|Fructose-bisphosphate aldolase A
33	R12	0	13.93	40.7547	35.0943	35.0943	IPI:IPI00220740.1	IPI:IPI00220740.1|Isoform 2 of Nucleophosmin
34	R12	0	13.64	38.0952	33.8936	22.9692	IPI:IPI00418169.3	IPI:IPI00418169.3|annexin A2 isoform 1
34	R12	0	12.1	45.2055	44.7489	37.4429	IPI:IPI00797556.1	IPI:IPI00797556.1|24 kDa protein
37	R12	0	12.71	29.7496	14.1384	12.5184	IPI:IPI00788958.1	IPI:IPI00788958.1|Heat shock 70kDa protein 9B variant (Fragment)
38	R12	0	12.27	38.4615	30	30	IPI:IPI00291764.5	IPI:IPI00291764.5|Histone H2A type 1
38	R12	0	12.27	38.4615	30	30	IPI:IPI00255316.5	IPI:IPI00255316.5|Histone H2A type 1-D
38	R12	0	12.27	39.0625	30.4688	30.4688	IPI:IPI00081836.3	IPI:IPI00081836.3|Histone H2A type 1-H
38	R12	0	12.27	34.8837	30.2326	30.2326	IPI:IPI00339274.5	IPI:IPI00339274.5|Histone H2A type 2-C
38	R12	0	12.27	34.8837	30.2326	30.2326	IPI:IPI00220855.3	IPI:IPI00220855.3|H2A histone family, member J isoform 2
38	R12	0	12.27	34.6154	30	30	IPI:IPI00216457.7	IPI:IPI00216457.7|Histone H2A type 2-A
38	R12	0	12.27	29.0323	25.1613	25.1613	IPI:IPI00102165.3	IPI:IPI00102165.3|H2A histone family, member J isoform 1
38	R12	0	10.27	38.4615	21.5385	21.5385	IPI:IPI00026272.2	IPI:IPI00026272.2|Histone H2A type 1-B
38	R12	0	10.27	34.6154	21.5385	21.5385	IPI:IPI00216456.5	IPI:IPI00216456.5|Histone H2A type 1-C
38	R12	0	10.27	34.6154	21.5385	21.5385	IPI:IPI00031562.3	IPI:IPI00031562.3|Histone H2A type 3
39	R12	0	11.89	60.6061	51.5152	44.2424	IPI:IPI00745933.1	IPI:IPI00745933.1|18 kDa protein
40	R12	0	11.87	31.2676	17.0423	12.1127	IPI:IPI00604620.3	IPI:IPI00604620.3|Isoform 1 of Nucleolin
40	R12	0	11.87	35.6551	20.0663	14.262	IPI:IPI00444262.3	IPI:IPI00444262.3|CDNA FLJ45706 fis, clone FEBRA2028457, highly similar to Nucleolin
42	R12	0	11.46	27.4953	17.7024	12.806	IPI:IPI00783061.1	IPI:IPI00783061.1|58 kDa protein
42	R12	0	11.46	27.4953	17.7024	12.806	IPI:IPI00479186.5	IPI:IPI00479186.5|Isoform M2 of Pyruvate kinase isozymes M1/M2
42	R12	0	11.46	27.4953	17.7024	12.806	IPI:IPI00220644.8	IPI:IPI00220644.8|Isoform M1 of Pyruvate kinase isozymes M1/M2
42	R12	0	10.07	38.79	24.1993	24.1993	IPI:IPI00607698.1	IPI:IPI00607698.1|PKM2 protein
43	R12	0	11.07	26.009	7.7728	7.47384	IPI:IPI00216613.1	IPI:IPI00216613.1|Isoform Short of Splicing factor, proline- and glutamine-rich
44	R12	0	11.05	31.2373	22.1095	15.0101	IPI:IPI00163187.10	IPI:IPI00163187.10|Fascin
47	R12	0	10.49	28.1188	15.2475	12.2772	IPI:IPI00025252.1	IPI:IPI00025252.1|Protein disulfide-isomerase A3 precursor
49	R12	0	8.22	31.1224	31.1224	31.1224	IPI:IPI00795288.1	IPI:IPI00795288.1|22 kDa protein
50	R12	0	8.14	42.7918	17.3913	17.3913	IPI:IPI00554788.4	IPI:IPI00554788.4|49 kDa protein
51	R12	0	10.04	31.338	26.0563	26.0563	IPI:IPI00216135.1	IPI:IPI00216135.1|Isoform 3 of Tropomyosin-1 alpha chain
51	R12	0	8.22	25.3521	22.1831	22.1831	IPI:IPI00000230.6	IPI:IPI00000230.6|tropomyosin 1 alpha chain isoform 2
51	R12	0	8.14	36.5639	27.7533	27.7533	IPI:IPI00745267.1	IPI:IPI00745267.1|Isoform 2 of Tropomyosin-1 alpha chain
51	R12	0	8.14	25.4032	25.4032	25.4032	IPI:IPI00216134.3	IPI:IPI00216134.3|tropomyosin 1 alpha chain isoform 7
52	R12	0	9.99	42.2111	30.1508	24.6231	IPI:IPI00000874.1	IPI:IPI00000874.1|Peroxiredoxin-1
54	R12	0	8.36	14.3919	3.81757	1.68919	IPI:IPI00021812.1	IPI:IPI00021812.1|Neuroblast differentiation-associated protein AHNAK (Fragment)
55	R12	0	9.71	32.3276	14.2241	14.2241	IPI:IPI00216746.1	IPI:IPI00216746.1|Isoform 2 of Heterogeneous nuclear ribonucleoprotein K
55	R12	0	9.71	33.1776	15.4206	15.4206	IPI:IPI00514561.1	IPI:IPI00514561.1|Heterogeneous nuclear ribonucleoprotein K
55	R12	0	9.71	30.6695	14.2549	14.2549	IPI:IPI00216049.1	IPI:IPI00216049.1|Isoform 1 of Heterogeneous nuclear ribonucleoprotein K
55	R12	0	7.71	29.0237	11.3456	11.3456	IPI:IPI00647717.1	IPI:IPI00647717.1|Heterogeneous nuclear ribonucleoprotein K
56	R12	0	9.59	42.539	20.49	20.49	IPI:IPI00013881.6	IPI:IPI00013881.6|Heterogeneous nuclear ribonucleoprotein H
57	R12	0	9.56	29.0323	20.8829	12.9032	IPI:IPI00783589.1	IPI:IPI00783589.1|64 kDa protein
57	R12	0	9.56	29.0323	20.8829	12.9032	IPI:IPI00027834.3	IPI:IPI00027834.3|heterogeneous nuclear ribonucleoprotein L isoform a
57	R12	0	9.56	35.5263	26.9737	16.6667	IPI:IPI00465225.1	IPI:IPI00465225.1|heterogeneous nuclear ribonucleoprotein L isoform b
58	R12	0	15.08	30.5772	10.4524	10.4524	IPI:IPI00304925.4	IPI:IPI00304925.4|Heat shock 70 kDa protein 1
59	R12	0	9.52	21.8519	16.2963	16.2963	IPI:IPI00792641.1	IPI:IPI00792641.1|Hypothetical protein DKFZp686J13123
59	R12	0	9.52	16.8539	14.1252	14.1252	IPI:IPI00788802.1	IPI:IPI00788802.1|Transketolase variant (Fragment)
60	R12	0	9.5	21.8274	14.3401	9.89848	IPI:IPI00179953.2	IPI:IPI00179953.2|Isoform 1 of Nuclear autoantigenic sperm protein
62	R12	0	8.77	20.5455	9.09091	7.27273	IPI:IPI00302925.3	IPI:IPI00302925.3|Chaperonin containing TCP1, subunit 8 (Theta) variant
63	R12	0	8.51	25.5583	10.1737	8.933	IPI:IPI00479217.1	IPI:IPI00479217.1|Isoform Short of Heterogeneous nuclear ribonucleoprotein U
64	R12	0	8.18	47.6667	11.6667	11.6667	IPI:IPI00413108.4	IPI:IPI00413108.4|Ribosomal protein SA
64	R12	0	8.11	43.3898	11.8644	11.8644	IPI:IPI00411639.1	IPI:IPI00411639.1|Laminin receptor-like protein LAMRL5
64	R12	0	8.09	41.3559	11.8644	11.8644	IPI:IPI00398958.3	IPI:IPI00398958.3|similar to 40S ribosomal protein SA
64	R12	0	7.94	55.102	23.8095	23.8095	IPI:IPI00790580.1	IPI:IPI00790580.1|16 kDa protein
65	R12	0	16.55	25.4923	14.8796	12.035	IPI:IPI00759776.1	IPI:IPI00759776.1|Actinin alpha 1 isoform b
66	R12	0	6.05	18.9333	11.2	11.2	IPI:IPI00555602.1	IPI:IPI00555602.1|CD68 antigen variant (Fragment)
67	R12	0	8	28.6885	22.9508	22.9508	IPI:IPI00006980.1	IPI:IPI00006980.1|Protein C14orf166
68	R12	0	7.97	16.9059	6.85805	5.42265	IPI:IPI00022434.2	IPI:IPI00022434.2|ALB protein
68	R12	0	7.83	18.9448	10.3118	8.15348	IPI:IPI00384697.2	IPI:IPI00384697.2|Isoform 2 of Serum albumin precursor
69	R12	0	5.93	20.9156	4.75763	3.32136	IPI:IPI00384542.3	IPI:IPI00384542.3|Isoform 2 of Nidogen-1 precursor
70	R12	0	9.93	16.6165	4.41767	4.06627	IPI:IPI00479307.3	IPI:IPI00479307.3|Isoform 2 of Myosin-10
70	R12	0	9.93	16.751	4.45344	4.09919	IPI:IPI00397526.2	IPI:IPI00397526.2|Isoform 1 of Myosin-10
71	R12	0	7.81	27.6	22.8	22.8	IPI:IPI00759596.1	IPI:IPI00759596.1|Isoform 4 of Heterogeneous nuclear ribonucleoproteins C1/C2
71	R12	0	5.81	28.4314	12.7451	12.7451	IPI:IPI00477313.3	IPI:IPI00477313.3|Isoform C2 of Heterogeneous nuclear ribonucleoproteins C1/C2
72	R12	0	7.7	63.0769	53.8462	53.8462	IPI:IPI00815835.1	IPI:IPI00815835.1|TMSB4X protein (Fragment)
72	R12	0	7.7	59.4203	50.7246	50.7246	IPI:IPI00815829.1	IPI:IPI00815829.1|TMSB4X protein (Fragment)
72	R12	0	7.7	58.5714	50	50	IPI:IPI00815642.1	IPI:IPI00815642.1|TMSB4X protein (Fragment)
72	R12	0	7.7	55.5556	55.5556	55.5556	IPI:IPI00816464.1	IPI:IPI00816464.1|TMSB4X protein (Fragment)
72	R12	0	5.7	72.7273	72.7273	72.7273	IPI:IPI00220828.9	IPI:IPI00220828.9|Thymosin beta-4
72	R12	0	5.7	72.7273	72.7273	72.7273	IPI:IPI00180240.2	IPI:IPI00180240.2|thymosin-like 3
74	R12	0	7.54	17.8017	2.11071	2.11071	IPI:IPI00645907.3	IPI:IPI00645907.3|fatty acid synthase
74	R12	0	7.54	17.8017	2.11071	2.11071	IPI:IPI00026781.2	IPI:IPI00026781.2|Fatty acid synthase
76	R12	0	5.69	20.5502	7.11974	5.66343	IPI:IPI00795088.1	IPI:IPI00795088.1|Hypothetical protein XRCC5
77	R12	0	6.07	9.35098	2.17763	2.17763	IPI:IPI00374770.1	IPI:IPI00374770.1|microtubule-associated protein 1B isoform 2
78	R12	0	7.33	17.3112	12.7072	8.47145	IPI:IPI00013894.1	IPI:IPI00013894.1|Stress-induced-phosphoprotein 1
79	R12	0	7.36	31.0204	26.9388	20	IPI:IPI00021263.3	IPI:IPI00021263.3|14-3-3 protein zeta/delta
79	R12	0	6	28.3333	20.4167	20.4167	IPI:IPI00789337.1	IPI:IPI00789337.1|Tyrosine 3-monooxygenasea/tryptophan 5-monooxygenase activation protein zeta
80	R12	0	7.33	17.7285	12.1884	12.1884	IPI:IPI00014177.3	IPI:IPI00014177.3|Septin-2
81	R12	0	7.25	45.6693	29.5276	21.2598	IPI:IPI00549725.6	IPI:IPI00549725.6|Phosphoglycerate mutase 1
81	R12	0	7.25	45.6693	29.5276	21.2598	IPI:IPI00453476.2	IPI:IPI00453476.2|similar to Phosphoglycerate mutase 1 (Phosphoglycerate mutase isozyme B) (PGAM-B) (BPG-dependent PGAM 1) isoform 1
88	R12	0	7.07	16.3375	11.4901	9.69479	IPI:IPI00183626.8	IPI:IPI00183626.8|polypyrimidine tract-binding protein 1 isoform a
88	R12	0	7.07	17.1375	12.0527	10.1695	IPI:IPI00179964.5	IPI:IPI00179964.5|Isoform 1 of Polypyrimidine tract-binding protein 1
90	R12	0	7.05	25.7534	18.0822	18.0822	IPI:IPI00216689.2	IPI:IPI00216689.2|Poly(rC)-binding protein 2
90	R12	0	7.05	25.9668	18.232	18.232	IPI:IPI00012066.2	IPI:IPI00012066.2|poly(rC)-binding protein 2 isoform b
90	R12	0	5.05	21.194	12.8358	12.8358	IPI:IPI00470509.2	IPI:IPI00470509.2|PCBP2 protein
91	R12	0	4.95	13.6273	11.4228	6.01202	IPI:IPI00642548.2	IPI:IPI00642548.2|Phosphoglycerate dehydrogenase
92	R12	0	6.85	17.2666	4.20988	2.98963	IPI:IPI00455383.4	IPI:IPI00455383.4|Isoform 2 of Clathrin heavy chain 1
93	R12	0	6.74	10.6516	6.6416	5.38847	IPI:IPI00217563.3	IPI:IPI00217563.3|Isoform Beta-1A of Integrin beta-1 precursor
93	R12	0	5.78	10.1343	5.25031	5.25031	IPI:IPI00217562.4	IPI:IPI00217562.4|Isoform Beta-1C-2 of Integrin beta-1 precursor
93	R12	0	5.78	10.0606	5.21212	5.21212	IPI:IPI00217561.1	IPI:IPI00217561.1|Isoform Beta-1C of Integrin beta-1 precursor
93	R12	0	5.78	10.0127	5.44994	5.44994	IPI:IPI00293305.1	IPI:IPI00293305.1|Isoform Beta-1B of Integrin beta-1 precursor
93	R12	0	5.78	9.3633	5.36829	5.36829	IPI:IPI00549336.1	IPI:IPI00549336.1|Isoform Beta-1D of Integrin beta-1 precursor
94	R12	0	6.62	25.4473	15.1093	8.54871	IPI:IPI00797044.1	IPI:IPI00797044.1|54 kDa protein
94	R12	0	6.24	52.5346	29.0323	19.8157	IPI:IPI00549805.3	IPI:IPI00549805.3|23 kDa protein
94	R12	0	6.24	52.4064	33.6898	22.9947	IPI:IPI00795947.1	IPI:IPI00795947.1|20 kDa protein
94	R12	0	6.24	58.6826	37.7246	25.7485	IPI:IPI00471928.5	IPI:IPI00471928.5|18 kDa protein
94	R12	0	6.24	48.5149	31.1881	21.2871	IPI:IPI00793125.1	IPI:IPI00793125.1|21 kDa protein
94	R12	0	6.24	45.6647	36.4162	24.8555	IPI:IPI00641249.2	IPI:IPI00641249.2|18 kDa protein
94	R12	0	6.24	51.2195	51.2195	34.9593	IPI:IPI00795295.1	IPI:IPI00795295.1|13 kDa protein
95	R12	0	6.57	23.3696	17.663	14.6739	IPI:IPI00789029.1	IPI:IPI00789029.1|43 kDa protein
95	R12	0	4.57	35.5769	22.1154	16.8269	IPI:IPI00793389.1	IPI:IPI00793389.1|25 kDa protein
95	R12	0	4.57	44.0476	27.381	20.8333	IPI:IPI00791579.1	IPI:IPI00791579.1|20 kDa protein
95	R12	0	4.57	42.5287	26.4368	20.1149	IPI:IPI00791065.1	IPI:IPI00791065.1|20 kDa protein
96	R12	0	6.6	37.8788	19.697	15.1515	IPI:IPI00027350.3	IPI:IPI00027350.3|Peroxiredoxin-2
96	R12	0	6.41	33.8235	28.6765	22.0588	IPI:IPI00794777.1	IPI:IPI00794777.1|25 kDa NKEF-B homolog/thiol-dependent antioxidant protein
97	R12	0	6.49	43.3155	29.4118	25.1337	IPI:IPI00644531.1	IPI:IPI00644531.1|21 kDa protein
97	R12	0	6.49	40.7035	27.6382	23.6181	IPI:IPI00550363.3	IPI:IPI00550363.3|Transgelin-2
98	R12	0	6.46	40.4762	26.1905	19.0476	IPI:IPI00477495.3	IPI:IPI00477495.3|Histone H2B type F-S
98	R12	0	6.46	29.5181	19.8795	14.4578	IPI:IPI00794461.1	IPI:IPI00794461.1|Histone H2B.d
98	R12	0	6.46	34.9206	26.1905	19.0476	IPI:IPI00815755.1	IPI:IPI00815755.1|HIST1H2BG protein
98	R12	0	6.46	34.9206	26.1905	19.0476	IPI:IPI00719084.4	IPI:IPI00719084.4|Histone H2B type 1-N
98	R12	0	6.46	34.9206	26.1905	19.0476	IPI:IPI00554798.2	IPI:IPI00554798.2|Histone H2B type 1-M
98	R12	0	6.46	34.9206	26.1905	19.0476	IPI:IPI00419833.7	IPI:IPI00419833.7|Histone H2B type 1-K
98	R12	0	6.46	34.9206	26.1905	19.0476	IPI:IPI00329665.8	IPI:IPI00329665.8|Histone H2B type 2-F
98	R12	0	6.46	34.9206	26.1905	19.0476	IPI:IPI00303133.8	IPI:IPI00303133.8|Histone H2B type 1-H
98	R12	0	6.46	34.9206	26.1905	19.0476	IPI:IPI00152906.6	IPI:IPI00152906.6|Histone H2B type 1-D
98	R12	0	6.46	34.9206	26.1905	19.0476	IPI:IPI00020101.9	IPI:IPI00020101.9|H2B histone family, member A
98	R12	0	6.46	34.9206	26.1905	19.0476	IPI:IPI00018534.4	IPI:IPI00018534.4|Histone H2B type 1-L
98	R12	0	4.79	34.9206	26.1905	11.9048	IPI:IPI00220403.3	IPI:IPI00220403.3|Histone H2B type 1-B
98	R12	0	4.79	34.9206	26.1905	11.9048	IPI:IPI00166293.5	IPI:IPI00166293.5|Histone H2B type 3-B
98	R12	0	4.79	34.9206	26.1905	11.9048	IPI:IPI00152785.3	IPI:IPI00152785.3|Histone H2B type 1-O
98	R12	0	4.79	34.9206	26.1905	11.9048	IPI:IPI00003935.6	IPI:IPI00003935.6|Histone H2B type 2-E
98	R12	0	4.46	30.9524	19.0476	11.9048	IPI:IPI00784381.1	IPI:IPI00784381.1|H2B histone family, member A
100	R12	0	4.37	21.8107	11.9342	8.64198	IPI:IPI00794071.1	IPI:IPI00794071.1|Lactate dehydrogenase, LDH-A
101	R12	0	6.28	42.7711	38.5542	25.3012	IPI:IPI00012011.6	IPI:IPI00012011.6|Cofilin-1
102	R12	0	18.18	63.6605	24.6684	21.7507	IPI:IPI00008603.1	IPI:IPI00008603.1|Actin, aortic smooth muscle
102	R12	0	18.17	60.6383	24.734	21.8085	IPI:IPI00025416.3	IPI:IPI00025416.3|Actin, gamma-enteric smooth muscle
102	R12	0	16.18	61.2732	19.0981	16.1804	IPI:IPI00021428.1	IPI:IPI00021428.1|Actin, alpha skeletal muscle
102	R12	0	16.14	55.7576	21.8182	18.4848	IPI:IPI00816229.1	IPI:IPI00816229.1|ACTA2 protein (Fragment)
105	R12	0	6.17	46.5409	35.8491	35.8491	IPI:IPI00554767.2	IPI:IPI00554767.2|18 kDa protein
105	R12	0	6.17	30.7054	23.6515	23.6515	IPI:IPI00010896.3	IPI:IPI00010896.3|Chloride intracellular channel protein 1
105	R12	0	4.17	22.2222	14.9573	14.9573	IPI:IPI00640424.2	IPI:IPI00640424.2|26 kDa protein
105	R12	0	4.17	25.5319	18.617	18.617	IPI:IPI00643853.2	IPI:IPI00643853.2|21 kDa protein
107	R12	0	6.15	9.12042	1.13599	1.13599	IPI:IPI00783557.1	IPI:IPI00783557.1|338 kDa protein
107	R12	0	6.15	9.22124	1.14044	1.14044	IPI:IPI00641150.2	IPI:IPI00641150.2|similar to laminin, alpha 1 precursor
108	R12	0	6.14	21.2515	5.43093	5.43093	IPI:IPI00441414.1	IPI:IPI00441414.1|Isoform 3 of Neutral alpha-glucosidase AB precursor
108	R12	0	6.14	19.0678	4.87288	4.87288	IPI:IPI00383581.3	IPI:IPI00383581.3|Isoform 1 of Neutral alpha-glucosidase AB precursor
108	R12	0	6.14	18.6335	4.7619	4.7619	IPI:IPI00011454.1	IPI:IPI00011454.1|Isoform 2 of Neutral alpha-glucosidase AB precursor
109	R12	0	5.1	17.9283	5.84329	4.51527	IPI:IPI00438230.3	IPI:IPI00438230.3|Isoform 2 of Transcription intermediary factor 1-beta
110	R12	0	6.03	37.2881	27.1186	27.1186	IPI:IPI00604523.1	IPI:IPI00604523.1|Myosin regulatory light chain MRCL3 variant
110	R12	0	6.03	38.5965	28.0702	28.0702	IPI:IPI00220573.4	IPI:IPI00220573.4|Myosin regulatory light chain 2, nonsarcomeric
110	R12	0	6.03	38.3721	27.907	27.907	IPI:IPI00033494.3	IPI:IPI00033494.3|Myosin regulatory light chain
112	R12	0	5.8	28.25	9.75	7	IPI:IPI00640006.1	IPI:IPI00640006.1|GDP dissociation inhibitor 2
112	R12	0	5.46	34.6008	10.6464	10.6464	IPI:IPI00645255.1	IPI:IPI00645255.1|GDP dissociation inhibitor 2
112	R12	0	5.3	29.3269	13.4615	13.4615	IPI:IPI00514395.2	IPI:IPI00514395.2|GDP dissociation inhibitor 2
113	R12	0	5.78	29.2169	11.1446	8.73494	IPI:IPI00334587.1	IPI:IPI00334587.1|Isoform 2 of Heterogeneous nuclear ribonucleoprotein A/B
113	R12	0	5.78	25.228	11.2462	8.81459	IPI:IPI00742926.1	IPI:IPI00742926.1|36 kDa protein
114	R12	0	5.76	8.93345	3.73747	3.73747	IPI:IPI00783829.3	IPI:IPI00783829.3|Importin beta-3
114	R12	0	5.7	7.39092	3.65093	3.65093	IPI:IPI00329200.6	IPI:IPI00329200.6|127 kDa protein
115	R12	0	5.56	17.0748	1.09314	1.09314	IPI:IPI00398002.5	IPI:IPI00398002.5|plectin 1 isoform 1
115	R12	0	5.56	16.5864	1.09409	1.09409	IPI:IPI00215943.1	IPI:IPI00215943.1|Isoform 3 of Plectin-1
115	R12	0	5.56	16.5719	1.09314	1.09314	IPI:IPI00215942.1	IPI:IPI00215942.1|Isoform 2 of Plectin-1
115	R12	0	5.56	16.3108	1.06746	1.06746	IPI:IPI00186711.3	IPI:IPI00186711.3|plectin 1 isoform 6
115	R12	0	5.56	16.6998	1.10302	1.10302	IPI:IPI00398775.3	IPI:IPI00398775.3|plectin 1 isoform 2
115	R12	0	5.56	16.2525	1.09963	1.09963	IPI:IPI00398779.3	IPI:IPI00398779.3|plectin 1 isoform 11
115	R12	0	5.56	16.2382	1.09866	1.09866	IPI:IPI00398778.3	IPI:IPI00398778.3|plectin 1 isoform 10
115	R12	0	5.56	16.2525	1.09963	1.09963	IPI:IPI00398777.3	IPI:IPI00398777.3|plectin 1 isoform 8
115	R12	0	5.56	16.3677	1.10742	1.10742	IPI:IPI00398776.3	IPI:IPI00398776.3|plectin 1 isoform 7
115	R12	0	5.56	15.4355	1.06746	1.06746	IPI:IPI00014898.1	IPI:IPI00014898.1|Isoform 1 of Plectin-1
116	R12	0	5.54	27.6083	9.63082	4.6549	IPI:IPI00018140.3	IPI:IPI00018140.3|Isoform 1 of Heterogeneous nuclear ribonucleoprotein Q
116	R12	0	3.54	30.9298	8.34915	2.46679	IPI:IPI00402184.4	IPI:IPI00402184.4|Isoform 4 of Heterogeneous nuclear ribonucleoprotein Q
116	R12	0	3.54	29.0036	7.82918	2.31317	IPI:IPI00402183.2	IPI:IPI00402183.2|Isoform 3 of Heterogeneous nuclear ribonucleoprotein Q
118	R12	0	5.53	17.3913	10.2975	10.2975	IPI:IPI00000875.6	IPI:IPI00000875.6|Elongation factor 1-gamma
119	R12	0	35.07	64.1509	44.3396	39.1509	IPI:IPI00748943.1	IPI:IPI00748943.1|Similar to tubulin, beta polypeptide paralog
119	R12	0	34.11	61.1236	39.5506	37.3034	IPI:IPI00013475.1	IPI:IPI00013475.1|Tubulin beta-2A chain
123	R12	0	5.41	11.4669	5.06198	5.06198	IPI:IPI00027442.4	IPI:IPI00027442.4|Alanyl-tRNA synthetase, cytoplasmic
125	R12	0	5.1	43.4483	29.6552	21.3793	IPI:IPI00797605.1	IPI:IPI00797605.1|15 kDa protein
125	R12	0	5.1	30.1435	20.5742	14.8325	IPI:IPI00789469.1	IPI:IPI00789469.1|22 kDa protein
125	R12	0	5.1	26.0331	17.7686	12.8099	IPI:IPI00184402.2	IPI:IPI00184402.2|Chromosome 17q21 mRNA clone 694:2
127	R12	0	5.35	52.4242	15.7576	9.69697	IPI:IPI00477150.3	IPI:IPI00477150.3|36 kDa protein
127	R12	0	5.35	41.8118	18.1185	11.1498	IPI:IPI00220685.1	IPI:IPI00220685.1|Isoform 4 of Heterogeneous nuclear ribonucleoprotein D0
127	R12	0	5.35	42.4837	16.9935	10.4575	IPI:IPI00220684.1	IPI:IPI00220684.1|Isoform 3 of Heterogeneous nuclear ribonucleoprotein D0
127	R12	0	5.35	35.7143	15.4762	9.52381	IPI:IPI00220683.1	IPI:IPI00220683.1|Isoform 2 of Heterogeneous nuclear ribonucleoprotein D0
127	R12	0	5.35	36.6197	14.6479	9.01408	IPI:IPI00028888.1	IPI:IPI00028888.1|Isoform 1 of Heterogeneous nuclear ribonucleoprotein D0
128	R12	0	5.3	19.3974	7.15631	7.15631	IPI:IPI00027626.3	IPI:IPI00027626.3|T-complex protein 1 subunit zeta
130	R12	0	5.23	22.8893	7.31707	4.22139	IPI:IPI00291175.7	IPI:IPI00291175.7|Isoform 1 of Vinculin
133	R12	0	5.06	14.0351	14.0351	14.0351	IPI:IPI00455557.1	IPI:IPI00455557.1|12 kDa protein
134	R12	0	5.05	7.80488	2.15447	1.13821	IPI:IPI00744706.1	IPI:IPI00744706.1|Isoform 3 of Spectrin alpha chain, brain
134	R12	0	5.05	7.74194	2.1371	1.12903	IPI:IPI00478292.3	IPI:IPI00478292.3|Isoform 1 of Spectrin alpha chain, brain
135	R12	0	5.04	36.5559	19.3353	12.9909	IPI:IPI00216492.1	IPI:IPI00216492.1|Isoform 2 of Heterogeneous nuclear ribonucleoprotein H3
135	R12	0	5.04	34.9711	18.4971	12.4277	IPI:IPI00013877.2	IPI:IPI00013877.2|Isoform 1 of Heterogeneous nuclear ribonucleoprotein H3
135	R12	0	4.96	47.907	29.7674	20	IPI:IPI00216494.1	IPI:IPI00216494.1|Isoform 4 of Heterogeneous nuclear ribonucleoprotein H3
137	R12	0	4.97	15.2194	4.94865	3.1746	IPI:IPI00298961.3	IPI:IPI00298961.3|Exportin-1
138	R12	0	4.95	30.2682	9.00383	5.9387	IPI:IPI00645208.1	IPI:IPI00645208.1|53 kDa protein
138	R12	0	4.95	30.0952	8.95238	5.90476	IPI:IPI00221354.1	IPI:IPI00221354.1|Isoform Short of RNA-binding protein FUS
138	R12	0	4.95	46.3333	15.6667	10.3333	IPI:IPI00785172.1	IPI:IPI00785172.1|Fusion (Involved in t(12;16) in malignant liposarcoma) isoform a variant (Fragment)
142	R12	0	4.83	32.2946	8.2153	8.2153	IPI:IPI00382516.5	IPI:IPI00382516.5|Isoform 3 of Protein arginine N-methyltransferase 1
142	R12	0	4.83	32.5714	8.28571	8.28571	IPI:IPI00215734.2	IPI:IPI00215734.2|HRMT1L2 protein
146	R12	0	4.71	11.5442	7.04648	4.64768	IPI:IPI00002459.4	IPI:IPI00002459.4|annexin VI isoform 2
148	R12	0	4.65	9.66423	0.968575	0.731812	IPI:IPI00456969.1	IPI:IPI00456969.1|Dynein heavy chain, cytosolic
149	R12	0	3.84	17.1244	8.07754	6.13893	IPI:IPI00106642.4	IPI:IPI00106642.4|Dihydropyrimidinase-like 2
150	R12	0	4.59	9.91501	4.67422	3.25779	IPI:IPI00556173.1	IPI:IPI00556173.1|Isoform 6 of Interleukin enhancer-binding factor 3
150	R12	0	4.59	7.7951	3.67483	2.56125	IPI:IPI00418313.3	IPI:IPI00418313.3|Isoform 4 of Interleukin enhancer-binding factor 3
150	R12	0	4.59	9.97151	4.70085	3.27635	IPI:IPI00298789.2	IPI:IPI00298789.2|Isoform 2 of Interleukin enhancer-binding factor 3
150	R12	0	4.59	7.82998	3.69128	2.57271	IPI:IPI00298788.4	IPI:IPI00298788.4|Isoform 1 of Interleukin enhancer-binding factor 3
150	R12	0	4.59	10.1449	4.78261	3.33333	IPI:IPI00219330.2	IPI:IPI00219330.2|Isoform 5 of Interleukin enhancer-binding factor 3
151	R12	0	4.57	45	30.7143	20	IPI:IPI00742805.1	IPI:IPI00742805.1|15 kDa protein
151	R12	0	4.57	45	30.7143	20	IPI:IPI00010153.5	IPI:IPI00010153.5|60S ribosomal protein L23
151	R12	0	4.49	70.3297	47.2527	30.7692	IPI:IPI00795751.1	IPI:IPI00795751.1|10 kDa protein
151	R12	0	4.49	48.2456	37.7193	24.5614	IPI:IPI00794091.1	IPI:IPI00794091.1|RPL23 protein
151	R12	0	4.49	45.082	35.2459	22.9508	IPI:IPI00791920.1	IPI:IPI00791920.1|13 kDa protein
152	R12	0	12.21	22.4824	10.7728	9.95316	IPI:IPI00382470.3	IPI:IPI00382470.3|Heat shock protein HSP 90-alpha 2
152	R12	0	12.21	22.4044	12.5683	11.612	IPI:IPI00784295.2	IPI:IPI00784295.2|Heat shock protein HSP 90-alpha
152	R12	0	8.21	22.449	12.4304	11.1317	IPI:IPI00604607.2	IPI:IPI00604607.2|Hsp89-alpha-delta-N
155	R12	0	4.42	27.49	10.757	6.3745	IPI:IPI00007423.1	IPI:IPI00007423.1|Isoform 1 of Acidic leucine-rich nuclear phosphoprotein 32 family member B
155	R12	0	4.05	18.5897	10.2564	10.2564	IPI:IPI00647001.1	IPI:IPI00647001.1|Acidic (Leucine-rich) nuclear phosphoprotein 32 family, member B
155	R12	0	4	8.97959	6.53061	6.53061	IPI:IPI00760940.1	IPI:IPI00760940.1|Hepatopoietin PCn127
156	R12	0	4.4	22.1649	19.5876	19.5876	IPI:IPI00013415.1	IPI:IPI00013415.1|40S ribosomal protein S7
156	R12	0	3.1	18.8235	15.8824	15.8824	IPI:IPI00798077.1	IPI:IPI00798077.1|19 kDa protein
156	R12	0	3.1	16.4948	13.9175	13.9175	IPI:IPI00478287.2	IPI:IPI00478287.2|22 kDa protein
157	R12	0	4.38	41.9643	31.25	22.3214	IPI:IPI00556415.1	IPI:IPI00556415.1|Transgelin variant (Fragment)
159	R12	0	4.35	23.3645	23.3645	6.54206	IPI:IPI00024915.2	IPI:IPI00024915.2|Isoform Mitochondrial of Peroxiredoxin-5, mitochondrial precursor
159	R12	0	2.82	21.1765	21.1765	0	IPI:IPI00375306.1	IPI:IPI00375306.1|peroxiredoxin 5 precursor, isoform b
161	R12	0	4.31	19.5157	4.98575	3.84615	IPI:IPI00787237.1	IPI:IPI00787237.1|similar to Beta-catenin
161	R12	0	4.31	20.2842	4.52196	3.48837	IPI:IPI00787027.1	IPI:IPI00787027.1|similar to catenin (cadherin-associated protein), beta 1, 88kDa
161	R12	0	4.31	21.1816	5.04323	3.89049	IPI:IPI00219893.4	IPI:IPI00219893.4|similar to catenin (cadherin-associated protein), beta 1, 88kDa
161	R12	0	4	28.8783	6.44391	6.44391	IPI:IPI00788993.1	IPI:IPI00788993.1|46 kDa protein
163	R12	0	4.27	16.9492	5.39291	5.39291	IPI:IPI00003406.3	IPI:IPI00003406.3|Drebrin
163	R12	0	4.27	13.8249	5.37634	5.37634	IPI:IPI00295624.3	IPI:IPI00295624.3|drebrin 1 isoform b
165	R12	0	4.25	21.7054	11.6279	11.6279	IPI:IPI00794133.1	IPI:IPI00794133.1|30 kDa protein
165	R12	0	4.25	18.4751	8.79765	8.79765	IPI:IPI00027423.3	IPI:IPI00027423.3|protein phosphatase 1, catalytic subunit, alpha isoform 3
165	R12	0	4.25	17.6471	11.7647	11.7647	IPI:IPI00795139.1	IPI:IPI00795139.1|29 kDa protein
165	R12	0	4.25	13.3531	8.90208	8.90208	IPI:IPI00218187.1	IPI:IPI00218187.1|Isoform Gamma-2 of Serine/threonine-protein phosphatase PP1-gamma catalytic subunit
165	R12	0	4.25	12.0743	9.28793	9.28793	IPI:IPI00005705.1	IPI:IPI00005705.1|Isoform Gamma-1 of Serine/threonine-protein phosphatase PP1-gamma catalytic subunit
165	R12	0	4	18.7251	11.9522	11.9522	IPI:IPI00797955.1	IPI:IPI00797955.1|29 kDa protein
165	R12	0	2.25	13.986	4.54545	4.54545	IPI:IPI00410128.2	IPI:IPI00410128.2|protein phosphatase 1, catalytic subunit, alpha isoform 2
165	R12	0	2.25	19.2593	12.5926	12.5926	IPI:IPI00795233.1	IPI:IPI00795233.1|16 kDa protein
165	R12	0	2.25	16.4557	10.7595	10.7595	IPI:IPI00794682.1	IPI:IPI00794682.1|18 kDa protein
165	R12	0	2.25	7.95107	5.19878	5.19878	IPI:IPI00218236.6	IPI:IPI00218236.6|Serine/threonine-protein phosphatase PP1-beta catalytic subunit
166	R12	0	2.24	9.7314	2.06957	0.704535	IPI:IPI00217182.4	IPI:IPI00217182.4|Isoform DPII of Desmoplakin
167	R12	0	4.18	25.1366	8.19672	3.09654	IPI:IPI00786942.1	IPI:IPI00786942.1|similar to antiquitin
168	R12	0	2.17	33.7176	16.1383	16.1383	IPI:IPI00787573.1	IPI:IPI00787573.1|similar to Ubiquitin-63E CG11624-PA, isoform A
168	R12	0	2.17	44.2336	21.0219	21.0219	IPI:IPI00798127.1	IPI:IPI00798127.1|ubiquitin C
168	R12	0	2.17	44.8405	21.0131	21.0131	IPI:IPI00797482.1	IPI:IPI00797482.1|60 kDa protein
168	R12	0	2.17	47.3054	19.1617	19.1617	IPI:IPI00797400.1	IPI:IPI00797400.1|19 kDa protein
168	R12	0	2.17	52.3179	21.1921	21.1921	IPI:IPI00796007.1	IPI:IPI00796007.1|17 kDa protein
168	R12	0	2.17	50.641	20.5128	20.5128	IPI:IPI00794211.1	IPI:IPI00794211.1|18 kDa protein
168	R12	0	2.17	47.2934	22.792	22.792	IPI:IPI00792712.1	IPI:IPI00792712.1|39 kDa protein
168	R12	0	2.17	41.8868	18.1132	18.1132	IPI:IPI00789107.1	IPI:IPI00789107.1|30 kDa protein
168	R12	0	2.17	47.7124	20.915	20.915	IPI:IPI00784990.2	IPI:IPI00784990.2|Ubiquitin C splice variant
168	R12	0	2.17	36.8557	16.4948	16.4948	IPI:IPI00744274.1	IPI:IPI00744274.1|44 kDa protein
168	R12	0	2.17	28.125	12.5	12.5	IPI:IPI00456429.3	IPI:IPI00456429.3|ubiquitin and ribosomal protein L40 precursor
168	R12	0	2.17	41.8301	20.915	20.915	IPI:IPI00798155.2	IPI:IPI00798155.2|17 kDa protein
168	R12	0	2.17	40.7643	20.3822	20.3822	IPI:IPI00796600.1	IPI:IPI00796600.1|18 kDa protein
168	R12	0	2.17	47.027	25.9459	25.9459	IPI:IPI00795527.1	IPI:IPI00795527.1|21 kDa protein
168	R12	0	2.17	46.0317	25.3968	25.3968	IPI:IPI00794925.1	IPI:IPI00794925.1|21 kDa protein
168	R12	0	2.17	31.8777	13.9738	13.9738	IPI:IPI00794205.1	IPI:IPI00794205.1|26 kDa protein
168	R12	0	2.17	37.6471	18.8235	18.8235	IPI:IPI00793810.1	IPI:IPI00793810.1|19 kDa protein
168	R12	0	2.17	41.9672	20.9836	20.9836	IPI:IPI00793729.1	IPI:IPI00793729.1|UBC protein
168	R12	0	2.17	29.3578	14.6789	14.6789	IPI:IPI00793330.1	IPI:IPI00793330.1|12 kDa protein
168	R12	0	2.17	39.9083	22.0183	22.0183	IPI:IPI00790633.1	IPI:IPI00790633.1|25 kDa protein
168	R12	0	2.17	38.4615	22.3776	22.3776	IPI:IPI00789823.1	IPI:IPI00789823.1|16 kDa protein
168	R12	0	2.17	42.1053	21.0526	21.0526	IPI:IPI00783060.1	IPI:IPI00783060.1|Ubiquitin
168	R12	0	2.17	32.9897	16.4948	16.4948	IPI:IPI00743650.1	IPI:IPI00743650.1|44 kDa protein
168	R12	0	2.17	32.9897	16.4948	16.4948	IPI:IPI00743241.1	IPI:IPI00743241.1|44 kDa protein
168	R12	0	2.17	41.9214	20.9607	20.9607	IPI:IPI00719280.2	IPI:IPI00719280.2|ubiquitin B precursor
168	R12	0	2.17	28.5714	14.2857	14.2857	IPI:IPI00418813.2	IPI:IPI00418813.2|CDNA FLJ46113 fis, clone TESTI2036285, highly similar to Rattus norvegicus ubiquitin C
169	R12	0	4.12	6.43939	4.35606	4.35606	IPI:IPI00026154.2	IPI:IPI00026154.2|Glucosidase 2 subunit beta precursor
171	R12	0	4.1	10.6218	8.03109	8.03109	IPI:IPI00291398.1	IPI:IPI00291398.1|Isoform Long of Nucleolysin TIA-1 isoform p40
171	R12	0	2.1	15.8879	8.41122	8.41122	IPI:IPI00743479.1	IPI:IPI00743479.1|TIA1 protein
173	R12	0	4.16	30.5128	6.92308	6.92308	IPI:IPI00061178.1	IPI:IPI00061178.1|RNA binding motif protein, X-linked-like 1
173	R12	0	4.15	40.2516	16.9811	16.9811	IPI:IPI00643486.1	IPI:IPI00643486.1|RNA binding motif protein, X-linked-like 1
174	R12	0	4.07	13.7521	5.7725	5.7725	IPI:IPI00419307.3	IPI:IPI00419307.3|alpha isoform of regulatory subunit A, protein phosphatase 2
174	R12	0	4	12.7701	6.67976	6.67976	IPI:IPI00168184.8	IPI:IPI00168184.8|CDNA FLJ34068 fis, clone FCBBF3001918, highly similar to SERINE/THREONINE PROTEIN PHOSPHATASE 2A, 65 kDa REGULATORY SUBUNIT A, ALPHA ISOFORM
174	R12	0	4	10.2439	8.29268	8.29268	IPI:IPI00798040.1	IPI:IPI00798040.1|46 kDa protein
176	R12	0	4.04	17.5	5.57692	2.30769	IPI:IPI00152505.1	IPI:IPI00152505.1|Isoform 1 of Solute carrier family 2, facilitated glucose transporter member 14
176	R12	0	4.04	14.7177	5.84677	2.41935	IPI:IPI00003909.1	IPI:IPI00003909.1|Solute carrier family 2, facilitated glucose transporter member 3
176	R12	0	4.04	19.0311	10.0346	4.15225	IPI:IPI00816836.1	IPI:IPI00816836.1|Solute carrier family 2 (Facilitated glucose transporter), member 3 variant (Fragment)
176	R12	0	2.39	11.1446	8.73494	0	IPI:IPI00376251.4	IPI:IPI00376251.4|37 kDa protein
178	R12	0	2.04	32.3404	5.95745	5.95745	IPI:IPI00644848.1	IPI:IPI00644848.1|Protein
179	R12	0	12.78	39.2962	28.739	28.739	IPI:IPI00792715.1	IPI:IPI00792715.1|37 kDa protein
180	R12	0	4.03	18.835	5.24272	5.24272	IPI:IPI00289800.7	IPI:IPI00289800.7|Isoform Short of Glucose-6-phosphate 1-dehydrogenase
180	R12	0	4.03	17.2906	4.81283	4.81283	IPI:IPI00216008.4	IPI:IPI00216008.4|Isoform Long of Glucose-6-phosphate 1-dehydrogenase
180	R12	0	4	24.1259	9.44056	9.44056	IPI:IPI00643089.1	IPI:IPI00643089.1|33 kDa protein
180	R12	0	4	16.5625	8.4375	8.4375	IPI:IPI00645745.1	IPI:IPI00645745.1|37 kDa protein
183	R12	0	4.02	15.6863	5.34759	5.34759	IPI:IPI00071180.1	IPI:IPI00071180.1|Isoform 2 of Ubiquilin-1
184	R12	0	4.01	9.62567	2.99465	2.99465	IPI:IPI00218342.10	IPI:IPI00218342.10|C-1-tetrahydrofolate synthase, cytoplasmic
185	R12	0	4	24.3402	9.38416	9.38416	IPI:IPI00549885.4	IPI:IPI00549885.4|Isoform 2 of Pyruvate dehydrogenase E1 component subunit beta, mitochondrial precursor
185	R12	0	4	23.3438	10.0946	10.0946	IPI:IPI00798351.1	IPI:IPI00798351.1|35 kDa protein
188	R12	0	4	32.967	26.3736	26.3736	IPI:IPI00640929.1	IPI:IPI00640929.1|Ribosomal protein S6
189	R12	0	30.85	55.1111	40.4444	40.4444	IPI:IPI00179709.4	IPI:IPI00179709.4|Isoform 1 of Tubulin alpha-2 chain
189	R12	0	30.85	51.7778	40.4444	40.4444	IPI:IPI00552356.1	IPI:IPI00552356.1|alpha-tubulin isotype H2-alpha
189	R12	0	28.85	59.1111	38.4444	38.4444	IPI:IPI00410402.2	IPI:IPI00410402.2|Similar to alpha tubulin
189	R12	0	28.84	52.9691	38.9549	38.9549	IPI:IPI00743604.1	IPI:IPI00743604.1|46 kDa protein
189	R12	0	28.84	53.222	39.1408	39.1408	IPI:IPI00218345.4	IPI:IPI00218345.4|Isoform 2 of Tubulin alpha-2 chain
189	R12	0	24.72	54.8781	42.3781	42.3781	IPI:IPI00166768.2	IPI:IPI00166768.2|TUBA6 protein
189	R12	0	21.89	36.4026	29.1221	29.1221	IPI:IPI00791613.1	IPI:IPI00791613.1|52 kDa protein
189	R12	0	21.89	34.0292	28.3925	28.3925	IPI:IPI00793953.1	IPI:IPI00793953.1|Hypothetical protein DKFZp686L04275 (Fragment)
189	R12	0	21.89	36.3029	30.2895	30.2895	IPI:IPI00646909.2	IPI:IPI00646909.2|Tubulin alpha-8 chain
189	R12	0	21.89	40.9922	35.5091	35.5091	IPI:IPI00792478.1	IPI:IPI00792478.1|43 kDa protein
189	R12	0	18.14	59.5122	42.9268	42.9268	IPI:IPI00414274.3	IPI:IPI00414274.3|similar to Tubulin alpha-3 chain
189	R12	0	10.19	55.8442	49.3506	49.3506	IPI:IPI00784332.1	IPI:IPI00784332.1|Similar to Tubulin alpha-2 chain
191	R12	0	4.01	19.5312	10.1562	10.1562	IPI:IPI00024919.3	IPI:IPI00024919.3|Thioredoxin-dependent peroxide reductase, mitochondrial precursor
193	R12	0	2	6.75182	4.0146	4.0146	IPI:IPI00218251.1	IPI:IPI00218251.1|Isoform 2 of Protein-glutamine gamma-glutamyltransferase 2
193	R12	0	2	8.88252	6.30372	6.30372	IPI:IPI00218252.1	IPI:IPI00218252.1|Isoform 3 of Protein-glutamine gamma-glutamyltransferase 2
194	R12	0	4	18.1172	5.68384	5.68384	IPI:IPI00298237.7	IPI:IPI00298237.7|Isoform 1 of Tripeptidyl-peptidase 1 precursor
194	R12	0	4	25.625	10	10	IPI:IPI00554617.1	IPI:IPI00554617.1|Isoform 2 of Tripeptidyl-peptidase 1 precursor
196	R12	0	2	15.1394	6.77291	6.77291	IPI:IPI00106668.4	IPI:IPI00106668.4|Isoform A of Mannose-6-phosphate receptor-binding protein 1
198	R12	0	2	23.4127	5.55556	5.55556	IPI:IPI00336094.5	IPI:IPI00336094.5|Isoform 2 of 3-hydroxyacyl-CoA dehydrogenase type-2
199	R12	0	4	12.1005	7.53425	7.53425	IPI:IPI00033025.8	IPI:IPI00033025.8|Isoform 1 of Septin-7
199	R12	0	4	10.0478	7.89474	7.89474	IPI:IPI00552502.5	IPI:IPI00552502.5|cell division cycle 10 isoform 2
199	R12	0	2	9.61538	6.15385	6.15385	IPI:IPI00794918.1	IPI:IPI00794918.1|30 kDa protein
200	R12	0	4	14.1026	8.20513	8.20513	IPI:IPI00176678.9	IPI:IPI00176678.9|similar to Alcohol dehydrogenase class 3 chi chain (Alcohol dehydrogenase class III chi chain) (S-(hydroxymethyl)glutathione dehydrogenase) (Glutathione-dependent formaldehyde dehydrogenase) (FDH) isoform 1
200	R12	0	4	9.94898	8.16327	8.16327	IPI:IPI00746777.2	IPI:IPI00746777.2|Class III alCohol dehydrogenase 5 Chi subunit
201	R12	0	4	10.6667	10.6667	10.6667	IPI:IPI00414723.2	IPI:IPI00414723.2|similar to eukaryotic translation elongation factor 1 beta 2
201	R12	0	2	4	4	4	IPI:IPI00397392.1	IPI:IPI00397392.1|similar to eukaryotic translation elongation factor 1 beta 2
202	R12	0	2	25.2336	13.0841	13.0841	IPI:IPI00789577.1	IPI:IPI00789577.1|12 kDa protein
202	R12	0	2	24.1071	12.5	12.5	IPI:IPI00788896.1	IPI:IPI00788896.1|13 kDa protein
204	R12	0	4	13.587	13.587	13.587	IPI:IPI00015148.3	IPI:IPI00015148.3|Ras-related protein Rap-1b precursor
204	R12	0	2	8.28025	8.28025	8.28025	IPI:IPI00796349.1	IPI:IPI00796349.1|18 kDa protein
204	R12	0	2	6.52174	6.52174	6.52174	IPI:IPI00640287.1	IPI:IPI00640287.1|RAP1A, member of RAS oncogene family
204	R12	0	2	6.52174	6.52174	6.52174	IPI:IPI00019345.1	IPI:IPI00019345.1|Ras-related protein Rap-1A precursor
206	R12	0	3.94	22.6277	7.48175	5.47445	IPI:IPI00478522.1	IPI:IPI00478522.1|61 kDa protein
206	R12	0	3.94	22.6691	7.49543	5.48446	IPI:IPI00410017.1	IPI:IPI00410017.1|Isoform 2 of Polyadenylate-binding protein 1
206	R12	0	3.94	19.4969	6.44654	4.71698	IPI:IPI00008524.1	IPI:IPI00008524.1|Isoform 1 of Polyadenylate-binding protein 1
206	R12	0	2.61	16.9572	4.12044	2.37718	IPI:IPI00555747.1	IPI:IPI00555747.1|Isoform 2 of Polyadenylate-binding protein 4
206	R12	0	2.61	14.1463	4.22764	2.43902	IPI:IPI00642944.1	IPI:IPI00642944.1|Poly(A) binding protein, cytoplasmic 4
206	R12	0	2.61	13.5093	4.03727	2.32919	IPI:IPI00012726.4	IPI:IPI00012726.4|Isoform 1 of Polyadenylate-binding protein 4
206	R12	0	2.48	23.2964	4.12044	2.37718	IPI:IPI00301154.3	IPI:IPI00301154.3|Polyadenylate-binding protein 3
207	R12	0	3.93	25.5952	7.53968	4.96032	IPI:IPI00789370.1	IPI:IPI00789370.1|Serine hydroxymethyltransferase 2 (Mitochondrial) variant (Fragment)
207	R12	0	3.16	27.5	5.20833	5.20833	IPI:IPI00748411.1	IPI:IPI00748411.1|SHMT2 protein (Fragment)
207	R12	0	3.16	22.3039	6.12745	6.12745	IPI:IPI00794549.1	IPI:IPI00794549.1|45 kDa protein
208	R12	0	3.88	36.017	14.4068	10.1695	IPI:IPI00792352.1	IPI:IPI00792352.1|26 kDa protein
208	R12	0	3.88	29.6137	14.5923	10.3004	IPI:IPI00795671.1	IPI:IPI00795671.1|26 kDa protein
208	R12	0	3.88	33.0144	16.2679	11.4833	IPI:IPI00793015.1	IPI:IPI00793015.1|24 kDa protein
208	R12	0	3.88	31.9444	15.7407	11.1111	IPI:IPI00643041.3	IPI:IPI00643041.3|GTP-binding nuclear protein Ran
208	R12	0	3.88	34.375	26.5625	18.75	IPI:IPI00790089.1	IPI:IPI00790089.1|15 kDa protein
209	R12	0	3.77	36.3229	17.0404	13.4529	IPI:IPI00018352.1	IPI:IPI00018352.1|Ubiquitin carboxyl-terminal hydrolase isozyme L1
212	R12	0	2	16.8317	12.8713	12.8713	IPI:IPI00384624.1	IPI:IPI00384624.1|GARS-AIRS-GART (Fragment)
213	R12	0	3.7	14.4954	4.0367	4.0367	IPI:IPI00553185.2	IPI:IPI00553185.2|T-complex protein 1 subunit gamma
213	R12	0	3.7	15.5819	4.33925	4.33925	IPI:IPI00552715.1	IPI:IPI00552715.1|chaperonin containing TCP1, subunit 3 isoform c
213	R12	0	3.7	14.5221	4.04412	4.04412	IPI:IPI00290770.3	IPI:IPI00290770.3|chaperonin containing TCP1, subunit 3 isoform b
214	R12	0	3.7	9.33165	3.02648	3.02648	IPI:IPI00017451.1	IPI:IPI00017451.1|Splicing factor 3 subunit 1
215	R12	0	3.66	12.9167	12.9167	8.75	IPI:IPI00218038.1	IPI:IPI00218038.1|Protein FAM10A4
215	R12	0	3.3	13.2791	5.69106	5.69106	IPI:IPI00793211.1	IPI:IPI00793211.1|41 kDa protein
215	R12	0	2.36	15.678	10.1695	5.9322	IPI:IPI00455527.3	IPI:IPI00455527.3|27 kDa protein
216	R12	0	3.65	44.3478	26.9565	26.9565	IPI:IPI00641665.1	IPI:IPI00641665.1|12 kDa protein
216	R12	0	2.12	42.6667	11.3333	11.3333	IPI:IPI00643578.1	IPI:IPI00643578.1|16 kDa protein
217	R12	0	2.7	15.7609	15.7609	8.15217	IPI:IPI00787737.1	IPI:IPI00787737.1|similar to ADP-ribosylation factor 4
217	R12	0	1.62	28	20	0	IPI:IPI00792330.1	IPI:IPI00792330.1|14 kDa protein
219	R12	0	3.53	20.2658	4.98339	4.98339	IPI:IPI00141318.2	IPI:IPI00141318.2|Isoform 1 of Cytoskeleton-associated protein 4
219	R12	0	3.53	22.2433	5.70342	5.70342	IPI:IPI00604713.2	IPI:IPI00604713.2|Isoform 2 of Cytoskeleton-associated protein 4
220	R12	0	3.53	57.2414	23.4483	10.3448	IPI:IPI00796366.1	IPI:IPI00796366.1|16 kDa protein
220	R12	0	3.53	54.9669	22.5166	9.93377	IPI:IPI00789605.1	IPI:IPI00789605.1|Isoform Smooth muscle of Myosin light polypeptide 6
220	R12	0	3.53	53.2051	21.7949	9.61538	IPI:IPI00744444.1	IPI:IPI00744444.1|17 kDa protein
220	R12	0	3.53	54.9669	22.5166	9.93377	IPI:IPI00335168.9	IPI:IPI00335168.9|Isoform Non-muscle of Myosin light polypeptide 6
220	R12	0	2.48	46.087	20	13.0435	IPI:IPI00793089.1	IPI:IPI00793089.1|13 kDa protein
220	R12	0	2	55.1724	12.931	12.931	IPI:IPI00795576.1	IPI:IPI00795576.1|13 kDa protein
220	R12	0	2	65.9794	15.4639	15.4639	IPI:IPI00413922.5	IPI:IPI00413922.5|11 kDa protein
220	R12	0	2	43.6893	14.5631	14.5631	IPI:IPI00798265.1	IPI:IPI00798265.1|12 kDa protein
220	R12	0	2	44.1176	14.7059	14.7059	IPI:IPI00797626.1	IPI:IPI00797626.1|11 kDa protein
220	R12	0	2	48.913	16.3043	16.3043	IPI:IPI00796500.1	IPI:IPI00796500.1|10 kDa protein
220	R12	0	2	61.6438	20.5479	20.5479	IPI:IPI00795944.1	IPI:IPI00795944.1|8 kDa protein
220	R12	0	1.53	49.3506	24.6753	0	IPI:IPI00798146.1	IPI:IPI00798146.1|8 kDa protein
221	R12	0	3.52	11.5385	2.68065	2.68065	IPI:IPI00514983.3	IPI:IPI00514983.3|Isoform Alpha of Heat-shock protein 105 kDa
221	R12	0	3.52	12.1175	2.81518	2.81518	IPI:IPI00513743.1	IPI:IPI00513743.1|Heat shock 105kDa/110kDa protein 1
221	R12	0	3.52	12.1622	2.82555	2.82555	IPI:IPI00218993.1	IPI:IPI00218993.1|Isoform Beta of Heat-shock protein 105 kDa
222	R12	0	3.22	32.9114	15.8228	15.8228	IPI:IPI00645646.1	IPI:IPI00645646.1|Solute carrier family 25 (Mitochondrial carrier; adenine nucleotide translocator), member 6
222	R12	0	2	11.6883	8.44156	8.44156	IPI:IPI00748750.1	IPI:IPI00748750.1|17 kDa protein
222	R12	0	1.52	29.1188	4.5977	4.5977	IPI:IPI00556601.1	IPI:IPI00556601.1|Solute carrier family 25 member 4 variant (Fragment)
222	R12	0	1.52	20.1342	4.02685	4.02685	IPI:IPI00022891.3	IPI:IPI00022891.3|ADP/ATP translocase 1
222	R12	0	1.52	11.4286	3.80952	3.80952	IPI:IPI00010420.2	IPI:IPI00010420.2|Hypothetical protein DKFZp434N1235
224	R12	0	7.88	32.2581	24.5968	18.1452	IPI:IPI00218319.3	IPI:IPI00218319.3|tropomyosin 3 isoform 2
224	R12	0	7.88	32.2581	24.5968	18.1452	IPI:IPI00178083.2	IPI:IPI00178083.2|29 kDa protein
224	R12	0	7.88	33.1984	24.6964	18.2186	IPI:IPI00477649.1	IPI:IPI00477649.1|tropomyosin 3 isoform 5
224	R12	0	7.88	33.1984	24.6964	18.2186	IPI:IPI00218320.4	IPI:IPI00218320.4|tropomyosin 3 isoform 3
224	R12	0	7.88	24.5968	24.5968	18.1452	IPI:IPI00382894.2	IPI:IPI00382894.2|Tropomyosin 3
224	R12	0	7.37	31.4655	19.3966	19.3966	IPI:IPI00642042.3	IPI:IPI00642042.3|Hypothetical protein DKFZp686J1372
224	R12	0	5.88	34.413	23.0769	12.5506	IPI:IPI00377005.1	IPI:IPI00377005.1|RcTPM3 (Fragment)
224	R12	0	2.98	25.1366	9.83607	9.83607	IPI:IPI00793670.1	IPI:IPI00793670.1|CDNA FLJ35393 fis, clone SKNSH2000971, highly similar to TROPOMYOSIN, CYTOSKELETAL TYPE
225	R12	0	3.4	19.4325	3.8693	3.8693	IPI:IPI00167087.2	IPI:IPI00167087.2|Isoform 2 of Collagen alpha-1(III) chain precursor
226	R12	0	3.42	41.8182	20	20	IPI:IPI00791426.1	IPI:IPI00791426.1|13 kDa protein
226	R12	0	3.42	29.2994	14.0127	14.0127	IPI:IPI00306332.4	IPI:IPI00306332.4|60S ribosomal protein L24
227	R12	0	3.41	9.68074	3.29557	3.29557	IPI:IPI00022744.5	IPI:IPI00022744.5|Isoform 1 of Exportin-2
228	R12	0	3.4	17.4721	10.7807	10.7807	IPI:IPI00019906.1	IPI:IPI00019906.1|Isoform 2 of Basigin precursor
228	R12	0	2	22.0183	6.88073	6.88073	IPI:IPI00796134.1	IPI:IPI00796134.1|23 kDa protein
230	R12	0	2	8.38323	8.38323	8.38323	IPI:IPI00430814.1	IPI:IPI00430814.1|Isoform 3 of Cellular nucleic acid-binding protein
238	R12	0	3.15	21.6049	18.5185	7.40741	IPI:IPI00645948.1	IPI:IPI00645948.1|High-mobility group box 1
238	R12	0	3.15	22.1519	18.9873	7.59494	IPI:IPI00644653.1	IPI:IPI00644653.1|High-mobility group box 1
238	R12	0	3.15	16.2791	13.9535	5.5814	IPI:IPI00419258.4	IPI:IPI00419258.4|High mobility group protein B1
238	R12	0	3.15	18.2292	15.625	6.25	IPI:IPI00335132.2	IPI:IPI00335132.2|22 kDa protein
238	R12	0	2	17.5258	12.3711	12.3711	IPI:IPI00643746.1	IPI:IPI00643746.1|High-mobility group box 1
238	R12	0	2	10.0478	5.74163	5.74163	IPI:IPI00219097.4	IPI:IPI00219097.4|High mobility group protein B2
238	R12	0	2	6.28272	6.28272	6.28272	IPI:IPI00418184.1	IPI:IPI00418184.1|WUGSC:H_NH0244E06.1 protein
238	R12	0	2	5.6872	5.6872	5.6872	IPI:IPI00022796.2	IPI:IPI00022796.2|High-mobility group protein 1-like 1
239	R12	0	2.46	15.8497	4.41176	2.61438	IPI:IPI00797830.2	IPI:IPI00797830.2|67 kDa protein
239	R12	0	2.46	17.3214	4.82143	2.85714	IPI:IPI00793678.1	IPI:IPI00793678.1|61 kDa protein
240	R12	0	3.1	30.3922	26.4706	15.6863	IPI:IPI00790691.1	IPI:IPI00790691.1|similar to Putative S100 calcium-binding protein A11 pseudogene
240	R12	0	3.1	30.3922	26.4706	15.6863	IPI:IPI00787797.1	IPI:IPI00787797.1|similar to Putative S100 calcium-binding protein A11 pseudogene
240	R12	0	2.07	38.4615	15.3846	15.3846	IPI:IPI00003734.1	IPI:IPI00003734.1|Putative S100 calcium-binding protein H_NH0456N16.1
241	R12	0	3.1	11.1987	4.25868	4.25868	IPI:IPI00216953.1	IPI:IPI00216953.1|Isoform ADelta10 of Lamin-A/C
241	R12	0	3.1	12.4126	4.72028	4.72028	IPI:IPI00216952.1	IPI:IPI00216952.1|Isoform C of Lamin-A/C
241	R12	0	3.1	10.6928	4.06627	4.06627	IPI:IPI00021405.3	IPI:IPI00021405.3|Isoform A of Lamin-A/C
241	R12	0	3.1	13.442	5.49898	5.49898	IPI:IPI00514817.5	IPI:IPI00514817.5|Lamin A/C
241	R12	0	3.1	13.6452	5.26316	5.26316	IPI:IPI00514320.3	IPI:IPI00514320.3|Lamin A/C
241	R12	0	1.4	11.2936	3.08008	3.08008	IPI:IPI00655812.1	IPI:IPI00655812.1|Rhabdomyosarcoma antigen MU-RMS-40.12
241	R12	0	1.4	11.828	3.22581	3.22581	IPI:IPI00514204.3	IPI:IPI00514204.3|Lamin A/C
244	R12	0	2.89	16.3205	7.12166	3.85757	IPI:IPI00744692.1	IPI:IPI00744692.1|Transaldolase
246	R12	0	2.17	8.6224	1.78394	1.78394	IPI:IPI00640401.1	IPI:IPI00640401.1|Cation-transporting ATPase
246	R12	0	2.17	8.52941	1.76471	1.76471	IPI:IPI00003021.1	IPI:IPI00003021.1|Sodium/potassium-transporting ATPase alpha-2 chain precursor
246	R12	0	2.17	9.66387	2.52101	2.52101	IPI:IPI00647102.2	IPI:IPI00647102.2|Cation-transporting ATPase
251	R12	0	2.72	16.3424	9.72763	4.66926	IPI:IPI00064086.5	IPI:IPI00064086.5|EEF1D protein
251	R12	0	2.72	14.9466	8.8968	4.27046	IPI:IPI00023048.4	IPI:IPI00023048.4|Elongation factor 1-delta
251	R12	0	2	12.5	4.28571	4.28571	IPI:IPI00100137.9	IPI:IPI00100137.9|similar to Elongation factor 1-delta (EF-1-delta) (Antigen NY-CO-4) isoform 1
252	R12	0	6.76	20.092	7.97546	5.67485	IPI:IPI00651677.1	IPI:IPI00651677.1|Isoform 2 of Probable ATP-dependent RNA helicase DDX17
252	R12	0	6.76	20.1538	8	5.69231	IPI:IPI00023785.5	IPI:IPI00023785.5|Isoform 1 of Probable ATP-dependent RNA helicase DDX17
253	R12	0	2.7	13.2576	10.2273	4.92424	IPI:IPI00419880.6	IPI:IPI00419880.6|40S ribosomal protein S3a
253	R12	0	1.7	12.6126	5.85586	5.85586	IPI:IPI00026138.4	IPI:IPI00026138.4|25 kDa protein
254	R12	0	2.66	16.2579	2.63397	1.3624	IPI:IPI00021290.5	IPI:IPI00021290.5|ATP-citrate synthase
255	R12	0	2.63	19.1358	11.4198	4.01235	IPI:IPI00219478.3	IPI:IPI00219478.3|Isoform 2 of Phosphoserine aminotransferase
256	R12	0	2.62	18.4127	8.25397	6.03175	IPI:IPI00014537.3	IPI:IPI00014537.3|Isoform 1 of Calumenin precursor
256	R12	0	2.1	19.708	13.8686	13.8686	IPI:IPI00789855.1	IPI:IPI00789855.1|16 kDa protein
260	R12	0	2.57	25.5973	7.50853	3.75427	IPI:IPI00013485.3	IPI:IPI00013485.3|40S ribosomal protein S2
260	R12	0	2.57	24.6429	7.85714	3.92857	IPI:IPI00479885.1	IPI:IPI00479885.1|similar to ribosomal protein S2
260	R12	0	2.52	30.0699	15.3846	7.69231	IPI:IPI00798353.1	IPI:IPI00798353.1|15 kDa protein
260	R12	0	2.52	17.6471	9.95475	4.97738	IPI:IPI00748095.1	IPI:IPI00748095.1|24 kDa protein
260	R12	0	2.52	27.8481	27.8481	13.9241	IPI:IPI00827598.1	IPI:IPI00827598.1|Ribosomal protein S2
260	R12	0	1.52	19.8347	4.54545	4.54545	IPI:IPI00479281.3	IPI:IPI00479281.3|similar to ribosomal protein S2
260	R12	0	1.52	6.0241	4.41767	4.41767	IPI:IPI00746619.1	IPI:IPI00746619.1|27 kDa protein
260	R12	0	1.52	5.97826	5.97826	5.97826	IPI:IPI00744451.3	IPI:IPI00744451.3|Pseudogene candidate
260	R12	0	1.47	24.6622	7.43243	0	IPI:IPI00478002.1	IPI:IPI00478002.1|31 kDa protein
261	R12	0	32.57	59.9099	43.4685	41.2162	IPI:IPI00023598.2	IPI:IPI00023598.2|Tubulin beta-4 chain
261	R12	0	14.2	40.0901	17.7928	15.5405	IPI:IPI00292496.1	IPI:IPI00292496.1|Beta-tubulin 4Q
261	R12	0	11.2	24.8918	11.2554	11.039	IPI:IPI00739915.2	IPI:IPI00739915.2|similar to tubulin, beta 8 isoform 2
261	R12	0	10.77	32.4885	15.4378	15.2074	IPI:IPI00018511.1	IPI:IPI00018511.1|Tubulin beta-4q chain
262	R12	0	6.75	21.831	20.4225	16.5493	IPI:IPI00216975.1	IPI:IPI00216975.1|Isoform 2 of Tropomyosin alpha-4 chain
263	R12	0	4.56	24.0069	8.46287	5.00864	IPI:IPI00658000.1	IPI:IPI00658000.1|insulin-like growth factor 2 mRNA binding protein 3
263	R12	0	4.06	20.5589	5.78842	5.78842	IPI:IPI00165467.7	IPI:IPI00165467.7|55 kDa protein
265	R12	0	2.52	22.7723	17.8218	6.43564	IPI:IPI00647351.1	IPI:IPI00647351.1|CAP, adenylate cyclase-associated protein 1
265	R12	0	2.52	21.3953	16.7442	6.04651	IPI:IPI00646869.1	IPI:IPI00646869.1|CAP, adenylate cyclase-associated protein 1
265	R12	0	2.52	26.1364	20.4545	7.38636	IPI:IPI00646269.1	IPI:IPI00646269.1|CAP, adenylate cyclase-associated protein 1
265	R12	0	2.52	22.1154	17.3077	6.25	IPI:IPI00644589.1	IPI:IPI00644589.1|CAP, adenylate cyclase-associated protein 1
265	R12	0	2.52	25.5556	20	7.22222	IPI:IPI00644109.1	IPI:IPI00644109.1|CAP, adenylate cyclase-associated protein 1
265	R12	0	2.52	26.4368	20.6897	7.47126	IPI:IPI00642414.1	IPI:IPI00642414.1|CAP, adenylate cyclase-associated protein 1
265	R12	0	2.52	22.6601	17.734	6.40394	IPI:IPI00641881.1	IPI:IPI00641881.1|CAP, adenylate cyclase-associated protein 1
265	R12	0	1.52	13.5021	2.74262	2.74262	IPI:IPI00639931.1	IPI:IPI00639931.1|CAP, adenylate cyclase-associated protein 1
265	R12	0	1.52	8.74525	4.94297	4.94297	IPI:IPI00645789.1	IPI:IPI00645789.1|CAP, adenylate cyclase-associated protein 1
266	R12	0	2.51	12.6712	4.79452	4.79452	IPI:IPI00735319.1	IPI:IPI00735319.1|similar to Protein SET
266	R12	0	2.51	13.9098	5.26316	5.26316	IPI:IPI00646059.1	IPI:IPI00646059.1|SET translocation
266	R12	0	2.51	12.7586	4.82759	4.82759	IPI:IPI00072377.1	IPI:IPI00072377.1|Isoform 1 of Protein SET
267	R12	0	2.46	17.1756	2.8626	2.8626	IPI:IPI00215801.1	IPI:IPI00215801.1|Isoform 2 of RNA-binding protein 39
267	R12	0	2.46	16.9811	2.83019	2.83019	IPI:IPI00163505.2	IPI:IPI00163505.2|Isoform 1 of RNA-binding protein 39
267	R12	0	2.28	16.8831	6.49351	6.49351	IPI:IPI00647282.1	IPI:IPI00647282.1|RNA binding motif protein 39
268	R12	0	2.46	9.53488	6.51163	4.88372	IPI:IPI00412737.1	IPI:IPI00412737.1|tryptophanyl-tRNA synthetase isoform b
268	R12	0	2	21.875	21.875	21.875	IPI:IPI00744646.1	IPI:IPI00744646.1|11 kDa protein
270	R12	0	2	10.1523	10.1523	10.1523	IPI:IPI00791628.1	IPI:IPI00791628.1|Inosine monophosphate dehydrogenase type II
272	R12	0	2.36	7.35476	1.60692	0.865266	IPI:IPI00010800.1	IPI:IPI00010800.1|Nestin
273	R12	0	2.37	9.06149	9.06149	5.50162	IPI:IPI00015262.10	IPI:IPI00015262.10|Calponin-2
274	R12	0	2.36	44.186	34.8837	20.9302	IPI:IPI00216085.3	IPI:IPI00216085.3|Cytochrome c oxidase subunit VIb isoform 1
276	R12	0	2.34	32.7869	32.7869	19.6721	IPI:IPI00456560.3	IPI:IPI00456560.3|hypothetical protein
276	R12	0	2.34	32.7869	32.7869	19.6721	IPI:IPI00413064.2	IPI:IPI00413064.2|Isoform 2 of Metallothionein-1G
276	R12	0	2.34	32.7869	32.7869	19.6721	IPI:IPI00022498.1	IPI:IPI00022498.1|Metallothionein-2
276	R12	0	2.34	32.7869	32.7869	19.6721	IPI:IPI00008753.1	IPI:IPI00008753.1|Metallothionein-1X
276	R12	0	2.34	32.2581	32.2581	19.3548	IPI:IPI00008752.1	IPI:IPI00008752.1|Isoform 1 of Metallothionein-1G
276	R12	0	2	40.9836	19.6721	19.6721	IPI:IPI00025461.1	IPI:IPI00025461.1|Metallothionein-1E
276	R12	0	2	19.6721	19.6721	19.6721	IPI:IPI00642651.1	IPI:IPI00642651.1|Metallothionein-1M
276	R12	0	2	19.6721	19.6721	19.6721	IPI:IPI00329472.1	IPI:IPI00329472.1|MTE
277	R12	0	2.33	17.3913	17.3913	10.1449	IPI:IPI00788784.1	IPI:IPI00788784.1|16 kDa protein
277	R12	0	2.33	8.60215	8.60215	5.01792	IPI:IPI00008167.1	IPI:IPI00008167.1|Sodium/potassium-transporting ATPase subunit beta-3
279	R12	0	2.26	15.8451	2.46479	2.46479	IPI:IPI00554722.1	IPI:IPI00554722.1|solute carrier family 3 (activators of dibasic and neutral amino acid transport), member 2 isoform e
279	R12	0	2.26	15.025	2.33723	2.33723	IPI:IPI00554702.1	IPI:IPI00554702.1|solute carrier family 3 (activators of dibasic and neutral amino acid transport), member 2 isoform d
279	R12	0	2.26	14.2631	2.2187	2.2187	IPI:IPI00554611.1	IPI:IPI00554611.1|solute carrier family 3 (activators of dibasic and neutral amino acid transport), member 2 isoform b
279	R12	0	2.26	13.6157	2.118	2.118	IPI:IPI00554481.1	IPI:IPI00554481.1|solute carrier family 3 (activators of dibasic and neutral amino acid transport), member 2 isoform a
279	R12	0	2.26	16.2571	2.6465	2.6465	IPI:IPI00027493.1	IPI:IPI00027493.1|4F2 cell-surface antigen heavy chain
280	R12	0	2.26	38.2979	5.10638	5.10638	IPI:IPI00798383.1	IPI:IPI00798383.1|26 kDa protein
280	R12	0	2.26	36.5217	5.21739	5.21739	IPI:IPI00794870.1	IPI:IPI00794870.1|25 kDa protein
280	R12	0	2.26	30.1003	4.01338	4.01338	IPI:IPI00793684.1	IPI:IPI00793684.1|33 kDa protein
280	R12	0	2.26	30.9963	4.42804	4.42804	IPI:IPI00784408.1	IPI:IPI00784408.1|Proliferation-inducing gene 21
280	R12	0	2.21	26.0504	10.084	10.084	IPI:IPI00794387.1	IPI:IPI00794387.1|13 kDa protein
281	R12	0	3.74	27.5132	9.25926	4.2328	IPI:IPI00419373.1	IPI:IPI00419373.1|Isoform 1 of Heterogeneous nuclear ribonucleoprotein A3
281	R12	0	3.74	29.4118	10.8359	4.95356	IPI:IPI00738677.2	IPI:IPI00738677.2|35 kDa protein
281	R12	0	2.72	18.677	9.33852	6.22568	IPI:IPI00374686.4	IPI:IPI00374686.4|29 kDa protein
281	R12	0	2.08	18.8406	5.7971	5.7971	IPI:IPI00738668.1	IPI:IPI00738668.1|OTTHUMP00000018488
282	R12	0	2.23	7.60402	1.43472	1.43472	IPI:IPI00783271.1	IPI:IPI00783271.1|Leucine-rich PPR motif-containing protein
282	R12	0	2.02	8.05947	1.56495	1.56495	IPI:IPI00477140.1	IPI:IPI00477140.1|Hypothetical protein LRPPRC
283	R12	0	2.22	42.9752	14.876	14.876	IPI:IPI00386512.1	IPI:IPI00386512.1|ubiquitin-conjugating enzyme E2L 3 isoform 2
283	R12	0	2.22	33.7662	11.6883	11.6883	IPI:IPI00021347.1	IPI:IPI00021347.1|Ubiquitin-conjugating enzyme E2 L3
283	R12	0	2.21	19.4805	11.6883	11.6883	IPI:IPI00176873.2	IPI:IPI00176873.2|18 kDa protein
285	R12	0	2.19	24.487	5.47196	2.46238	IPI:IPI00646773.2	IPI:IPI00646773.2|Isoform 2 of Gelsolin precursor
285	R12	0	2.19	27.6289	8.24742	3.71134	IPI:IPI00513782.3	IPI:IPI00513782.3|Gelsolin
285	R12	0	1.98	31.8841	19.3237	8.69565	IPI:IPI00796316.1	IPI:IPI00796316.1|Gelsolin
285	R12	0	1.98	35.1064	21.2766	9.57447	IPI:IPI00377087.4	IPI:IPI00377087.4|Gelsolin
286	R12	0	2.19	17.8046	1.87416	1.87416	IPI:IPI00456887.2	IPI:IPI00456887.2|Heterogeneous nuclear ribonucleoprotein U-like protein 2
288	R12	0	2.18	36.9128	10.7383	10.7383	IPI:IPI00075248.11	IPI:IPI00075248.11|Calmodulin
288	R12	0	2.18	21.0884	10.8844	10.8844	IPI:IPI00386621.1	IPI:IPI00386621.1|CALM3 protein
289	R12	0	2.17	35.0649	7.79221	7.79221	IPI:IPI00411704.9	IPI:IPI00411704.9|Isoform 1 of Eukaryotic translation initiation factor 5A-1
289	R12	0	2.17	29.3478	6.52174	6.52174	IPI:IPI00376005.2	IPI:IPI00376005.2|Isoform 2 of Eukaryotic translation initiation factor 5A-1
289	R12	0	2.17	24.183	7.84314	7.84314	IPI:IPI00006935.3	IPI:IPI00006935.3|Eukaryotic translation initiation factor 5A-2
290	R12	0	2.2	24.2784	3.05603	3.05603	IPI:IPI00020194.1	IPI:IPI00020194.1|Isoform Short of TATA-binding protein-associated factor 2N
291	R12	0	2.13	8.21138	2.03252	0.97561	IPI:IPI00746694.1	IPI:IPI00746694.1|Similar to TIP120
291	R12	0	2.05	7.81544	2.35405	1.12994	IPI:IPI00604431.1	IPI:IPI00604431.1|Isoform 2 of Cullin-associated NEDD8-dissociated protein 1
293	R12	0	2.12	10.2624	1.37094	0.548374	IPI:IPI00298994.5	IPI:IPI00298994.5|271 kDa protein
294	R12	0	2.07	31.8333	3.16667	3.16667	IPI:IPI00065554.3	IPI:IPI00065554.3|CDNA FLJ32119 fis, clone PEBLM1000034, highly similar to RNA-BINDING PROTEIN EWS
294	R12	0	2.07	27.9588	3.25901	3.25901	IPI:IPI00293254.1	IPI:IPI00293254.1|Isoform EWS-B of RNA-binding protein EWS
295	R12	0	2.12	19.4268	3.18471	3.18471	IPI:IPI00294398.1	IPI:IPI00294398.1|Isoform 1 of Hydroxyacyl-coenzyme A dehydrogenase, mitochondrial precursor
296	R12	0	2.11	17.3913	5.97826	5.97826	IPI:IPI00790304.1	IPI:IPI00790304.1|20 kDa protein
296	R12	0	2.11	19.5804	7.69231	7.69231	IPI:IPI00789096.1	IPI:IPI00789096.1|16 kDa protein
297	R12	0	2.1	18.845	3.34347	3.34347	IPI:IPI00216682.5	IPI:IPI00216682.5|Calponin-3
298	R12	0	2.1	25.5639	14.2857	14.2857	IPI:IPI00455040.3	IPI:IPI00455040.3|14 kDa protein
298	R12	0	2.1	20.6061	11.5152	11.5152	IPI:IPI00024933.3	IPI:IPI00024933.3|60S ribosomal protein L12
298	R12	0	2	5.73566	4.73815	4.73815	IPI:IPI00477279.3	IPI:IPI00477279.3|similar to 60S ribosomal protein L12
298	R12	0	2	14.0741	14.0741	14.0741	IPI:IPI00787904.1	IPI:IPI00787904.1|similar to 60S ribosomal protein L12 isoform 1
298	R12	0	2	14.2857	14.2857	14.2857	IPI:IPI00746242.1	IPI:IPI00746242.1|14 kDa protein
298	R12	0	2	11.5152	11.5152	11.5152	IPI:IPI00026645.1	IPI:IPI00026645.1|hypothetical protein LOC729727
300	R12	0	2.09	17.7606	7.72201	7.72201	IPI:IPI00294993.2	IPI:IPI00294993.2|F11 receptor isoform b
300	R12	0	2.09	17.6923	7.69231	7.69231	IPI:IPI00069985.2	IPI:IPI00069985.2|28 kDa protein
301	R12	0	2.08	37.8261	6.95652	6.95652	IPI:IPI00795606.1	IPI:IPI00795606.1|26 kDa protein
301	R12	0	2.08	34.8936	6.80851	6.80851	IPI:IPI00790207.1	IPI:IPI00790207.1|27 kDa protein
301	R12	0	2.08	38.6667	7.11111	7.11111	IPI:IPI00790038.1	IPI:IPI00790038.1|25 kDa protein
301	R12	0	2.08	36.7089	6.75105	6.75105	IPI:IPI00789638.1	IPI:IPI00789638.1|PSMA4 protein
301	R12	0	2	40.9574	8.51064	8.51064	IPI:IPI00794496.1	IPI:IPI00794496.1|21 kDa protein
301	R12	0	2	40.5263	8.42105	8.42105	IPI:IPI00792218.1	IPI:IPI00792218.1|PSMA4 protein
301	R12	0	2	41.7266	11.5108	11.5108	IPI:IPI00793967.1	IPI:IPI00793967.1|15 kDa protein
301	R12	0	2	38.6861	11.6788	11.6788	IPI:IPI00795808.1	IPI:IPI00795808.1|15 kDa protein
301	R12	0	2	38.4058	11.5942	11.5942	IPI:IPI00792738.1	IPI:IPI00792738.1|15 kDa protein
301	R12	0	2	32.4786	13.6752	13.6752	IPI:IPI00793995.1	IPI:IPI00793995.1|13 kDa protein
302	R12	0	2.08	15.3179	6.35838	6.35838	IPI:IPI00033130.3	IPI:IPI00033130.3|SUMO-activating enzyme subunit 1
302	R12	0	2.08	13.0435	7.35786	7.35786	IPI:IPI00647006.1	IPI:IPI00647006.1|33 kDa protein
305	R12	0	2.05	23.7918	3.90335	3.90335	IPI:IPI00218696.1	IPI:IPI00218696.1|Isoform 4 of Caldesmon
305	R12	0	2.05	22.695	3.7234	3.7234	IPI:IPI00218694.1	IPI:IPI00218694.1|Isoform 2 of Caldesmon
305	R12	0	2.05	21.2406	3.94737	3.94737	IPI:IPI00333771.1	IPI:IPI00333771.1|Isoform 5 of Caldesmon
305	R12	0	2.05	20.2509	3.76344	3.76344	IPI:IPI00218695.1	IPI:IPI00218695.1|Isoform 3 of Caldesmon
305	R12	0	2	31.1111	23.3333	23.3333	IPI:IPI00816770.1	IPI:IPI00816770.1|Hypothetical protein DKFZp779D0769 (Fragment)
307	R12	0	2.05	10.299	4.31894	4.31894	IPI:IPI00333215.1	IPI:IPI00333215.1|Isoform 1 of Transcription elongation factor A protein 1
308	R12	0	2	7.02811	2.81125	2.81125	IPI:IPI00749082.1	IPI:IPI00749082.1|57 kDa protein
308	R12	0	2	7.05645	2.82258	2.82258	IPI:IPI00329692.3	IPI:IPI00329692.3|Isoform Long of Glycylpeptide N-tetradecanoyltransferase 1
308	R12	0	2	8.41346	3.36538	3.36538	IPI:IPI00218830.1	IPI:IPI00218830.1|Isoform Short of Glycylpeptide N-tetradecanoyltransferase 1
308	R12	0	2	3.40265	2.6465	2.6465	IPI:IPI00478260.1	IPI:IPI00478260.1|N-myristoyltransferase 2
308	R12	0	2	3.61446	2.81125	2.81125	IPI:IPI00030223.3	IPI:IPI00030223.3|Glycylpeptide N-tetradecanoyltransferase 2
309	R12	0	2.01	14.557	3.16456	3.16456	IPI:IPI00413641.7	IPI:IPI00413641.7|Aldose reductase
309	R12	0	2.01	16.1538	3.84615	3.84615	IPI:IPI00556258.1	IPI:IPI00556258.1|Aldo-keto reductase family 1, member B1 variant (Fragment)
309	R12	0	2.01	6.80272	6.80272	6.80272	IPI:IPI00647702.1	IPI:IPI00647702.1|Aldo-keto reductase family 1, member A1
311	R12	0	2	15.6489	5.72519	5.72519	IPI:IPI00792647.1	IPI:IPI00792647.1|30 kDa protein
313	R12	0	2.03	8.36759	0.499119	0.499119	IPI:IPI00747758.1	IPI:IPI00747758.1|365 kDa protein
314	R12	0	2.03	7.7692	0.636075	0.636075	IPI:IPI00031008.1	IPI:IPI00031008.1|Isoform 1 of Tenascin precursor
314	R12	0	2.03	7.43202	0.845921	0.845921	IPI:IPI00220214.1	IPI:IPI00220214.1|Isoform 5 of Tenascin precursor
314	R12	0	2.03	6.6957	0.762112	0.762112	IPI:IPI00220212.1	IPI:IPI00220212.1|Isoform 3 of Tenascin precursor
314	R12	0	2.03	7.04467	0.801833	0.801833	IPI:IPI00220211.1	IPI:IPI00220211.1|Isoform 2 of Tenascin precursor
315	R12	0	2.03	11.0114	1.22349	1.22349	IPI:IPI00394665.3	IPI:IPI00394665.3|Isoform 1 of Double-stranded RNA-specific adenosine deaminase
315	R12	0	2.03	10.0833	1.25	1.25	IPI:IPI00025057.1	IPI:IPI00025057.1|Isoform 2 of Double-stranded RNA-specific adenosine deaminase
315	R12	0	2.03	9.82218	1.27011	1.27011	IPI:IPI00025058.1	IPI:IPI00025058.1|Isoform 3 of Double-stranded RNA-specific adenosine deaminase
315	R12	0	2.01	12.782	1.61117	1.61117	IPI:IPI00760588.1	IPI:IPI00760588.1|Isoform 5 of Double-stranded RNA-specific adenosine deaminase
316	R12	0	2.03	11.6864	2.95858	2.95858	IPI:IPI00788953.1	IPI:IPI00788953.1|EPB41L2 protein variant (Fragment)
316	R12	0	2.03	10.5756	2.67738	2.67738	IPI:IPI00556351.1	IPI:IPI00556351.1|Hypothetical protein DKFZp781H1755
316	R12	0	2	36.3184	9.95025	9.95025	IPI:IPI00444820.1	IPI:IPI00444820.1|CDNA FLJ45145 fis, clone BRAWH3041492, moderately similar to Homo sapiens erythrocyte membrane protein band 4.1
316	R12	0	2	24.4186	11.6279	11.6279	IPI:IPI00383844.1	IPI:IPI00383844.1|Hypothetical protein DKFZp564J1082
316	R12	0	2	13.4228	13.4228	13.4228	IPI:IPI00747462.1	IPI:IPI00747462.1|Protein 4.1-G (Fragment)
319	R12	0	2.02	12.4681	0.765957	0.765957	IPI:IPI00022970.4	IPI:IPI00022970.4|Nucleoprotein TPR
322	R12	0	2.02	10.775	2.83554	2.83554	IPI:IPI00002214.1	IPI:IPI00002214.1|Importin alpha-2 subunit
324	R12	0	2.02	7.78947	1.57895	1.57895	IPI:IPI00100151.4	IPI:IPI00100151.4|Isoform 1 of 5'-3' exoribonuclease 2
326	R12	0	2	17.757	14.0187	14.0187	IPI:IPI00552186.2	IPI:IPI00552186.2|Hypothetical protein DKFZp313O211
327	R12	0	2	22.449	22.449	22.449	IPI:IPI00797968.1	IPI:IPI00797968.1|11 kDa protein
327	R12	0	2	16.2963	16.2963	16.2963	IPI:IPI00414603.3	IPI:IPI00414603.3|similar to 40S ribosomal protein S17 isoform 1
328	R12	0	2.01	11.2195	1.32404	1.32404	IPI:IPI00798400.1	IPI:IPI00798400.1|eukaryotic translation initiation factor 4 gamma, 1 isoform 3
328	R12	0	2.01	10.9055	1.25578	1.25578	IPI:IPI00759560.1	IPI:IPI00759560.1|Isoform C of Eukaryotic translation initiation factor 4 gamma 1
328	R12	0	2.01	10.3125	1.1875	1.1875	IPI:IPI00552639.2	IPI:IPI00552639.2|Isoform 1 of Eukaryotic translation initiation factor 4 gamma 1
328	R12	0	2.01	10.3125	1.1875	1.1875	IPI:IPI00479262.2	IPI:IPI00479262.2|Isoform B of Eukaryotic translation initiation factor 4 gamma 1
328	R12	0	2.01	11.7521	1.35328	1.35328	IPI:IPI00386533.2	IPI:IPI00386533.2|Isoform E of Eukaryotic translation initiation factor 4 gamma 1
328	R12	0	2.01	10.6481	1.25661	1.25661	IPI:IPI00384463.3	IPI:IPI00384463.3|eukaryotic translation initiation factor 4 gamma, 1 isoform 2
329	R12	0	2.01	20.9106	3.03541	3.03541	IPI:IPI00018500.1	IPI:IPI00018500.1|AT-rich interactive domain-containing protein 3A
330	R12	0	2.01	7.26714	1.53531	1.53531	IPI:IPI00304577.3	IPI:IPI00304577.3|Isoform A of AP-2 complex subunit alpha-1
330	R12	0	2.01	7.43456	1.57068	1.57068	IPI:IPI00256684.1	IPI:IPI00256684.1|Isoform B of AP-2 complex subunit alpha-1
333	R12	0	2.01	39.3258	12.7341	12.7341	IPI:IPI00795292.1	IPI:IPI00795292.1|NME1-NME2 protein
333	R12	0	2.01	42.1053	11.1842	11.1842	IPI:IPI00026260.1	IPI:IPI00026260.1|Nucleoside diphosphate kinase B
333	R12	0	2.01	27.6836	9.60452	9.60452	IPI:IPI00375531.2	IPI:IPI00375531.2|non-metastatic cells 1, protein (NM23A) expressed in isoform a
333	R12	0	2.01	33.3333	14.9123	14.9123	IPI:IPI00798187.1	IPI:IPI00798187.1|13 kDa protein
333	R12	0	2.01	25	11.1842	11.1842	IPI:IPI00012048.1	IPI:IPI00012048.1|Nucleoside diphosphate kinase A
333	R12	0	2	28.4672	12.4088	12.4088	IPI:IPI00029091.1	IPI:IPI00029091.1|Putative nucleoside diphosphate kinase
333	R12	0	2	20	20	20	IPI:IPI00791971.1	IPI:IPI00791971.1|9 kDa protein
333	R12	0	2	20	20	20	IPI:IPI00790856.1	IPI:IPI00790856.1|9 kDa protein
334	R12	0	2.01	30.9804	6.66667	6.66667	IPI:IPI00297477.3	IPI:IPI00297477.3|U2 small nuclear ribonucleoprotein A'
334	R12	0	2	42.2078	11.039	11.039	IPI:IPI00797067.1	IPI:IPI00797067.1|U2 snRNP-specific A' protein
334	R12	0	2	37.1429	9.71429	9.71429	IPI:IPI00792607.1	IPI:IPI00792607.1|SNRPA1 protein
335	R12	0	2.01	8.39454	1.9937	1.9937	IPI:IPI00299608.3	IPI:IPI00299608.3|Isoform 1 of 26S proteasome non-ATPase regulatory subunit 1
336	R12	0	2.01	11.9522	5.9761	5.9761	IPI:IPI00796761.1	IPI:IPI00796761.1|27 kDa protein
337	R12	0	2.01	5.87302	1.5873	1.5873	IPI:IPI00796091.1	IPI:IPI00796091.1|PRO2195
338	R12	0	2.01	26.699	8.73786	8.73786	IPI:IPI00514248.2	IPI:IPI00514248.2|Palmitoyl-protein thioesterase 1
338	R12	0	2.01	17.9739	5.88235	5.88235	IPI:IPI00002412.1	IPI:IPI00002412.1|Palmitoyl-protein thioesterase 1 precursor
340	R12	0	2.01	13.7255	8.33333	8.33333	IPI:IPI00305469.4	IPI:IPI00305469.4|v-crk sarcoma virus CT10 oncogene homolog isoform b
340	R12	0	2.01	9.21053	5.59211	5.59211	IPI:IPI00004838.1	IPI:IPI00004838.1|Isoform Crk-II of Proto-oncogene C-crk
341	R12	0	24.72	54.8781	42.3781	42.3781	IPI:IPI00166768.2	IPI:IPI00166768.2|TUBA6 protein
342	R12	0	10.04	28.8732	23.5915	23.5915	IPI:IPI00296039.7	IPI:IPI00296039.7|Isoform 4 of Tropomyosin-1 alpha chain
342	R12	0	8.36	33.9367	23.0769	23.0769	IPI:IPI00442894.2	IPI:IPI00442894.2|CDNA FLJ26372 fis, clone HRT06233
342	R12	0	8.22	22.8873	19.7183	19.7183	IPI:IPI00455050.1	IPI:IPI00455050.1|Sarcomeric tropomyosin kappa
342	R12	0	8.14	22.5806	22.5806	22.5806	IPI:IPI00384369.4	IPI:IPI00384369.4|Tropomyosin 1 alpha variant 6
343	R12	0	4.06	15.2878	5.21583	5.21583	IPI:IPI00180983.1	IPI:IPI00180983.1|Insulin-like growth factor 2 mRNA-binding protein 2
343	R12	0	4.06	14.1903	4.8414	4.8414	IPI:IPI00179713.6	IPI:IPI00179713.6|insulin-like growth factor 2 mRNA binding protein 2 isoform a
349	R12	0	2.92	19.337	13.8122	7.73481	IPI:IPI00215914.5	IPI:IPI00215914.5|ADP-ribosylation factor 1
350	R12	0	14.2	37.3626	21.4286	21.4286	IPI:IPI00465439.5	IPI:IPI00465439.5|Fructose-bisphosphate aldolase A
350	R12	0	10.08	44.3902	27.3171	27.3171	IPI:IPI00796216.1	IPI:IPI00796216.1|22 kDa protein
350	R12	0	10.08	43.75	26.9231	26.9231	IPI:IPI00791070.1	IPI:IPI00791070.1|23 kDa protein
350	R12	0	10.06	42.5926	34.5679	34.5679	IPI:IPI00797597.1	IPI:IPI00797597.1|18 kDa protein
350	R12	0	5.4	35	25.7143	25.7143	IPI:IPI00798237.1	IPI:IPI00798237.1|15 kDa protein
350	R12	0	2.06	33.0317	11.7647	11.7647	IPI:IPI00795441.1	IPI:IPI00795441.1|24 kDa protein
350	R12	0	2.06	17.2619	7.7381	7.7381	IPI:IPI00792375.1	IPI:IPI00792375.1|36 kDa protein
350	R12	0	2.06	29.5302	17.4497	17.4497	IPI:IPI00789171.1	IPI:IPI00789171.1|16 kDa protein
352	R12	0	2.01	24.2188	6.64062	6.64062	IPI:IPI00514127.1	IPI:IPI00514127.1|Hepatoma-derived growth factor
352	R12	0	2.01	25.8333	7.08333	7.08333	IPI:IPI00020956.1	IPI:IPI00020956.1|Hepatoma-derived growth factor
353	R12	0	2	4.74087	0.353357	0.353357	IPI:IPI00009802.1	IPI:IPI00009802.1|Isoform V0 of Versican core protein precursor
353	R12	0	2	5.68701	0.498132	0.498132	IPI:IPI00215628.1	IPI:IPI00215628.1|Isoform V1 of Versican core protein precursor
353	R12	0	2	4.6894	0.730816	0.730816	IPI:IPI00215629.1	IPI:IPI00215629.1|Isoform V2 of Versican core protein precursor
353	R12	0	2	8.0916	1.83206	1.83206	IPI:IPI00215630.1	IPI:IPI00215630.1|Isoform V3 of Versican core protein precursor
353	R12	0	2	10.7345	3.38983	3.38983	IPI:IPI00795203.1	IPI:IPI00795203.1|CSPG2 protein
354	R12	0	2	11.6848	1.3587	1.3587	IPI:IPI00022143.3	IPI:IPI00022143.3|Isoform 1 of Protein FAM62A
355	R12	0	2	12.1168	1.89781	1.89781	IPI:IPI00783097.2	IPI:IPI00783097.2|Glycyl-tRNA synthetase
356	R12	0	2	12.6328	1.65289	1.65289	IPI:IPI00017297.1	IPI:IPI00017297.1|Matrin-3
357	R12	0	2	37.4101	6.47482	6.47482	IPI:IPI00446235.2	IPI:IPI00446235.2|Isoform 2 of NADH-cytochrome b5 reductase
358	R12	0	2	6.14108	1.41079	1.41079	IPI:IPI00795507.1	IPI:IPI00795507.1|SEC31 homolog A isoform 3
358	R12	0	2	6.06557	1.39344	1.39344	IPI:IPI00746182.2	IPI:IPI00746182.2|SEC31 homolog A isoform 1
358	R12	0	2	6.26588	1.43946	1.43946	IPI:IPI00515103.2	IPI:IPI00515103.2|SEC31 homolog A isoform 2
358	R12	0	2	7.73994	1.75439	1.75439	IPI:IPI00445429.1	IPI:IPI00445429.1|CDNA FLJ43909 fis, clone TESTI4010831
359	R12	0	2	19.0698	6.97674	6.97674	IPI:IPI00023748.3	IPI:IPI00023748.3|Nascent polypeptide-associated complex subunit alpha
359	R12	0	2	12.3288	6.84932	6.84932	IPI:IPI00797259.1	IPI:IPI00797259.1|24 kDa protein
360	R12	0	2	7.78816	1.66147	1.66147	IPI:IPI00306290.4	IPI:IPI00306290.4|110 kDa protein
360	R12	0	2	16.3265	16.3265	16.3265	IPI:IPI00794438.1	IPI:IPI00794438.1|12 kDa protein
361	R12	0	2	21.1438	3.11958	3.11958	IPI:IPI00013256.1	IPI:IPI00013256.1|Isoform 1 of Cleavage stimulation factor 64 kDa subunit
361	R12	0	2	17.3486	2.94599	2.94599	IPI:IPI00744127.1	IPI:IPI00744127.1|64 kDa protein
361	R12	0	2	8.44156	2.92208	2.92208	IPI:IPI00550906.6	IPI:IPI00550906.6|Cleavage stimulation factor 64 kDa subunit, tau variant
363	R12	0	2	22.1374	5.85242	5.85242	IPI:IPI00395775.6	IPI:IPI00395775.6|Paraspeckle protein 1 beta isoform
363	R12	0	2	28.629	9.27419	9.27419	IPI:IPI00642315.1	IPI:IPI00642315.1|Paraspeckle component 1
364	R12	0	2	9.55316	3.38983	3.38983	IPI:IPI00030910.1	IPI:IPI00030910.1|GPI-anchored membrane protein 1
364	R12	0	2	7.58427	3.08989	3.08989	IPI:IPI00783872.1	IPI:IPI00783872.1|79 kDa protein
364	R12	0	2	7.61636	3.10296	3.10296	IPI:IPI00150961.2	IPI:IPI00150961.2|membrane component chromosome 11 surface marker 1 isoform 1
365	R12	0	2	21.875	4.86111	4.86111	IPI:IPI00301503.8	IPI:IPI00301503.8|Isoform 1 of Arginine/serine-rich-splicing factor 10
365	R12	0	2	21.8254	5.55556	5.55556	IPI:IPI00472633.5	IPI:IPI00472633.5|CDNA FLJ40872 fis, clone TUTER2000283, highly similar to Homo sapiens transformer-2-beta (SFRS10) gene
366	R12	0	2	15.0636	1.20226	1.20226	IPI:IPI00215743.2	IPI:IPI00215743.2|Isoform 3 of Ribosome-binding protein 1
366	R12	0	2	7.44139	1.73293	1.73293	IPI:IPI00744135.1	IPI:IPI00744135.1|109 kDa protein
366	R12	0	2	7.47185	1.74002	1.74002	IPI:IPI00414835.1	IPI:IPI00414835.1|Isoform 2 of Ribosome-binding protein 1
367	R12	0	2	31.0484	9.27419	9.27419	IPI:IPI00014263.1	IPI:IPI00014263.1|Isoform Long of Eukaryotic translation initiation factor 4H
367	R12	0	2	29.5652	10	10	IPI:IPI00375127.3	IPI:IPI00375127.3|25 kDa protein
368	R12	0	2	9.44798	1.4862	1.4862	IPI:IPI00219872.1	IPI:IPI00219872.1|Isoform 1B of Catenin delta-1
368	R12	0	2	9.38819	1.47679	1.47679	IPI:IPI00219869.1	IPI:IPI00219869.1|Isoform 1BC of Catenin delta-1
368	R12	0	2	7.28617	1.47835	1.47835	IPI:IPI00419482.2	IPI:IPI00419482.2|Isoform 1 of Catenin delta-1
368	R12	0	2	7.3955	1.50054	1.50054	IPI:IPI00219870.1	IPI:IPI00219870.1|Isoform 1A of Catenin delta-1
368	R12	0	2	7.34824	1.49095	1.49095	IPI:IPI00219868.1	IPI:IPI00219868.1|Isoform 1AC of Catenin delta-1
368	R12	0	2	9.31315	1.6298	1.6298	IPI:IPI00219732.1	IPI:IPI00219732.1|Isoform 2 of Catenin delta-1
368	R12	0	2	9.24855	1.6185	1.6185	IPI:IPI00219731.1	IPI:IPI00219731.1|Isoform 2C of Catenin delta-1
368	R12	0	2	9.00901	1.57658	1.57658	IPI:IPI00219730.1	IPI:IPI00219730.1|Isoform 2B of Catenin delta-1
368	R12	0	2	8.94855	1.566	1.566	IPI:IPI00219727.1	IPI:IPI00219727.1|Isoform 2BC of Catenin delta-1
368	R12	0	2	7.1281	1.44628	1.44628	IPI:IPI00182540.4	IPI:IPI00182540.4|Isoform 1ABC of Catenin delta-1
368	R12	0	2	7.17256	1.4553	1.4553	IPI:IPI00182469.2	IPI:IPI00182469.2|Isoform 1AB of Catenin delta-1
368	R12	0	2	6.56455	1.53173	1.53173	IPI:IPI00219875.1	IPI:IPI00219875.1|Isoform 2ABC of Catenin delta-1
368	R12	0	2	7.14286	1.72414	1.72414	IPI:IPI00219742.1	IPI:IPI00219742.1|Isoform 3 of Catenin delta-1
368	R12	0	2	7.09046	1.71149	1.71149	IPI:IPI00219741.1	IPI:IPI00219741.1|Isoform 3C of Catenin delta-1
368	R12	0	2	6.89655	1.66468	1.66468	IPI:IPI00219739.1	IPI:IPI00219739.1|Isoform 3B of Catenin delta-1
368	R12	0	2	6.8477	1.65289	1.65289	IPI:IPI00219737.1	IPI:IPI00219737.1|Isoform 3BC of Catenin delta-1
368	R12	0	2	6.82594	1.59272	1.59272	IPI:IPI00219728.1	IPI:IPI00219728.1|Isoform 2A of Catenin delta-1
368	R12	0	2	6.77966	1.58192	1.58192	IPI:IPI00219726.1	IPI:IPI00219726.1|Isoform 2AC of Catenin delta-1
368	R12	0	2	6.60793	1.54185	1.54185	IPI:IPI00219725.1	IPI:IPI00219725.1|Isoform 2AB of Catenin delta-1
368	R12	0	2	4.56731	1.68269	1.68269	IPI:IPI00219738.1	IPI:IPI00219738.1|Isoform 3A of Catenin delta-1
368	R12	0	2	4.53461	1.67064	1.67064	IPI:IPI00219735.1	IPI:IPI00219735.1|Isoform 3AC of Catenin delta-1
368	R12	0	2	4.41347	1.62602	1.62602	IPI:IPI00219734.1	IPI:IPI00219734.1|Isoform 3AB of Catenin delta-1
368	R12	0	2	4.38293	1.61476	1.61476	IPI:IPI00219733.1	IPI:IPI00219733.1|Isoform 3ABC of Catenin delta-1
368	R12	0	2	7.79661	2.37288	2.37288	IPI:IPI00219750.1	IPI:IPI00219750.1|Isoform 4 of Catenin delta-1
368	R12	0	2	7.71812	2.34899	2.34899	IPI:IPI00219749.1	IPI:IPI00219749.1|Isoform 4C of Catenin delta-1
368	R12	0	2	7.43134	2.26171	2.26171	IPI:IPI00219748.1	IPI:IPI00219748.1|Isoform 4B of Catenin delta-1
368	R12	0	2	7.36	2.24	2.24	IPI:IPI00219746.1	IPI:IPI00219746.1|Isoform 4BC of Catenin delta-1
368	R12	0	2	4.20712	2.26537	2.26537	IPI:IPI00787599.1	IPI:IPI00787599.1|similar to catenin (cadherin-associated protein), delta 1
368	R12	0	2	4.26229	2.29508	2.29508	IPI:IPI00219747.1	IPI:IPI00219747.1|Isoform 4A of Catenin delta-1
368	R12	0	2	4.22078	2.27273	2.27273	IPI:IPI00219745.1	IPI:IPI00219745.1|Isoform 4AC of Catenin delta-1
368	R12	0	2	4.06886	2.19092	2.19092	IPI:IPI00219744.1	IPI:IPI00219744.1|Isoform 4AB of Catenin delta-1
368	R12	0	2	4.03101	2.17054	2.17054	IPI:IPI00219743.1	IPI:IPI00219743.1|Isoform 4ABC of Catenin delta-1
370	R12	0	2	11.5686	3.52941	3.52941	IPI:IPI00555572.1	IPI:IPI00555572.1|Isoform 1 of Apoptosis inhibitor 5
370	R12	0	2	9.92064	3.57143	3.57143	IPI:IPI00554742.1	IPI:IPI00554742.1|Isoform 2 of Apoptosis inhibitor 5
370	R12	0	2	9.91957	4.82574	4.82574	IPI:IPI00555743.1	IPI:IPI00555743.1|Isoform 3 of Apoptosis inhibitor 5
372	R12	0	2	10.1243	3.5524	3.5524	IPI:IPI00784044.1	IPI:IPI00784044.1|Isoform 1 of Methylcrotonoyl-CoA carboxylase beta chain, mitochondrial precursor
373	R12	0	2	8.28961	1.36411	1.36411	IPI:IPI00220991.2	IPI:IPI00220991.2|Hypothetical protein DKFZp781K0743
373	R12	0	2	6.47727	1.47727	1.47727	IPI:IPI00790702.1	IPI:IPI00790702.1|Beta adaptin subunit
373	R12	0	2	6.08324	1.38741	1.38741	IPI:IPI00784156.1	IPI:IPI00784156.1|Isoform 1 of AP-2 complex subunit beta-1
373	R12	0	2	6.07029	1.38445	1.38445	IPI:IPI00333383.2	IPI:IPI00333383.2|105 kDa protein
374	R12	0	2	11.0588	4.47059	4.47059	IPI:IPI00790636.1	IPI:IPI00790636.1|HLA-B associated transcript 1
374	R12	0	2	18.1818	10.1604	10.1604	IPI:IPI00792599.1	IPI:IPI00792599.1|HLA-B associated transcript 1
374	R12	0	2	21.118	11.8012	11.8012	IPI:IPI00514381.1	IPI:IPI00514381.1|HLA-B associated transcript 1
376	R12	0	2	20.2055	7.87671	7.87671	IPI:IPI00218591.2	IPI:IPI00218591.2|Isoform ASF-2 of Splicing factor, arginine/serine-rich 1
376	R12	0	2	21.8905	11.4428	11.4428	IPI:IPI00218592.5	IPI:IPI00218592.5|Isoform ASF-3 of Splicing factor, arginine/serine-rich 1
377	R12	0	2	33.6634	6.93069	6.93069	IPI:IPI00794403.1	IPI:IPI00794403.1|23 kDa protein
377	R12	0	2	18.1034	6.03448	6.03448	IPI:IPI00796888.1	IPI:IPI00796888.1|26 kDa protein
381	R12	0	2	9.16179	3.11891	3.11891	IPI:IPI00418418.4	IPI:IPI00418418.4|ATPase, H+ transporting, lysosomal 56/58kDa, V1 subunit B1
381	R12	0	2	9.16179	3.11891	3.11891	IPI:IPI00304911.3	IPI:IPI00304911.3|Vacuolar ATP synthase subunit B, kidney isoform
383	R12	0	2	5.3653	1.71233	1.71233	IPI:IPI00217540.7	IPI:IPI00217540.7|Isoform 2 of Lysine-specific histone demethylase 1
384	R12	0	2	8.8586	2.21465	2.21465	IPI:IPI00294879.1	IPI:IPI00294879.1|Ran GTPase-activating protein 1
385	R12	0	2	10.5016	2.50784	2.50784	IPI:IPI00294627.3	IPI:IPI00294627.3|Isoform 2 of Splicing factor 1
385	R12	0	2	9.23318	2.50391	2.50391	IPI:IPI00386114.1	IPI:IPI00386114.1|Isoform 1 of Splicing factor 1
385	R12	0	2	5.29197	2.91971	2.91971	IPI:IPI00386118.3	IPI:IPI00386118.3|Isoform 4 of Splicing factor 1
385	R12	0	2	4.64744	2.5641	2.5641	IPI:IPI00386117.2	IPI:IPI00386117.2|Isoform 3 of Splicing factor 1
385	R12	0	2	4.20315	2.8021	2.8021	IPI:IPI00386120.3	IPI:IPI00386120.3|Isoform 6 of Splicing factor 1
385	R12	0	2	30	20	20	IPI:IPI00383251.1	IPI:IPI00383251.1|splicing factor 1 isoform 4
386	R12	0	2	42.3913	16.3043	16.3043	IPI:IPI00796948.1	IPI:IPI00796948.1|11 kDa protein
387	R12	0	2	13.8047	6.06061	6.06061	IPI:IPI00000494.6	IPI:IPI00000494.6|60S ribosomal protein L5
387	R12	0	2	14.2857	14.2857	14.2857	IPI:IPI00640037.1	IPI:IPI00640037.1|Ribosomal protein L5
388	R12	0	2	9.8646	3.2882	3.2882	IPI:IPI00006663.1	IPI:IPI00006663.1|Aldehyde dehydrogenase, mitochondrial precursor
389	R12	0	2	34.6535	13.8614	13.8614	IPI:IPI00788781.1	IPI:IPI00788781.1|11 kDa protein
389	R12	0	2	25.9259	10.3704	10.3704	IPI:IPI00787709.1	IPI:IPI00787709.1|similar to Fatty acid-binding protein, epidermal
389	R12	0	2	25.9259	10.3704	10.3704	IPI:IPI00007797.3	IPI:IPI00007797.3|Fatty acid-binding protein, epidermal
390	R12	0	2	9.23077	2.5641	2.5641	IPI:IPI00017855.1	IPI:IPI00017855.1|Aconitate hydratase, mitochondrial precursor
391	R12	0	2	8.03922	3.52941	3.52941	IPI:IPI00296053.3	IPI:IPI00296053.3|Isoform Mitochondrial of Fumarate hydratase, mitochondrial precursor
392	R12	0	2	17.1582	5.09383	5.09383	IPI:IPI00019407.1	IPI:IPI00019407.1|Sterol-4-alpha-carboxylate 3-dehydrogenase, decarboxylating
393	R12	0	2	17.7273	5	5	IPI:IPI00647922.2	IPI:IPI00647922.2|Lymphocyte antigen 6 complex, locus G5B
393	R12	0	2	21.7949	4.70085	4.70085	IPI:IPI00640088.1	IPI:IPI00640088.1|Casein kinase 2, beta polypeptide
393	R12	0	2	23.7209	5.11628	5.11628	IPI:IPI00010865.1	IPI:IPI00010865.1|Casein kinase II subunit beta
393	R12	0	2	18.2796	5.91398	5.91398	IPI:IPI00643245.1	IPI:IPI00643245.1|Casein kinase 2, beta polypeptide
393	R12	0	2	18.8889	6.11111	6.11111	IPI:IPI00642498.1	IPI:IPI00642498.1|21 kDa protein
393	R12	0	2	14.9123	4.82456	4.82456	IPI:IPI00514910.1	IPI:IPI00514910.1|Casein kinase 2, beta polypeptide
393	R12	0	2	8.8	8.8	8.8	IPI:IPI00646267.1	IPI:IPI00646267.1|Casein kinase 2, beta polypeptide
394	R12	0	2	14.557	6.32911	6.32911	IPI:IPI00032957.1	IPI:IPI00032957.1|SUMO-conjugating enzyme UBC9
395	R12	0	2	37.013	11.6883	11.6883	IPI:IPI00007764.4	IPI:IPI00007764.4|Isoform 1 of Hematological and neurological expressed 1 protein
395	R12	0	2	23.7569	9.94475	9.94475	IPI:IPI00384857.3	IPI:IPI00384857.3|Isoform 2 of Hematological and neurological expressed 1 protein
396	R12	0	2	27.6923	7.69231	7.69231	IPI:IPI00413587.2	IPI:IPI00413587.2|Isoform 1 of BH3-interacting domain death agonist
396	R12	0	2	26.2626	15.1515	15.1515	IPI:IPI00472003.1	IPI:IPI00472003.1|Isoform 4 of BH3-interacting domain death agonist
397	R12	0	2	10.6101	4.77454	4.77454	IPI:IPI00549672.2	IPI:IPI00549672.2|HSPC027
398	R12	0	2	5.64175	3.24401	3.24401	IPI:IPI00216654.1	IPI:IPI00216654.1|Isoform Beta of Nucleolar phosphoprotein p130
401	R12	0	2	7.0122	3.65854	3.65854	IPI:IPI00373883.2	IPI:IPI00373883.2|RFC5 protein
407	R12	0	2	4.99002	2.39521	2.39521	IPI:IPI00400826.1	IPI:IPI00400826.1|clusterin isoform 1
407	R12	0	2	5.56793	2.67261	2.67261	IPI:IPI00291262.3	IPI:IPI00291262.3|Clusterin precursor
407	R12	0	2	3.86473	2.89855	2.89855	IPI:IPI00795363.1	IPI:IPI00795363.1|48 kDa protein
407	R12	0	2	5.59441	4.1958	4.1958	IPI:IPI00794811.1	IPI:IPI00794811.1|34 kDa protein
407	R12	0	2	3.43348	2.57511	2.57511	IPI:IPI00793848.1	IPI:IPI00793848.1|54 kDa protein
407	R12	0	2	5.88235	5.88235	5.88235	IPI:IPI00789790.1	IPI:IPI00789790.1|24 kDa protein
408	R12	0	2	53.0303	27.2727	27.2727	IPI:IPI00028183.1	IPI:IPI00028183.1|MM-1 beta
408	R12	0	2	22.7273	11.6883	11.6883	IPI:IPI00015361.1	IPI:IPI00015361.1|Prefoldin subunit 5
409	R12	0	2	19.6172	7.17703	7.17703	IPI:IPI00646767.1	IPI:IPI00646767.1|24 kDa protein
409	R12	0	2	12.3867	4.53172	4.53172	IPI:IPI00550746.4	IPI:IPI00550746.4|Nuclear migration protein nudC
410	R12	0	2	11.7647	5.46218	5.46218	IPI:IPI00644628.2	IPI:IPI00644628.2|Aldehyde dehydrogenase 1 family, member A1
410	R12	0	2	13.7931	6.40394	6.40394	IPI:IPI00642144.2	IPI:IPI00642144.2|Aldehyde dehydrogenase 1 family, member A1
410	R12	0	2	5.58882	2.59481	2.59481	IPI:IPI00218914.5	IPI:IPI00218914.5|Retinal dehydrogenase 1
411	R12	0	2	9.40959	3.13653	3.13653	IPI:IPI00030116.1	IPI:IPI00030116.1|Isoform 1 of Phosphoacetylglucosamine mutase
412	R12	0	2	15.0538	6.98925	6.98925	IPI:IPI00647797.1	IPI:IPI00647797.1|21 kDa protein
412	R12	0	2	12.069	5.60345	5.60345	IPI:IPI00646762.1	IPI:IPI00646762.1|26 kDa protein
412	R12	0	2	14.8148	6.87831	6.87831	IPI:IPI00646261.1	IPI:IPI00646261.1|21 kDa protein
412	R12	0	2	15.5556	7.22222	7.22222	IPI:IPI00644292.1	IPI:IPI00644292.1|20 kDa protein
412	R12	0	2	12.7854	5.93607	5.93607	IPI:IPI00296913.1	IPI:IPI00296913.1|ADP-sugar pyrophosphatase
415	R12	0	2	4.07925	1.8648	1.8648	IPI:IPI00024664.1	IPI:IPI00024664.1|Isoform Long of Ubiquitin carboxyl-terminal hydrolase 5
416	R12	0	2	13.7795	5.90551	5.90551	IPI:IPI00030243.1	IPI:IPI00030243.1|Isoform 1 of Proteasome activator complex subunit 3
419	R12	0	2	24	8	8	IPI:IPI00783168.1	IPI:IPI00783168.1|Mitochondrial glycine cleavage system H-protein (Fragment)
420	R12	0	2	10.9948	8.90052	8.90052	IPI:IPI00789135.1	IPI:IPI00789135.1|Protein
421	R12	0	2	8.75912	7.29927	7.29927	IPI:IPI00657752.1	IPI:IPI00657752.1|30 kDa protein
422	R12	0	2	16.5775	9.62567	9.62567	IPI:IPI00816371.1	IPI:IPI00816371.1|OCIA domain containing 1 isoform 3
422	R12	0	2	12.6531	7.34694	7.34694	IPI:IPI00016405.1	IPI:IPI00016405.1|OCIA domain containing 1 isoform 1
423	R12	0	2	14.6341	11.3821	11.3821	IPI:IPI00646689.1	IPI:IPI00646689.1|Thioredoxin-like protein 5
424	R12	0	2	11.3208	6.13208	6.13208	IPI:IPI00790785.1	IPI:IPI00790785.1|24 kDa protein
424	R12	0	2	11.1111	6.01852	6.01852	IPI:IPI00429190.3	IPI:IPI00429190.3|Ras-related protein Rab-11A
424	R12	0	2	11.0092	5.9633	5.9633	IPI:IPI00020436.4	IPI:IPI00020436.4|Ras-related protein Rab-11B
425	R12	0	2	41.3043	17.3913	17.3913	IPI:IPI00789541.1	IPI:IPI00789541.1|10 kDa protein
425	R12	0	2	45.2381	19.0476	19.0476	IPI:IPI00383952.1	IPI:IPI00383952.1|Isoform 2 of MIR-interacting saposin-like protein precursor
425	R12	0	2	15.534	15.534	15.534	IPI:IPI00790734.1	IPI:IPI00790734.1|11 kDa protein
425	R12	0	2	8.79121	8.79121	8.79121	IPI:IPI00443909.1	IPI:IPI00443909.1|Isoform 1 of MIR-interacting saposin-like protein precursor
427	R12	0	2	7.95455	7.95455	7.95455	IPI:IPI00412855.3	IPI:IPI00412855.3|similar to ribosomal protein L18a
427	R12	0	2	7.95455	7.95455	7.95455	IPI:IPI00026202.1	IPI:IPI00026202.1|60S ribosomal protein L18a
428	R12	0	2	9.62199	5.15464	5.15464	IPI:IPI00439194.1	IPI:IPI00439194.1|Isoform 1 of Methyl-CpG-binding domain protein 3
429	R12	0	2	7.91367	5.39568	5.39568	IPI:IPI00216106.3	IPI:IPI00216106.3|Isoform 3 of Putative GTP-binding protein 9
430	R12	0	2	20.3008	11.2782	11.2782	IPI:IPI00029750.1	IPI:IPI00029750.1|Isoform 1 of 40S ribosomal protein S24
432	R12	0	2	18.1818	18.1818	18.1818	IPI:IPI00796659.1	IPI:IPI00796659.1|9 kDa protein
435	R12	0	2	8.90052	8.90052	8.90052	IPI:IPI00070778.1	IPI:IPI00070778.1|similar to cell division cycle 42 isoform 1
437	R12	0	2	20.8333	20.8333	20.8333	IPI:IPI00791185.1	IPI:IPI00791185.1|11 kDa protein
437	R12	0	2	17.8571	17.8571	17.8571	IPI:IPI00645048.1	IPI:IPI00645048.1|12 kDa protein
437	R12	0	2	17.8571	17.8571	17.8571	IPI:IPI00300341.5	IPI:IPI00300341.5|Transcription elongation factor B polypeptide 1
438	R12	0	2	9.86842	9.86842	9.86842	IPI:IPI00003949.1	IPI:IPI00003949.1|Ubiquitin-conjugating enzyme E2 N
439	R12	0	2	7.97546	7.97546	7.97546	IPI:IPI00789698.1	IPI:IPI00789698.1|19 kDa protein
439	R12	0	2	7.87879	7.87879	7.87879	IPI:IPI00789101.1	IPI:IPI00789101.1|19 kDa protein
439	R12	0	2	8.125	8.125	8.125	IPI:IPI00741006.1	IPI:IPI00741006.1|similar to unactive progesterone receptor, 23 kD
439	R12	0	2	8.125	8.125	8.125	IPI:IPI00455632.1	IPI:IPI00455632.1|similar to unactive progesterone receptor, 23 kD
439	R12	0	2	8.125	8.125	8.125	IPI:IPI00176610.1	IPI:IPI00176610.1|similar to unactive progesterone receptor, 23 kD
439	R12	0	2	8.125	8.125	8.125	IPI:IPI00015029.1	IPI:IPI00015029.1|Prostaglandin E synthase 3
440	R12	0	2	17.3913	17.3913	17.3913	IPI:IPI00787692.1	IPI:IPI00787692.1|8 kDa protein
440	R12	0	2	17.3913	17.3913	17.3913	IPI:IPI00719622.1	IPI:IPI00719622.1|40S ribosomal protein S28
440	R12	0	2	34.2857	34.2857	34.2857	IPI:IPI00556589.3	IPI:IPI00556589.3|similar to 40S ribosomal protein S28
441	R12	0	2	3.01887	3.01887	3.01887	IPI:IPI00218465.10	IPI:IPI00218465.10|Phospholipase A-2-activating protein
442	R12	0	2	25	25	25	IPI:IPI00479861.1	IPI:IPI00479861.1|7 kDa protein
442	R12	0	2	17.6471	17.6471	17.6471	IPI:IPI00010207.1	IPI:IPI00010207.1|Ubiquitin-fold modifier 1 precursor
449	R12	0	1.99	16.6227	0.659631	0.659631	IPI:IPI00828195.1	IPI:IPI00828195.1|alpha 1 type XVIII collagen isoform 1 precursor
449	R12	0	1.99	16.5899	0.658328	0.658328	IPI:IPI00022822.5	IPI:IPI00022822.5|Isoform 2 of Collagen alpha-1(XVIII) chain precursor
449	R12	0	1.99	18.5213	0.746826	0.746826	IPI:IPI00414694.3	IPI:IPI00414694.3|Isoform 3 of Collagen alpha-1(XVIII) chain precursor
449	R12	0	1.99	23.5808	1.4556	1.4556	IPI:IPI00479309.4	IPI:IPI00479309.4|71 kDa protein
449	R12	0	1.99	31.0345	3.83142	3.83142	IPI:IPI00828004.1	IPI:IPI00828004.1|Multi-functional protein MFP
449	R12	0	1.98	12.5	3.57143	3.57143	IPI:IPI00796842.1	IPI:IPI00796842.1|Protein
450	R12	0	1.86	15.4548	0.881335	0.409191	IPI:IPI00022200.2	IPI:IPI00022200.2|alpha 3 type VI collagen isoform 1 precursor
450	R12	0	1.86	14.8808	0.940544	0.436681	IPI:IPI00072917.2	IPI:IPI00072917.2|alpha 3 type VI collagen isoform 3 precursor
450	R12	0	1.86	15.2474	0.942444	0.437563	IPI:IPI00220701.3	IPI:IPI00220701.3|Isoform 2 of Collagen alpha-3(VI) chain precursor
450	R12	0	1.84	14.6169	0.94086	0.436828	IPI:IPI00072918.2	IPI:IPI00072918.2|alpha 3 type VI collagen isoform 4 precursor
451	R12	0	1.8	29.7872	20.2128	0	IPI:IPI00009943.2	IPI:IPI00009943.2|Tumor protein, translationally-controlled 1
452	R12	0	1.76	10.1806	2.29885	2.29885	IPI:IPI00465430.5	IPI:IPI00465430.5|70 kDa protein
452	R12	0	1.52	9.05263	2.94737	2.94737	IPI:IPI00412259.2	IPI:IPI00412259.2|similar to ATP-dependent DNA helicase 2 subunit 1 (ATP-dependent DNA helicase II 70 kDa subunit) (Lupus Ku autoantigen protein p70) (Ku70) (70 kDa subunit of Ku antigen) (Thyroid-lupus autoantigen) (TLAA) (CTC box-binding factor 75 kDa subunit) (CT... isoform 1
453	R12	0	1.71	13.522	4.40252	4.40252	IPI:IPI00472171.2	IPI:IPI00472171.2|RPL7 protein
453	R12	0	1.71	17.3387	5.64516	5.64516	IPI:IPI00398699.1	IPI:IPI00398699.1|29 kDa protein
453	R12	0	1.71	17.3387	5.64516	5.64516	IPI:IPI00030179.3	IPI:IPI00030179.3|60S ribosomal protein L7
453	R12	0	1.71	15.0579	5.40541	5.40541	IPI:IPI00144171.2	IPI:IPI00144171.2|similar to 60S ribosomal protein L7 isoform 1
453	R12	0	1.71	13.7652	5.66802	5.66802	IPI:IPI00796861.1	IPI:IPI00796861.1|WUGSC:H_RG054D04.1 protein
453	R12	0	1.7	16.8	5.6	5.6	IPI:IPI00738970.2	IPI:IPI00738970.2|29 kDa protein
454	R12	0	1.71	15.2334	3.9312	3.9312	IPI:IPI00165230.1	IPI:IPI00165230.1|Isoform 1 of DAZ-associated protein 1
454	R12	0	1.71	11.0132	3.52423	3.52423	IPI:IPI00785057.1	IPI:IPI00785057.1|DAZAP1/MEF2D fusion protein
455	R12	0	1.7	8.29384	2.1327	2.1327	IPI:IPI00045527.2	IPI:IPI00045527.2|Hyaluronan and proteoglycan link protein 3 precursor
455	R12	0	1.7	8.45771	2.23881	2.23881	IPI:IPI00044707.2	IPI:IPI00044707.2|Hyaluronan and proteoglycan link protein 4 precursor
456	R12	0	1.71	10.2439	4.39024	4.39024	IPI:IPI00000477.2	IPI:IPI00000477.2|PNAS-139
457	R12	0	3.22	32.9114	15.8228	15.8228	IPI:IPI00645646.1	IPI:IPI00645646.1|Solute carrier family 25 (Mitochondrial carrier; adenine nucleotide translocator), member 6
458	R12	0	2.44	8.61753	0.806747	0.513385	IPI:IPI00178352.4	IPI:IPI00178352.4|Isoform 1 of Filamin-C
458	R12	0	2.44	8.09612	0.813309	0.51756	IPI:IPI00783128.1	IPI:IPI00783128.1|Gamma filamin variant
461	R12	0	1.7	7.46934	1.33779	1.33779	IPI:IPI00409698.1	IPI:IPI00409698.1|Isoform 1 of Transportin-2
461	R12	0	1.7	7.55355	1.35287	1.35287	IPI:IPI00164417.6	IPI:IPI00164417.6|Isoform 2 of Transportin-2
461	R12	0	1.7	6.79287	1.3363	1.3363	IPI:IPI00024364.2	IPI:IPI00024364.2|Transportin 1 (Importin beta-)2
462	R12	0	1.7	13.0952	5.10204	2.21088	IPI:IPI00554618.2	IPI:IPI00554618.2|basal cell adhesion molecule isoform 2 precursor
462	R12	0	1.4	11.4082	2.31729	2.31729	IPI:IPI00794214.1	IPI:IPI00794214.1|61 kDa protein
464	R12	0	1.7	5.76441	3.50877	3.50877	IPI:IPI00470573.1	IPI:IPI00470573.1|actin-related protein 2 isoform a
464	R12	0	1.7	5.83756	3.5533	3.5533	IPI:IPI00005159.3	IPI:IPI00005159.3|Actin-like protein 2
465	R12	0	1.7	12.963	12.963	12.963	IPI:IPI00744271.1	IPI:IPI00744271.1|12 kDa protein
465	R12	0	1.7	11.2	11.2	11.2	IPI:IPI00740059.1	IPI:IPI00740059.1|similar to ribosomal protein L31
465	R12	0	1.7	11.2	11.2	11.2	IPI:IPI00026302.3	IPI:IPI00026302.3|60S ribosomal protein L31
467	R12	0	1.7	2.94659	2.94659	2.94659	IPI:IPI00018465.1	IPI:IPI00018465.1|T-complex protein 1 subunit eta
468	R12	0	1.7	12.3596	12.3596	12.3596	IPI:IPI00019329.1	IPI:IPI00019329.1|Dynein light chain 1, cytoplasmic
470	R12	0	1.62	9.94413	3.46369	2.23464	IPI:IPI00221106.5	IPI:IPI00221106.5|splicing factor 3B subunit 2
471	R12	0	2.21	26.0664	3.31754	2.05371	IPI:IPI00012074.3	IPI:IPI00012074.3|Heterogeneous nuclear ribonucleoprotein R
472	R12	0	1.52	11.1455	4.64396	4.64396	IPI:IPI00386803.4	IPI:IPI00386803.4|Isoform 2 of LIM and SH3 domain protein 1
472	R12	0	1.52	9.03614	9.03614	9.03614	IPI:IPI00791810.1	IPI:IPI00791810.1|19 kDa protein
472	R12	0	1.52	4.65838	4.65838	4.65838	IPI:IPI00742786.1	IPI:IPI00742786.1|36 kDa protein
473	R12	0	1.4	11.0236	11.0236	11.0236	IPI:IPI00455831.4	IPI:IPI00455831.4|similar to Activated RNA polymerase II transcriptional coactivator p15
474	R12	0	1.55	19.469	1.32743	1.32743	IPI:IPI00647720.1	IPI:IPI00647720.1|Isoform 1 of Serine/arginine repetitive matrix protein 1
476	R12	0	1.54	19.5584	4.73186	4.73186	IPI:IPI00029628.1	IPI:IPI00029628.1|Reticulocalbin-2 precursor
479	R12	0	1.53	11.9565	11.9565	11.9565	IPI:IPI00029266.1	IPI:IPI00029266.1|Small nuclear ribonucleoprotein E
480	R12	0	3.52	51.1111	28.1481	10.3704	IPI:IPI00215907.1	IPI:IPI00215907.1|Isoform 2 of Splicing factor, arginine/serine-rich 7
481	R12	0	1.52	7.09343	2.42215	2.42215	IPI:IPI00827491.1	IPI:IPI00827491.1|Isoform 2 of Ubiquitin-activating enzyme E1-like protein 2
483	R12	0	1.52	15.4229	5.47264	5.47264	IPI:IPI00414127.3	IPI:IPI00414127.3|Ran-specific GTPase-activating protein
484	R12	0	1.52	2.65957	2.65957	2.65957	IPI:IPI00745266.1	IPI:IPI00745266.1|Eukaryotic translation initiation factor 3 subunit 6-interacting protein
487	R12	0	1.5	9.30233	5.81395	5.81395	IPI:IPI00029997.1	IPI:IPI00029997.1|6-phosphogluconolactonase
489	R12	0	1.46	23.2759	11.2069	11.2069	IPI:IPI00643115.1	IPI:IPI00643115.1|Stathmin 1/oncoprotein 18
489	R12	0	1.46	31.3953	15.1163	15.1163	IPI:IPI00642012.1	IPI:IPI00642012.1|Stathmin 1/oncoprotein 18
489	R12	0	1.46	18.1208	8.72483	8.72483	IPI:IPI00479997.4	IPI:IPI00479997.4|Stathmin
490	R12	0	2.09	21.3115	7.37705	0	IPI:IPI00045498.3	IPI:IPI00045498.3|JKTBP1delta6
494	R12	0	1.4	9.27247	2.1398	2.1398	IPI:IPI00028031.2	IPI:IPI00028031.2|Isoform 1 of Very-long-chain specific acyl-CoA dehydrogenase, mitochondrial precursor
495	R12	0	1.4	15.3439	6.87831	6.87831	IPI:IPI00794344.1	IPI:IPI00794344.1|22 kDa protein
495	R12	0	1.4	7.45501	3.3419	3.3419	IPI:IPI00014151.3	IPI:IPI00014151.3|26S proteasome non-ATPase regulatory subunit 6
497	R12	0	1.31	2.88	1.6	1.6	IPI:IPI00168235.4	IPI:IPI00168235.4|CDNA FLJ33352 fis, clone BRACE2005087, weakly similar to PRE-MRNA SPLICING HELICASE BRR2
498	R12	0	1.3	13.9706	3.92157	3.92157	IPI:IPI00410693.3	IPI:IPI00410693.3|Isoform 1 of Plasminogen activator inhibitor 1 RNA-binding protein
499	R12	0	1.3	7.96178	4.77707	4.77707	IPI:IPI00301994.6	IPI:IPI00301994.6|Fumarylacetoacetate hydrolase domain containing 2B
500	R12	0	1.3	8.67925	6.79245	6.79245	IPI:IPI00024698.1	IPI:IPI00024698.1|Isoform 1 of Polyglutamine-binding protein 1
504	R12	0	1.22	4.96894	2.27743	0	IPI:IPI00219525.10	IPI:IPI00219525.10|6-phosphogluconate dehydrogenase, decarboxylating
510	R12	0	1.12	13.1148	1.0929	0	IPI:IPI00300631.3	IPI:IPI00300631.3|Scaffold attachment factor B
513	R12	0	1.1	6.25889	1.42248	0	IPI:IPI00218803.2	IPI:IPI00218803.2|Isoform B of Fibulin-1 precursor
516	R12	0	1.08	5.42582	0.480769	0	IPI:IPI00019439.2	IPI:IPI00019439.2|fibrillin 2 precursor
521	R12	0	1.05	8.70712	3.16623	0	IPI:IPI00793506.1	IPI:IPI00793506.1|42 kDa protein
521	R12	0	1.05	7.71028	2.80374	0	IPI:IPI00790210.1	IPI:IPI00790210.1|47 kDa protein
521	R12	0	1.05	7.71028	2.80374	0	IPI:IPI00789008.1	IPI:IPI00789008.1|flotillin 2
521	R12	0	1.05	8.70712	3.16623	0	IPI:IPI00029625.5	IPI:IPI00029625.5|Flotillin-2
524	R12	0	1.01	23.8095	10.7143	0	IPI:IPI00382841.3	IPI:IPI00382841.3|Thioredoxin delta 3 (Fragment)
524	R12	0	1.01	19.0476	8.57143	0	IPI:IPI00216298.6	IPI:IPI00216298.6|Thioredoxin
535	R12	0	0.92	6.41026	3.84615	0	IPI:IPI00006252.3	IPI:IPI00006252.3|Multisynthetase complex auxiliary component p43
545	R12	0	0.82	9.52381	2.1164	0	IPI:IPI00217661.4	IPI:IPI00217661.4|RAVER1
547	R12	0	0.82	2.64026	2.64026	0	IPI:IPI00746165.2	IPI:IPI00746165.2|Isoform 1 of WD repeat protein 1
547	R12	0	0.82	2.99625	2.99625	0	IPI:IPI00216256.3	IPI:IPI00216256.3|Isoform 2 of WD repeat protein 1
548	R12	0	0.8	3.44418	0.831354	0	IPI:IPI00217683.2	IPI:IPI00217683.2|A-kinase anchor protein 12 isoform 2
550	R12	0	0.8	10.0746	4.85075	0	IPI:IPI00165393.1	IPI:IPI00165393.1|Acidic leucine-rich nuclear phosphoprotein 32 family member E
554	R12	0	0.77	7.13513	1.51351	0	IPI:IPI00182757.9	IPI:IPI00182757.9|Isoform 2 of Protein KIAA1967
559	R12	0	0.74	30.1724	12.931	0	IPI:IPI00456008.1	IPI:IPI00456008.1|ATP synthase, H+ transporting, mitochondrial F0 complex, subunit F6 isoform b precursor
559	R12	0	0.74	32.4074	13.8889	0	IPI:IPI00002521.1	IPI:IPI00002521.1|ATP synthase coupling factor 6, mitochondrial precursor
562	R12	0	0.74	6.44391	4.29594	0	IPI:IPI00101405.1	IPI:IPI00101405.1|Farnesyl diphosphate synthase
564	R12	0	0.72	8.60927	4.30464	0	IPI:IPI00300567.1	IPI:IPI00300567.1|Isoform 1 of 3,2-trans-enoyl-CoA isomerase, mitochondrial precursor
566	R12	0	0.72	3.7931	3.7931	0	IPI:IPI00258833.1	IPI:IPI00258833.1|sorting nexin 6 isoform a
573	R12	0	0.64	8.15739	1.43954	0	IPI:IPI00792389.1	IPI:IPI00792389.1|115 kDa protein
573	R12	0	0.64	8.15739	1.43954	0	IPI:IPI00747443.1	IPI:IPI00747443.1|115 kDa protein
573	R12	0	0.64	8.15739	1.43954	0	IPI:IPI00219078.5	IPI:IPI00219078.5|Isoform SERCA2B of Sarcoplasmic/endoplasmic reticulum calcium ATPase 2
573	R12	0	0.64	8.52558	1.50451	0	IPI:IPI00177817.4	IPI:IPI00177817.4|Isoform SERCA2A of Sarcoplasmic/endoplasmic reticulum calcium ATPase 2
580	R12	0	0.57	18.4211	6.01504	0	IPI:IPI00375704.1	IPI:IPI00375704.1|Hypothetical protein DKFZp686I0180 (Fragment)
584	R12	0	0.52	25	12.8571	0	IPI:IPI00472596.2	IPI:IPI00472596.2|similar to 60S ribosomal protein L21 isoform 1
590	R12	0	0.43	12.5551	2.64317	0	IPI:IPI00060146.6	IPI:IPI00060146.6|Smith-Magenis syndrome chromosome region, candidate 7
591	R12	0	0.41	9.92599	0.478886	0	IPI:IPI00398808.5	IPI:IPI00398808.5|Isoform 1 of Serine/threonine-protein kinase WNK2
593	R12	0	0.4	14.1079	1.65975	0	IPI:IPI00009057.2	IPI:IPI00009057.2|Isoform A of Ras GTPase-activating protein-binding protein 2
597	R12	0	0.39	11.2821	1.7094	0	IPI:IPI00412880.2	IPI:IPI00412880.2|Isoform 1 of Histone-arginine methyltransferase CARM1
602	R12	0	0.38	2.06795	1.32939	0	IPI:IPI00470467.5	IPI:IPI00470467.5|NADPH--cytochrome P450 reductase
609	R12	0	4.79	34.9206	26.1905	11.9048	IPI:IPI00220403.3	IPI:IPI00220403.3|Histone H2B type 1-B
609	R12	0	4.79	34.9206	26.1905	11.9048	IPI:IPI00152785.3	IPI:IPI00152785.3|Histone H2B type 1-O
609	R12	0	4.79	34.9206	26.1905	11.9048	IPI:IPI00003935.6	IPI:IPI00003935.6|Histone H2B type 2-E
613	R12	0	0.3	16.4474	7.23684	0	IPI:IPI00797969.1	IPI:IPI00797969.1|17 kDa protein
613	R12	0	0.3	10.4603	4.60251	0	IPI:IPI00797719.1	IPI:IPI00797719.1|26 kDa protein
613	R12	0	0.3	12.6904	5.58376	0	IPI:IPI00797116.1	IPI:IPI00797116.1|22 kDa protein
613	R12	0	0.3	10.7759	4.74138	0	IPI:IPI00790896.1	IPI:IPI00790896.1|26 kDa protein
613	R12	0	0.3	9.96016	4.38247	0	IPI:IPI00790302.1	IPI:IPI00790302.1|28 kDa protein
613	R12	0	0.3	11.5207	5.06912	0	IPI:IPI00790284.1	IPI:IPI00790284.1|24 kDa protein
613	R12	0	0.3	7.35294	3.23529	0	IPI:IPI00003348.3	IPI:IPI00003348.3|Guanine nucleotide-binding protein G(I)/G(S)/G(T) subunit beta 2
617	R12	0	0.28	6.96279	0	0	IPI:IPI00217013.2	IPI:IPI00217013.2|Isoform 1 of SMEK homolog 1
621	R12	0	0.27	6.13879	0	0	IPI:IPI00183018.3	IPI:IPI00183018.3|Isoform 1 of Protein MICAL-2
622	R12	0	0.27	7.80543	0	0	IPI:IPI00375144.4	IPI:IPI00375144.4|102 kDa protein
622	R12	0	0.27	7.91284	0	0	IPI:IPI00220038.1	IPI:IPI00220038.1|Isoform B of Arsenite-resistance protein 2
632	R12	0	0.25	8.97436	0	0	IPI:IPI00554556.1	IPI:IPI00554556.1|Isoform C of Protein CutA precursor
632	R12	0	0.25	7.07071	0	0	IPI:IPI00034319.2	IPI:IPI00034319.2|Isoform A of Protein CutA precursor
635	R12	0	0.24	5.72347	0	0	IPI:IPI00024466.2	IPI:IPI00024466.2|UDP-glucose ceramide glucosyltransferase-like 1 isoform 1
640	R12	0	0.21	5.46154	0	0	IPI:IPI00337736.1	IPI:IPI00337736.1|Isoform 2 of Kinectin
640	R12	0	0.21	5.23213	0	0	IPI:IPI00328753.1	IPI:IPI00328753.1|Isoform 1 of Kinectin
641	R12	0	0.21	24.1667	0	0	IPI:IPI00220360.2	IPI:IPI00220360.2|Small nuclear ribonucleoprotein-associated protein N
642	R12	0	0.21	6.50995	0	0	IPI:IPI00289746.2	IPI:IPI00289746.2|Isoform 2 of Serine/threonine-protein kinase PAK 1
645	R12	0	0.21	5.0505	0	0	IPI:IPI00793717.1	IPI:IPI00793717.1|Protein
645	R12	0	0.21	11.6279	0	0	IPI:IPI00658069.1	IPI:IPI00658069.1|15 kDa protein
645	R12	0	0.21	8.15217	0	0	IPI:IPI00658020.1	IPI:IPI00658020.1|21 kDa protein
645	R12	0	0.21	6.12245	0	0	IPI:IPI00289348.4	IPI:IPI00289348.4|CDNA FLJ30766 fis, clone FEBRA2000680
645	R12	0	0.21	5.17241	0	0	IPI:IPI00025710.1	IPI:IPI00025710.1|Uncharacterized protein C21orf59
650	R12	0	0.2	12.4211	0	0	IPI:IPI00177728.3	IPI:IPI00177728.3|Cytosolic nonspecific dipeptidase
653	R12	0	0.19	10.6383	0	0	IPI:IPI00399090.5	IPI:IPI00399090.5|similar to golgi autoantigen, golgin subfamily a-like isoform 1
654	R12	0	0.19	6.34082	0	0	IPI:IPI00642329.2	IPI:IPI00642329.2|Isoform 1 of Mitofusin-2
654	R12	0	0.19	6.33245	0	0	IPI:IPI00294978.5	IPI:IPI00294978.5|86 kDa protein
658	R12	0	0.18	3.83029	0	0	IPI:IPI00553010.1	IPI:IPI00553010.1|Isoform 4 of Transient receptor potential cation channel subfamily M member 3
658	R12	0	0.18	3.80785	0	0	IPI:IPI00552380.1	IPI:IPI00552380.1|Isoform 2 of Transient receptor potential cation channel subfamily M member 3
658	R12	0	0.18	3.78127	0	0	IPI:IPI00552239.1	IPI:IPI00552239.1|Isoform 6 of Transient receptor potential cation channel subfamily M member 3
658	R12	0	0.18	3.87135	0	0	IPI:IPI00479292.2	IPI:IPI00479292.2|Isoform 8 of Transient receptor potential cation channel subfamily M member 3
658	R12	0	0.18	3.80785	0	0	IPI:IPI00478529.1	IPI:IPI00478529.1|Isoform 9 of Transient receptor potential cation channel subfamily M member 3
658	R12	0	0.18	3.78127	0	0	IPI:IPI00410306.2	IPI:IPI00410306.2|Isoform 3 of Transient receptor potential cation channel subfamily M member 3
658	R12	0	0.18	3.77468	0	0	IPI:IPI00410153.3	IPI:IPI00410153.3|Isoform 7 of Transient receptor potential cation channel subfamily M member 3
658	R12	0	0.18	3.75289	0	0	IPI:IPI00328399.2	IPI:IPI00328399.2|Isoform 1 of Transient receptor potential cation channel subfamily M member 3
660	R12	0	0.18	11.2957	0	0	IPI:IPI00218782.2	IPI:IPI00218782.2|Capping protein (Actin filament) muscle Z-line, beta
660	R12	0	0.18	12.2744	0	0	IPI:IPI00026185.5	IPI:IPI00026185.5|Isoform 1 of F-actin capping protein subunit beta
661	R12	0	0.18	4.11899	0	0	IPI:IPI00293307.1	IPI:IPI00293307.1|Adipophilin
662	R12	0	0.17	5.64758	0	0	IPI:IPI00740863.2	IPI:IPI00740863.2|similar to Protein piccolo (Aczonin) isoform 12
668	R12	0	0.17	3.3526	0	0	IPI:IPI00032158.3	IPI:IPI00032158.3|Isoform 2 of NMDA receptor-regulated protein 1
674	R12	0	0.15	2.66002	0	0	IPI:IPI00414717.1	IPI:IPI00414717.1|golgi apparatus protein 1
677	R12	0	0.15	11.4679	0	0	IPI:IPI00216393.1	IPI:IPI00216393.1|Isoform Non-brain of Clathrin light chain A
677	R12	0	0.15	10.0806	0	0	IPI:IPI00014587.1	IPI:IPI00014587.1|Isoform Brain of Clathrin light chain A
678	R12	0	0.14	7.78894	0	0	IPI:IPI00398364.3	IPI:IPI00398364.3|Isoform 1 of Liprin-alpha-3
680	R12	0	0.14	11.745	0	0	IPI:IPI00745272.2	IPI:IPI00745272.2|Chromosome 17 open reading frame 25
680	R12	0	0.14	11.1821	0	0	IPI:IPI00032575.2	IPI:IPI00032575.2|Hypothetical protein
683	R12	0	2.61	16.9572	4.12044	2.37718	IPI:IPI00555747.1	IPI:IPI00555747.1|Isoform 2 of Polyadenylate-binding protein 4
684	R12	0	0.13	6.44016	0	0	IPI:IPI00029778.3	IPI:IPI00029778.3|Isoform 1 of Tumor suppressor p53-binding protein 1
685	R12	0	0.13	3.16594	0	0	IPI:IPI00333010.7	IPI:IPI00333010.7|calcium homeostasis endoplasmic reticulum protein
687	R12	0	0.13	1.55229	0	0	IPI:IPI00607859.1	IPI:IPI00607859.1|Isoform 2 of Uncharacterized protein C4orf8
691	R12	0	0.12	5.91806	0	0	IPI:IPI00020508.1	IPI:IPI00020508.1|Isoform 1 of N
692	R12	0	0.12	11.0865	0	0	IPI:IPI00217223.1	IPI:IPI00217223.1|Multifunctional protein ADE2
700	R12	0	0.11	17.1053	0	0	IPI:IPI00397609.2	IPI:IPI00397609.2|similar to ribosomal protein S18 isoform 1
700	R12	0	0.11	17.1053	0	0	IPI:IPI00013296.3	IPI:IPI00013296.3|40S ribosomal protein S18
701	R12	0	0.11	4.14079	0	0	IPI:IPI00218352.1	IPI:IPI00218352.1|Isoform Short of Estrogen receptor
703	R12	0	0.11	3.16027	0	0	IPI:IPI00000111.6	IPI:IPI00000111.6|GalNAc-4-sulfotransferase 2
704	R12	0	0.11	13.0081	0	0	IPI:IPI00827589.1	IPI:IPI00827589.1|Heavy chain variable region (Fragment)
704	R12	0	0.11	13.4454	0	0	IPI:IPI00382486.1	IPI:IPI00382486.1|Ig heavy chain V-III region NIE
709	R12	0	0.1	3.35878	0	0	IPI:IPI00383327.2	IPI:IPI00383327.2|Isoform 1 of Potassium voltage-gated channel subfamily D member 3
713	R12	0	0.1	5.44554	0	0	IPI:IPI00748502.1	IPI:IPI00748502.1|47 kDa protein
713	R12	0	0.1	5.48628	0	0	IPI:IPI00220959.7	IPI:IPI00220959.7|Cartilage-associated protein precursor
718	R12	0	0.12	4.27962	0	0	IPI:IPI00288940.5	IPI:IPI00288940.5|Isoform 1 of Obscurin
721	R12	0	0.09	5.07099	0	0	IPI:IPI00016112.6	IPI:IPI00016112.6|peroxidasin homolog
722	R12	0	0.09	3.33704	0	0	IPI:IPI00026466.9	IPI:IPI00026466.9|Isoform 2 of Nipped-B-like protein
725	R12	0	0.09	6.73181	0	0	IPI:IPI00220665.6	IPI:IPI00220665.6|Isoform 3 of Hexokinase-1
725	R12	0	0.09	6.76856	0	0	IPI:IPI00220663.3	IPI:IPI00220663.3|Isoform 2 of Hexokinase-1
725	R12	0	0.09	6.76118	0	0	IPI:IPI00018246.5	IPI:IPI00018246.5|Isoform 1 of Hexokinase-1
727	R12	0	0.09	9.02256	0	0	IPI:IPI00019770.3	IPI:IPI00019770.3|ubiquitin-like protein fubi and ribosomal protein S30 precursor
730	R12	0	0.09	7.57576	0	0	IPI:IPI00002149.1	IPI:IPI00002149.1|GTP-binding protein SAR1b
731	R12	0	0.97	6.84524	1.4881	0	IPI:IPI00169430.2	IPI:IPI00169430.2|Isoform 1 of Spermatid perinuclear RNA-binding protein
734	R12	0	0.08	5.4917	0	0	IPI:IPI00015953.3	IPI:IPI00015953.3|Isoform 1 of Nucleolar RNA helicase 2
735	R12	0	0.08	4.12758	0	0	IPI:IPI00412500.1	IPI:IPI00412500.1|Isoform 2 of Rab GTPase-binding effector protein 2
735	R12	0	0.08	3.86643	0	0	IPI:IPI00412499.1	IPI:IPI00412499.1|Isoform 1 of Rab GTPase-binding effector protein 2
739	R12	0	0.08	3.5533	0	0	IPI:IPI00329296.1	IPI:IPI00329296.1|Isoform 4 of Minor histocompatibility antigen H13
739	R12	0	0.08	3.28638	0	0	IPI:IPI00220687.1	IPI:IPI00220687.1|Isoform 2 of Minor histocompatibility antigen H13
739	R12	0	0.08	3.71353	0	0	IPI:IPI00152441.3	IPI:IPI00152441.3|Isoform 1 of Minor histocompatibility antigen H13
740	R12	0	0.08	13.986	0	0	IPI:IPI00479510.1	IPI:IPI00479510.1|Isoform SCP2 of Nonspecific lipid-transfer protein
740	R12	0	0.08	3.97614	0	0	IPI:IPI00433347.2	IPI:IPI00433347.2|sterol carrier protein 2 isoform 2
740	R12	0	0.08	3.65631	0	0	IPI:IPI00026105.1	IPI:IPI00026105.1|Isoform SCPx of Nonspecific lipid-transfer protein
742	R12	0	0.08	14.1243	0	0	IPI:IPI00375446.1	IPI:IPI00375446.1|inosine triphosphatase isoform b
742	R12	0	0.08	12.8866	0	0	IPI:IPI00018783.1	IPI:IPI00018783.1|Inosine triphosphate pyrophosphatase
744	R12	0	0.08	13.0319	0	0	IPI:IPI00402391.3	IPI:IPI00402391.3|Isoform 3 of Heterogeneous nuclear ribonucleoprotein U-like protein 1
744	R12	0	0.08	11.4486	0	0	IPI:IPI00013070.2	IPI:IPI00013070.2|Isoform 1 of Heterogeneous nuclear ribonucleoprotein U-like protein 1
745	R12	0	0.07	2.86055	0	0	IPI:IPI00477796.1	IPI:IPI00477796.1|565 kDa protein
745	R12	0	0.07	2.86112	0	0	IPI:IPI00334799.8	IPI:IPI00334799.8|Isoform 3 of Ryanodine receptor 1
745	R12	0	0.07	2.85998	0	0	IPI:IPI00220558.2	IPI:IPI00220558.2|Isoform 2 of Ryanodine receptor 1
745	R12	0	0.07	2.85714	0	0	IPI:IPI00220391.3	IPI:IPI00220391.3|565 kDa protein
749	R12	0	0.07	2.96804	0	0	IPI:IPI00749252.1	IPI:IPI00749252.1|102 kDa protein
749	R12	0	0.07	2.90179	0	0	IPI:IPI00480049.1	IPI:IPI00480049.1|Isoform B of Inositol polyphosphate 5-phosphatase OCRL-1
749	R12	0	0.07	2.87611	0	0	IPI:IPI00216271.4	IPI:IPI00216271.4|Isoform A of Inositol polyphosphate 5-phosphatase OCRL-1
751	R12	0	0.07	6.29371	0	0	IPI:IPI00430197.1	IPI:IPI00430197.1|Isoform 3 of Alpha-1A adrenergic receptor
751	R12	0	0.07	5.41082	0	0	IPI:IPI00430196.1	IPI:IPI00430196.1|Isoform 2 of Alpha-1A adrenergic receptor
751	R12	0	0.07	5.79399	0	0	IPI:IPI00430195.1	IPI:IPI00430195.1|Isoform 1 of Alpha-1A adrenergic receptor
752	R12	0	0.07	5.01002	0	0	IPI:IPI00788826.1	IPI:IPI00788826.1|SIAHBP1 protein
752	R12	0	0.07	4.61255	0	0	IPI:IPI00100716.2	IPI:IPI00100716.2|fuse-binding protein-interacting repressor isoform b
752	R12	0	0.07	4.47227	0	0	IPI:IPI00069750.2	IPI:IPI00069750.2|fuse-binding protein-interacting repressor isoform a
753	R12	0	0.07	8.83721	0	0	IPI:IPI00783643.1	IPI:IPI00783643.1|Similar to Eukaryotic translation initiation factor 4E
753	R12	0	0.07	8.75576	0	0	IPI:IPI00027485.3	IPI:IPI00027485.3|Eukaryotic translation initiation factor 4E
755	R12	0	0.07	3.57815	0	0	IPI:IPI00300659.4	IPI:IPI00300659.4|Parafibromin
756	R12	0	0.07	5.65371	0	0	IPI:IPI00031804.1	IPI:IPI00031804.1|Isoform 1 of Voltage-dependent anion-selective channel protein 3
762	R12	0	0.06	3.61041	0	0	IPI:IPI00025442.2	IPI:IPI00025442.2|Isoform 1 of Puratrophin-1
764	R12	0	0.06	3.68957	0	0	IPI:IPI00025679.4	IPI:IPI00025679.4|85 kDa protein
765	R12	0	0.06	7.93388	0	0	IPI:IPI00413142.1	IPI:IPI00413142.1|Isoform 1 of F-box/WD repeat protein 1A
765	R12	0	0.06	8.43585	0	0	IPI:IPI00307418.4	IPI:IPI00307418.4|Isoform 2 of F-box/WD repeat protein 1A
766	R12	0	0.06	9.38478	0	0	IPI:IPI00005158.1	IPI:IPI00005158.1|Lon protease homolog, mitochondrial precursor
773	R12	0	0.06	3.84615	0	0	IPI:IPI00010322.5	IPI:IPI00010322.5|Isoform 1 of PDZ domain-containing RING finger protein 3
774	R12	0	0.06	4.98392	0	0	IPI:IPI00643527.1	IPI:IPI00643527.1|Novel protein
774	R12	0	0.06	3.84139	0	0	IPI:IPI00419050.4	IPI:IPI00419050.4|91 kDa protein
775	R12	0	0.06	12.9707	0	0	IPI:IPI00384051.5	IPI:IPI00384051.5|Proteasome activator complex subunit 2
777	R12	0	0.06	13.3829	0	0	IPI:IPI00413654.2	IPI:IPI00413654.2|Isoform SRP40-4 of Splicing factor, arginine/serine-rich 5
777	R12	0	0.06	13.2353	0	0	IPI:IPI00012341.1	IPI:IPI00012341.1|Isoform SRP40-1 of Splicing factor, arginine/serine-rich 5
784	R12	0	0.06	3.3241	0	0	IPI:IPI00789059.1	IPI:IPI00789059.1|43 kDa protein
784	R12	0	0.06	2.83019	0	0	IPI:IPI00333040.5	IPI:IPI00333040.5|Isoform 3 of Phosphatidylinositol 3-kinase regulatory subunit alpha
784	R12	0	0.06	2.64317	0	0	IPI:IPI00295788.11	IPI:IPI00295788.11|Isoform 2 of Phosphatidylinositol 3-kinase regulatory subunit alpha
784	R12	0	0.06	1.65746	0	0	IPI:IPI00021448.2	IPI:IPI00021448.2|Isoform 1 of Phosphatidylinositol 3-kinase regulatory subunit alpha
794	R12	0	0.05	4.20597	0	0	IPI:IPI00219299.2	IPI:IPI00219299.2|272 kDa protein
796	R12	0	0.05	6.43974	0	0	IPI:IPI00298058.1	IPI:IPI00298058.1|Isoform 1 of Transcription elongation factor SPT5
798	R12	0	0.05	4.57875	0	0	IPI:IPI00441550.1	IPI:IPI00441550.1|Beta-galactosidase-related protein precursor
798	R12	0	0.05	3.69276	0	0	IPI:IPI00441344.1	IPI:IPI00441344.1|Beta-galactosidase precursor
799	R12	0	0.05	2.58176	0	0	IPI:IPI00645431.2	IPI:IPI00645431.2|HLA-B associated transcript 3
802	R12	0	0.05	2.49433	0	0	IPI:IPI00152627.4	IPI:IPI00152627.4|Chromosome 11 open reading frame 30
805	R12	0	0.05	4.95868	0	0	IPI:IPI00218528.1	IPI:IPI00218528.1|Isoform 1 of Plakophilin-1
805	R12	0	0.05	4.81928	0	0	IPI:IPI00071509.1	IPI:IPI00071509.1|Isoform 2 of Plakophilin-1
806	R12	0	0.05	5.93939	0	0	IPI:IPI00293396.5	IPI:IPI00293396.5|adaptor-related protein complex 1, gamma 1 subunit isoform a
808	R12	0	0.05	5.04202	0	0	IPI:IPI00375566.3	IPI:IPI00375566.3|FERM domain-containing protein 7
810	R12	0	0.05	3.1746	0	0	IPI:IPI00397904.6	IPI:IPI00397904.6|Nuclear pore complex protein Nup93
817	R12	0	0.05	6.96517	0	0	IPI:IPI00397901.1	IPI:IPI00397901.1|Isoform 4 of Uncharacterized protein C1orf43
817	R12	0	0.05	6.39269	0	0	IPI:IPI00034322.3	IPI:IPI00034322.3|Isoform 2 of Uncharacterized protein C1orf43
817	R12	0	0.05	5.5336	0	0	IPI:IPI00032413.1	IPI:IPI00032413.1|Isoform 1 of Uncharacterized protein C1orf43
819	R12	0	0.05	4.83384	0	0	IPI:IPI00293721.3	IPI:IPI00293721.3|Aflatoxin B1 aldehyde reductase member 3
821	R12	0	0.05	8.95522	0	0	IPI:IPI00015891.1	IPI:IPI00015891.1|Prefoldin subunit 4
824	R12	0	0.05	8.62069	0	0	IPI:IPI00412545.4	IPI:IPI00412545.4|Hypothetical protein DKFZp781K1356

## Sheet: Biological2.Experimental1
N	R	Unused	Total	%Cov	%Cov(50)	%Cov(95)	Accession	Name	Species	114:113	PVal 114:113	EF 114:113	115:113	PVal 115:113	EF 115:113	116:113	PVal 116:113	EF 116:113
1	R21	73.35	73.35	52.7468	28.3691	23.7339	IPI:IPI00414283.3	IPI:IPI00414283.3|fibronectin 1 isoform 4 preproprotein		1.13574	0.000128798	1.06568	1.19022	4.28121e-09	1.05676	2.1252	4.29963e-34	1.10383
2	R21	58.94	58.94	45.4099	19.8338	15.8292	IPI:IPI00333541.6	IPI:IPI00333541.6|Filamin-A		0.906316	0.0231726	1.08827	0.938396	0.100406	1.07906	1.19433	0.00408193	1.12715
3	R21	52.79	52.79	86.6667	68	63.4667	IPI:IPI00021440.1	IPI:IPI00021440.1|Actin, cytoplasmic 2		0.857507	8.32384e-05	1.07742	0.85747	4.92485e-05	1.07499	1.14537	0.00140469	1.08543
4	R21	51	51	76.5766	70.7207	68.018	IPI:IPI00011654.2	IPI:IPI00011654.2|Tubulin beta chain		0.817212	2.90043e-05	1.08933	0.796479	2.02467e-06	1.0861	1.00514	0.934789	1.13411
5	R21	48.7	48.7	50.4592	25.1531	17.6531	IPI:IPI00019502.3	IPI:IPI00019502.3|Myosin-9		0.938137	0.175995	1.09782	1.02311	0.628827	1.09856	1.3787	1.05383e-05	1.14356
6	R21	46.81	46.81	74.1201	50.3106	43.8923	IPI:IPI00554648.3	IPI:IPI00554648.3|Keratin, type II cytoskeletal 8		1.22054	2.80212e-09	1.06387	1.29095	6.84232e-12	1.07021	1.92451	6.25954e-32	1.0926
7	R21	40.22	40.22	78.8018	70.9677	51.8433	IPI:IPI00465248.5	IPI:IPI00465248.5|Isoform alpha-enolase of Alpha-enolase		1.18581	3.76527e-05	1.08061	1.0463	0.212339	1.07325	1.05921	0.309466	1.11671
8	R21	36.33	36.33	61.5489	43.75	36.0054	IPI:IPI00334775.6	IPI:IPI00334775.6|85 kDa protein		1.10489	0.557518	1.40941	1.05381	0.729979	1.35931	0.797017	0.177229	1.39822
9	R21	34.61	34.61	47.8806	17.194	15.403	IPI:IPI00024067.4	IPI:IPI00024067.4|Isoform 1 of Clathrin heavy chain 1		0.956709	0.388903	1.10791	0.917335	0.0718869	1.0989	0.994554	0.941574	1.16095
10	R21	34.08	34.08	81.8605	50.4651	50.4651	IPI:IPI00784347.2	IPI:IPI00784347.2|Keratin, type I cytoskeletal 18		1.09002	0.0254352	1.07822	1.15842	0.000321471	1.08098	2.43929	8.16995e-27	1.12144
11	R21	33.72	33.74	73.3906	41.2017	37.3391	IPI:IPI00418471.6	IPI:IPI00418471.6|Vimentin		0.579059	3.22573e-20	1.09745	0.602511	7.82889e-21	1.08826	1.04724	0.367259	1.10514
12	R21	32.77	32.77	55.8296	25.1121	22.9821	IPI:IPI00013508.5	IPI:IPI00013508.5|Alpha-actinin-1		0.934205	0.167554	1.10315	0.920592	0.0907486	1.10139	1.41114	0.000351092	1.19427
13	R21	29.71	29.71	59.4235	51.8847	51.8847	IPI:IPI00180675.4	IPI:IPI00180675.4|Tubulin alpha-3 chain		0.277556			0.288572			0.768509	0.725345	1432.81
14	R21	29.35	29.35	72.2714	53.9823	51.3274	IPI:IPI00455315.4	IPI:IPI00455315.4|Annexin A2		0.881772	0.174192	1.20507	0.825189	0.0429098	1.20363	0.973124	0.822117	1.28421
15	R21	29.26	29.26	58.3333	31.1828	29.0323	IPI:IPI00215965.2	IPI:IPI00215965.2|Isoform A1-B of Heterogeneous nuclear ribonucleoprotein A1		0.886249	0.0340804	1.11777	0.817096	4.3383e-05	1.0945	0.726511	1.92756e-05	1.14536
16	R21	28.7	28.7	35.3014	15.7241	12.4301	IPI:IPI00298281.3	IPI:IPI00298281.3|Laminin subunit gamma-1 precursor		1.20673	0.0610224	1.2176	1.33934	0.00320066	1.20956	1.01366	0.894558	1.22617
17	R21	28.69	28.69	58.0495	23.3746	20.4334	IPI:IPI00003865.1	IPI:IPI00003865.1|Isoform 1 of Heat shock cognate 71 kDa protein		0.970203	0.482248	1.08917	0.936294	0.129597	1.08938	0.867046	0.0435849	1.14849
18	R21	27.89	27.89	72.6003	43.281	30.8901	IPI:IPI00784154.1	IPI:IPI00784154.1|60 kDa heat shock protein, mitochondrial precursor		0.679158	5.90589e-09	1.1259	0.596642	1.62059e-14	1.11675	0.569831	5.55558e-11	1.16015
19	R21	27.75	31.4	44.5427	10.4151	7.80169	IPI:IPI00480131.1	IPI:IPI00480131.1|278 kDa protein		1.00638	0.887946	1.09527	1.15143	0.0479526	1.14987	1.57269	1.13735e-05	1.19972
20	R21	27.48	27.48	42.8571	9.76022	7.63256	IPI:IPI00555610.3	IPI:IPI00555610.3|313 kDa protein		1.09358	0.0486189	1.09298	1.22673	1.34213e-06	1.07782	1.43543	2.21316e-09	1.10533
21	R21	26.37	26.37	79.403	44.4776	35.8209	IPI:IPI00219018.7	IPI:IPI00219018.7|Glyceraldehyde-3-phosphate dehydrogenase		1.05778	0.103554	1.06959	1.03777	0.186672	1.05635	0.931498	0.117439	1.09243
22	R21	25.63	25.63	64.2185	35.5932	32.0151	IPI:IPI00479186.5	IPI:IPI00479186.5|Isoform M2 of Pyruvate kinase isozymes M1/M2		1.42887	0.000124492	1.18632	1.48171	4.82146e-05	1.1922	1.56436	0.000106015	1.23574
23	R21	25.12	25.12	82.7977	43.1002	36.2949	IPI:IPI00303476.1	IPI:IPI00303476.1|ATP synthase subunit beta, mitochondrial precursor		0.775358	4.62299e-07	1.09229	0.683644	7.95295e-11	1.09756	0.772259	0.000110401	1.13181
24	R21	24.51	26.51	47.8207	23.1631	18.5554	IPI:IPI00027230.3	IPI:IPI00027230.3|Endoplasmin precursor		0.799169	4.61192e-08	1.07403	0.790832	1.04465e-06	1.09044	0.891814	0.0603497	1.12706
25	R21	23.55	23.55	29.2273	13.0459	8.17469	IPI:IPI00013976.3	IPI:IPI00013976.3|Laminin subunit beta-1 precursor		0.922784	0.0686965	1.09065	0.932212	0.0729824	1.08005	0.535433	5.80279e-10	1.17489
26	R21	22.71	22.71	53.2634	23.0769	14.2191	IPI:IPI00186290.6	IPI:IPI00186290.6|Elongation factor 2		1.10751	0.34559	1.2405	1.03794	0.717361	1.22816	1.05	0.691746	1.27854
27	R21	22.24	25.16	43.2061	24.7328	23.0534	IPI:IPI00003362.2	IPI:IPI00003362.2|HSPA5 protein		0.791843	1.11567e-12	1.05725	0.832926	5.59551e-09	1.05772	1.02051	0.667561	1.09814
28	R21	22.23	22.23	49.7519	34.7395	18.6104	IPI:IPI00022774.3	IPI:IPI00022774.3|Transitional endoplasmic reticulum ATPase		1.08476	0.292902	1.16692	1.11897	0.197415	1.18925	1.11546	0.213702	1.19108
29	R21	21.98	21.98	73.494	61.0442	57.4297	IPI:IPI00797687.1	IPI:IPI00797687.1|Isoform 1 of Triosephosphate isomerase		1.31864	1.00363e-05	1.12152	1.24633	2.61925e-05	1.10222	1.20227	0.008428	1.14498
30	R21	21.26	21.26	64.11	24.3126	22.7207	IPI:IPI00383296.5	IPI:IPI00383296.5|Isoform 2 of Heterogeneous nuclear ribonucleoprotein M		0.963676	0.389576	1.08985	0.965057	0.424226	1.09302	1.03016	0.401555	1.07331
31	R21	20.89	20.89	43.0622	33.2536	30.622	IPI:IPI00032140.4	IPI:IPI00032140.4|Serpin H1 precursor		0.774978	8.50212e-06	1.10655	0.847138	0.000670952	1.09531	0.953842	0.526018	1.16084
32	R21	20.8	20.8	57.0297	37.4257	26.3366	IPI:IPI00025252.1	IPI:IPI00025252.1|Protein disulfide-isomerase A3 precursor		0.805027	0.000857149	1.12931	0.828114	0.00203471	1.12284	0.941165	0.466805	1.18092
33	R21	20.35	20.35	42.1774	8.06452	5.44355	IPI:IPI00478292.3	IPI:IPI00478292.3|Isoform 1 of Spectrin alpha chain, brain		0.921337	0.159299	1.1229	0.988869	0.862836	1.14016	1.0156	0.850478	1.18073
34	R21	20.3	20.3	75.7576	67.2727	67.2727	IPI:IPI00419585.9	IPI:IPI00419585.9|Peptidyl-prolyl cis-trans isomerase A		1.20418	0.00290561	1.12698	1.04951	0.394915	1.11949	1.01499	0.857801	1.17985
35	R21	19.97	19.97	75.75	43.75	36.25	IPI:IPI00479145.2	IPI:IPI00479145.2|Keratin, type I cytoskeletal 19		1.34935	1.62104e-05	1.13253	1.57915	3.60346e-10	1.12278	1.68583	1.22544e-06	1.20846
36	R21	18.64	18.64	91.4286	89.5238	74.7619	IPI:IPI00219757.13	IPI:IPI00219757.13|Glutathione S-transferase P		1.14363	0.000481655	1.07569	1.1856	0.000167083	1.08894	1.43009	1.54939e-10	1.09917
37	R21	18.43	18.43	52.5974	39.6104	29.0043	IPI:IPI00396485.3	IPI:IPI00396485.3|Elongation factor 1-alpha 1		1.24377	0.00223015	1.14471	1.25861	0.00347843	1.16169	1.47496	0.00455799	1.30009
38	R21	18.01	18.01	48.7324	27.7465	20.9859	IPI:IPI00604620.3	IPI:IPI00604620.3|Isoform 1 of Nucleolin		0.804069	1.94251e-06	1.08542	0.774833	1.11693e-06	1.09805	0.76844	0.000738618	1.15929
39	R21	17.73	17.73	67.6056	34.1549	29.5775	IPI:IPI00604537.2	IPI:IPI00604537.2|tropomyosin 1 alpha chain isoform 3		0.834358	0.0442589	1.192	0.950415	0.457172	1.15413	1.67384	1.93085e-06	1.1471
40	R21	17.38	17.38	48.4252	24.8031	21.2598	IPI:IPI00010796.1	IPI:IPI00010796.1|Protein disulfide-isomerase precursor		0.862526	0.000994312	1.08865	0.975257	0.497124	1.07628	1.28745	8.28178e-05	1.12659
41	R21	17.32	17.32	52.5424	29.8729	29.8729	IPI:IPI00479191.2	IPI:IPI00479191.2|HNRPH1 protein		1.11801	0.186799	1.18463	1.12904	0.147901	1.18169	1.20251	0.0118558	1.15077
42	R21	17.04	22.14	66.8622	48.9736	48.9736	IPI:IPI00414696.1	IPI:IPI00414696.1|Isoform A2 of Heterogeneous nuclear ribonucleoproteins A2/B1		0.833902	0.00033507	1.09597	0.799495	9.64127e-05	1.10742	0.700399	0.000156979	1.18398
43	R21	17.01	31.75	66.3008	28.2108	22.6125	IPI:IPI00013808.1	IPI:IPI00013808.1|Alpha-actinin-4		1.00214	0.970858	1.12549	1.06079	0.293202	1.11906	1.13481	0.149574	1.19056
44	R21	16.65	16.65	62.8297	43.1655	36.4508	IPI:IPI00020599.1	IPI:IPI00020599.1|Calreticulin precursor		1.01097	0.94569	1.39873	1.10256	0.539103	1.39241	2.29698	0.00351077	1.68943
45	R21	16.35	16.35	59.2965	34.6734	34.6734	IPI:IPI00000874.1	IPI:IPI00000874.1|Peroxiredoxin-1		0.974375	0.601415	1.10603	0.903144	0.0417414	1.10273	0.746171	0.00248275	1.19769
46	R21	16.3	31.77	44.3794	26.9321	24.2389	IPI:IPI00382470.3	IPI:IPI00382470.3|Heat shock protein HSP 90-alpha 2		1.27393	0.0227099	1.22802	1.25695	0.0339654	1.23373	0.782574	0.109904	1.35621
47	R21	15.57	15.57	45.765	18.306	17.0765	IPI:IPI00220834.8	IPI:IPI00220834.8|ATP-dependent DNA helicase 2 subunit 2		1.15762	0.477981	1.52686	1.18993	0.309345	1.41589	1.044	0.829157	1.50665
48	R21	15.52	15.52	58.4375	33.75	33.75	IPI:IPI00329801.12	IPI:IPI00329801.12|Annexin A5		0.936993	0.387488	1.16649	0.919695	0.0356061	1.08053	1.27373	0.00775042	1.18594
49	R21	15.38	15.38	43.9241	19.4937	15.8228	IPI:IPI00332499.1	IPI:IPI00332499.1|nuclear autoantigenic sperm protein isoform 1		1.23435	0.0783171	1.26783	0.992118	0.943339	1.26157	0.800599	0.218767	1.4453
50	R21	15.29	15.29	74.2857	70.7143	65	IPI:IPI00216691.5	IPI:IPI00216691.5|Profilin-1		1.13673	0.0173628	1.10999	1.03941	0.516895	1.12658	0.974211	0.778126	1.20433
51	R21	15.19	15.19	44.9153	19.1525	19.1525	IPI:IPI00796199.1	IPI:IPI00796199.1|64 kDa protein		1.11213	0.296487	1.23024	0.980829	0.839835	1.21863	0.733988	0.0775945	1.41472
52	R21	15.01	15.01	45.1709	19.3165	13.2244	IPI:IPI00221226.7	IPI:IPI00221226.7|Annexin A6		1.04332	0.619924	1.18999	1.05102	0.539297	1.17778	1.42519	9.50448e-05	1.1757
53	R21	14.74	50.63	72.809	70.5618	70.5618	IPI:IPI00013475.1	IPI:IPI00013475.1|Tubulin beta-2A chain		0.97419	0.842896	1.64896	0.959766	0.798367	1.83484	0.654916	0.226772	2.87524
54	R21	13.9	13.9	43.739	10.7584	8.90653	IPI:IPI00307162.2	IPI:IPI00307162.2|Isoform 2 of Vinculin		1.1961	0.0842747	1.23082	1.28494	0.0581148	1.29801	1.47934	0.00763121	1.30773
55	R21	13.87	13.87	60.2362	54.3307	38.9764	IPI:IPI00549725.6	IPI:IPI00549725.6|Phosphoglycerate mutase 1		1.12431	0.0768064	1.1398	1.18745	0.0468416	1.18437	1.15506	0.135839	1.21249
56	R21	13.76	13.76	66.7797	27.7966	27.7966	IPI:IPI00553164.4	IPI:IPI00553164.4|40S ribosomal protein SA		0.902312	0.280578	1.21708	0.894036	0.128364	1.15987	0.996601	0.971317	1.21948
57	R21	13.67	13.67	47.8469	29.1866	29.1866	IPI:IPI00796333.1	IPI:IPI00796333.1|45 kDa protein		1.08977	0.0567371	1.09259	1.09526	0.0286829	1.08439	1.07348	0.341087	1.16019
58	R21	13.59	13.61	56.8345	31.6547	23.5012	IPI:IPI00169383.3	IPI:IPI00169383.3|Phosphoglycerate kinase 1		1.2842	1.16927e-06	1.09362	1.24808	9.4865e-06	1.09355	1.12976	0.0527947	1.13149
59	R21	13.58	13.58	51.1834	33.432	21.0059	IPI:IPI00291006.1	IPI:IPI00291006.1|Malate dehydrogenase, mitochondrial precursor		0.926653	0.238119	1.13834	0.906885	0.164947	1.15053	0.933192	0.571979	1.27953
60	R21	13.06	13.06	36.8519	26.6667	20	IPI:IPI00792641.1	IPI:IPI00792641.1|Hypothetical protein DKFZp686J13123		1.04663	0.769552	1.37978	1.01266	0.916945	1.28517	0.923947	0.614804	1.38337
61	R21	12.57	12.57	39.9225	12.5323	11.2403	IPI:IPI00787027.1	IPI:IPI00787027.1|similar to catenin (cadherin-associated protein), beta 1, 88kDa		0.920037	0.558065	1.40726	0.915036	0.435893	1.30953	0.584181	0.128082	2.13513
62	R21	12.4	12.4	38.9058	20.0608	17.6292	IPI:IPI00742926.1	IPI:IPI00742926.1|36 kDa protein		0.807767	0.000550053	1.11589	0.776329	0.000549341	1.13812	0.714102	5.28161e-05	1.14993
63	R21	12.39	12.39	42.6907	10.8051	9.5339	IPI:IPI00472068.1	IPI:IPI00472068.1|107 kDa protein		0.861715	0.00312736	1.09885	0.835686	5.67786e-05	1.08106	0.783681	0.00027873	1.12774
64	R21	11.94	11.94	55.8176	15.566	13.0503	IPI:IPI00008524.1	IPI:IPI00008524.1|Isoform 1 of Polyadenylate-binding protein 1		0.828333	0.0173656	1.15777	0.795226	0.00857792	1.16754	0.769691	0.00334619	1.15781
65	R21	11.92	11.92	83.0769	57.6923	54.6154	IPI:IPI00216456.5	IPI:IPI00216456.5|Histone H2A type 1-C		0.939995			0.746277			0.627631
66	R21	11.71	11.71	58	20.8333	13.3333	IPI:IPI00433214.1	IPI:IPI00433214.1|CKAP4 protein (Fragment)		0.919373	0.137771	1.11964	0.89301	0.0200615	1.0984	1.09309	0.310815	1.19369
67	R21	11.23	11.23	42.4955	16.4557	13.5624	IPI:IPI00440493.2	IPI:IPI00440493.2|ATP synthase subunit alpha, mitochondrial precursor		0.88442	0.189025	1.22098	0.782787	0.0160137	1.20142	0.610023	0.00954333	1.392
68	R21	10.86	10.86	48.494	18.3735	9.78916	IPI:IPI00021405.3	IPI:IPI00021405.3|Isoform A of Lamin-A/C		0.637517	0.00481253	1.33682	0.659172	0.00169612	1.26654	0.806329	0.10759	1.30612
69	R21	10.79	10.8	37.7025	13.6966	11.4875	IPI:IPI00007765.5	IPI:IPI00007765.5|Stress-70 protein, mitochondrial precursor		0.619526	2.73476e-06	1.17222	0.591457	4.12636e-08	1.14255	0.781971	0.0517723	1.2815
70	R21	10.58	10.58	52.4272	51.4563	51.4563	IPI:IPI00453473.6	IPI:IPI00453473.6|Histone H4		0.450314	9.76853e-08	1.21086	0.433712	1.46386e-05	1.34217	0.4476	3.02541e-05	1.35188
71	R21	10.47	10.47	66.8539	25.5618	19.9438	IPI:IPI00016610.2	IPI:IPI00016610.2|Poly(rC)-binding protein 1		1.39113	0.0659826	1.42819	1.91514	0.00192599	1.41538	1.85719	0.00106286	1.35435
72	R21	10.23	10.23	76.1589	63.5762	52.9801	IPI:IPI00789605.1	IPI:IPI00789605.1|Isoform Smooth muscle of Myosin light polypeptide 6		0.895488	0.293382	1.23663	0.94541	0.480949	1.17567	1.27795	0.0910342	1.333
73	R21	10.19	10.19	28.9756	2.63415	1.46341	IPI:IPI00375294.2	IPI:IPI00375294.2|Laminin subunit alpha-1 precursor		0.931391	0.415049	1.19383	0.95452	0.589382	1.19197	0.654423	0.000699664	1.24883
74	R21	10.07	10.07	38.0403	24.7839	16.7147	IPI:IPI00641950.3	IPI:IPI00641950.3|Lung cancer oncogene 7		1.02412	0.760432	1.175	1.04151	0.478915	1.12449	1.5136	1.75551e-07	1.12173
75	R21	10.06	10.06	42.0842	14.2285	11.4228	IPI:IPI00642548.2	IPI:IPI00642548.2|Phosphoglycerate dehydrogenase		1.48613	8.56579e-05	1.16069	1.42166	0.00137461	1.20006	1.42493	0.0168576	1.31918
76	R21	9.89	16.6	39.7596	8.86329	5.75864	IPI:IPI00790503.2	IPI:IPI00790503.2|Isoform 3 of Myosin-10		1.0736	0.561109	1.29798	0.966099	0.755376	1.26586	1.04879	0.8121	1.53285
78	R21	9.82	10	53.2407	38.4259	27.7778	IPI:IPI00646304.4	IPI:IPI00646304.4|peptidylprolyl isomerase B precursor		0.982789	0.869545	1.2552	1.02414	0.836709	1.28242	1.24373	0.0287751	1.21127
77	R21	9.82	10.94	29.0363	5.40997	1.73288	IPI:IPI00783839.1	IPI:IPI00783839.1|Spectrin, beta, non-erythrocytic 1 isoform 1 variant		0.880451	0.0655619	1.14649	0.980677	0.781993	1.15994	1.06915	0.50512	1.23328
79	R21	9.78	9.78	30.456	10.4235	10.4235	IPI:IPI00017617.1	IPI:IPI00017617.1|Probable ATP-dependent RNA helicase DDX5		0.844896	0.405514	1.56891	0.866819	0.309578	1.35499	0.734431	0.0743972	1.41488
80	R21	9.73	9.73	43.3071	23.8845	23.8845	IPI:IPI00022977.1	IPI:IPI00022977.1|Creatine kinase B-type		1.39098	0.117746	1.53415	1.32546	0.120798	1.44436	1.45147	0.0996388	1.57611
81	R21	9.72	22.15	81.383	43.3511	34.0426	IPI:IPI00025416.3	IPI:IPI00025416.3|Actin, gamma-enteric smooth muscle		0.772437	0.00414637	1.184	0.76986	0.00072976	1.15026	1.45324	0.000725336	1.22214
82	R21	9.44	9.44	31.9106	17.8862	10.9756	IPI:IPI00299571.5	IPI:IPI00299571.5|Isoform 2 of Protein disulfide-isomerase A6 precursor		0.845976	0.0237191	1.15192	0.885192	0.0524153	1.13136	1.0781	0.291464	1.15851
83	R21	9.23	9.23	32.6347	22.4551	19.4611	IPI:IPI00291005.8	IPI:IPI00291005.8|Malate dehydrogenase, cytoplasmic		0.931967	0.291645	1.15479	1.02516	0.813394	1.26014	0.774126	0.231345	1.57015
84	R21	9.16	9.16	40.5773	14.0917	10.3565	IPI:IPI00554737.2	IPI:IPI00554737.2|Serine/threonine-protein phosphatase 2A 65 kDa regulatory subunit A alpha isoform		0.941504	0.548766	1.2614	0.992047	0.942313	1.28633	1.01896	0.882053	1.32677
85	R21	9.12	9.12	42.4299	19.8131	13.0841	IPI:IPI00297779.7	IPI:IPI00297779.7|T-complex protein 1 subunit beta		0.916466	0.0840356	1.10504	0.804706	0.000192215	1.10736	0.937489	0.23887	1.11662
86	R21	9.03	9.03	52.901	26.2799	18.43	IPI:IPI00216592.2	IPI:IPI00216592.2|Isoform C1 of Heterogeneous nuclear ribonucleoproteins C1/C2		0.797083	0.0262258	1.21837	0.758918	0.00551459	1.20572	0.649625	0.000463096	1.24695
87	R21	9.01	9.01	80.8696	80	47.8261	IPI:IPI00008529.1	IPI:IPI00008529.1|60S acidic ribosomal protein P2		0.795705	0.00117394	1.13565	0.855401	0.0141166	1.1298	1.07928	0.180971	1.12056
88	R21	8.91	8.91	27.907	5.37289	4.41059	IPI:IPI00026944.2	IPI:IPI00026944.2|Isoform 1 of Nidogen-1 precursor		0.98484	0.790364	1.12555	0.939635	0.229038	1.11019	0.624481	0.000156617	1.23554
89	R21	8.83	8.83	31.7659	4.00557	2.0202	IPI:IPI00013933.2	IPI:IPI00013933.2|Isoform DPI of Desmoplakin		1.10462	0.127309	1.14073	1.10784	0.0698106	1.11839	0.970493	0.889776	1.57269
90	R21	8.8	8.8	36.7347	21.4286	21.4286	IPI:IPI00549248.4	IPI:IPI00549248.4|Isoform 1 of Nucleophosmin		0.712196	1.27488e-08	1.1036	0.755164	4.04484e-06	1.11468	0.929423	0.188643	1.11667
91	R21	8.79	8.79	39.9594	16.2272	13.5903	IPI:IPI00747810.1	IPI:IPI00747810.1|FSCN1 protein		1.23362	0.0386051	1.21748	1.31843	0.0139891	1.23186	1.68224	0.00424092	1.38014
92	R21	8.74	8.74	38.1625	23.6749	23.6749	IPI:IPI00216308.5	IPI:IPI00216308.5|Voltage-dependent anion-selective channel protein 1		1.03075	0.538526	1.12525	0.895458	0.0958168	1.14864	0.687083	0.0488099	1.45133
93	R21	8.71	8.71	32.0574	10.2073	6.06061	IPI:IPI00022434.2	IPI:IPI00022434.2|ALB protein		1.23421	0.0221581	1.19432	2.98741	3.62818e-08	1.3396	1.31714	0.0803121	1.36507
94	R21	8.58	8.58	46.4286	37.9464	33.4821	IPI:IPI00220301.5	IPI:IPI00220301.5|Peroxiredoxin-6		1.3039	0.00642216	1.19754	1.23013	0.0284158	1.20018	1.2665	0.098864	1.33005
95	R21	8.52	8.52	60.3175	35.7143	26.9841	IPI:IPI00018534.4	IPI:IPI00018534.4|Histone H2B type 1-L		0.954869	0.434903	1.13636	0.735462	0.0210189	1.28277	0.418814	0.00184723	1.57217
96	R21	8.47	8.47	33.4559	13.6029	11.3971	IPI:IPI00744315.1	IPI:IPI00744315.1|60 kDa protein		1.14775	0.252017	1.28341	1.11563	0.307076	1.24896	0.959408	0.762838	1.33703
97	R21	8.47	8.47	55.0562	35.206	28.4644	IPI:IPI00795292.1	IPI:IPI00795292.1|NME1-NME2 protein		1.0164	0.933288	1.5139	0.810686	0.245329	1.45408	0.80332	0.300463	1.55425
98	R21	8.44	8.44	50.4425	35.8407	28.3186	IPI:IPI00784459.1	IPI:IPI00784459.1|24 kDa protein		1.01803	0.854318	1.21666	1.02488	0.759231	1.17525	1.15906	0.108797	1.19947
99	R21	8.38	8.38	44.2584	15.5502	13.6364	IPI:IPI00028091.3	IPI:IPI00028091.3|Actin-like protein 3		0.877738	0.167965	1.21144	0.959796	0.606742	1.1802	1.34792	0.000671129	1.16243
100	R21	8.33	8.33	30.6431	10.3405	7.18789	IPI:IPI00014516.1	IPI:IPI00014516.1|Isoform 1 of Caldesmon		0.965781	0.72577	1.23734	0.869283	0.070266	1.16607	1.26392	0.103363	1.33579
101	R21	8.32	8.32	32.1622	15.9459	13.2432	IPI:IPI00001734.2	IPI:IPI00001734.2|Isoform 1 of Phosphoserine aminotransferase		1.25805	0.0107269	1.18223	1.14692	0.113805	1.19044	1.13294	0.346647	1.31642
102	R21	8.29	8.29	54.0166	23.5457	23.5457	IPI:IPI00014177.3	IPI:IPI00014177.3|Septin-2		0.795845	0.136847	1.37914	0.92607	0.552628	1.33811	0.99985	0.999139	1.38256
103	R21	8.25	8.25	41.9753	26.749	17.6955	IPI:IPI00011253.3	IPI:IPI00011253.3|40S ribosomal protein S3		0.918377	0.478929	1.29136	0.956288	0.661053	1.24401	1.20131	0.242171	1.38623
104	R21	8.21	16.52	74.1935	34.6774	34.6774	IPI:IPI00010779.4	IPI:IPI00010779.4|Isoform 1 of Tropomyosin alpha-4 chain		0.867282	0.111456	1.19624	0.908121	0.215998	1.17188	0.962562	0.73969	1.27031
106	R21	8.12	8.12	50	39.5349	39.5349	IPI:IPI00220278.5	IPI:IPI00220278.5|Myosin regulatory light chain 2, smooth muscle isoform		0.926968	0.488986	1.31863	1.06611	0.358609	1.18708	1.72709	0.0629628	1.81063
105	R21	8.12	8.12	34.3465	19.4529	19.4529	IPI:IPI00216682.5	IPI:IPI00216682.5|Calponin-3		1.02946	0.789912	1.27028	0.960787	0.630526	1.19679	1.12025	0.439776	1.36589
107	R21	8.1	8.1	68.5714	41.4286	41.4286	IPI:IPI00815642.1	IPI:IPI00815642.1|TMSB4X protein (Fragment)		1.02811	0.709759	1.18028	0.815535	0.00693673	1.13934	0.695939	0.0208967	1.3384
108	R21	7.91	7.91	42.8894	13.3183	6.99774	IPI:IPI00641829.5	IPI:IPI00641829.5|BAT1 protein		1.07089	0.323985	1.15719	0.9988	0.982937	1.12839	0.921939	0.395705	1.22435
109	R21	7.87	7.87	33.995	7.07196	5.21092	IPI:IPI00479217.1	IPI:IPI00479217.1|Isoform Short of Heterogeneous nuclear ribonucleoprotein U		0.845725	0.0135333	1.13819	0.902686	0.134666	1.1465	0.88516	0.147703	1.18366
110	R21	7.73	7.73	50.2183	28.821	21.3974	IPI:IPI00790768.1	IPI:IPI00790768.1|26 kDa protein		1.15899	0.0998455	1.19757	1.16953	0.0895725	1.20294	1.20126	0.194914	1.33784
111	R21	7.56	7.56	54.2169	20.7831	12.6506	IPI:IPI00217966.7	IPI:IPI00217966.7|Isoform 1 of L-lactate dehydrogenase A chain		1.2459	0.0076663	1.16585	1.28601	0.00459637	1.17748	1.41129	0.000632193	1.19309
112	R21	7.54	7.54	32.0416	7.46692	3.78072	IPI:IPI00645078.1	IPI:IPI00645078.1|Ubiquitin-activating enzyme E1		1.21092	0.0317863	1.18729	1.09528	0.358335	1.23073	0.978418	0.856601	1.29369
113	R21	7.51	7.51	34.9745	13.073	4.75382	IPI:IPI00746388.1	IPI:IPI00746388.1|Ezrin		1.43647	0.0143464	1.30312	1.35246	0.0161294	1.25763	1.54296	0.101579	1.73213
114	R21	7.42	7.43	52.4631	14.0394	14.0394	IPI:IPI00025491.1	IPI:IPI00025491.1|Eukaryotic initiation factor 4A-I		0.879643	0.0138699	1.10459	0.853852	0.00919859	1.1216	0.746235	0.000401179	1.15683
115	R21	7.38	7.38	32.3323	11.011	4.004	IPI:IPI00000877.1	IPI:IPI00000877.1|150 kDa oxygen-regulated protein precursor		0.947723	0.744971	1.42514	0.916079	0.457379	1.28463	1.1557	0.458792	1.51413
116	R21	7.3	10.07	57.6503	26.5027	21.0383	IPI:IPI00796337.1	IPI:IPI00796337.1|poly(rC)-binding protein 2 isoform a		1.34345	0.0395995	1.32064	1.55058	0.031647	1.47918	1.53573	0.0357347	1.48401
117	R21	7.25	7.25	38.4259	18.287	8.10185	IPI:IPI00171438.2	IPI:IPI00171438.2|Thioredoxin domain-containing protein 5 precursor		0.737999	0.0381851	1.32887	0.816939	0.0585856	1.23468	1.11374	0.169903	1.17439
118	R21	7.1	7.1	32.0388	17.1521	17.1521	IPI:IPI00015262.10	IPI:IPI00015262.10|Calponin-2		0.926172	0.602439	1.38566	0.936076	0.621941	1.34588	1.33807	0.0754248	1.38939
119	R21	7.02	7.02	31.7221	25.9819	17.8248	IPI:IPI00015842.1	IPI:IPI00015842.1|Reticulocalbin-1 precursor		0.782161	0.0755168	1.31795	0.823774	0.0271387	1.18178	1.2902	0.0574378	1.3028
120	R21	6.98	6.98	50.289	26.3006	8.3815	IPI:IPI00218918.5	IPI:IPI00218918.5|Annexin A1		0.96797	0.524957	1.11203	1.15658	0.0565523	1.16181	1.38705	0.00230939	1.21601
121	R21	6.95	6.95	36.445	8.4399	7.03325	IPI:IPI00026314.1	IPI:IPI00026314.1|Isoform 1 of Gelsolin precursor		1.04294	0.741684	1.36368	1.22771	0.0754617	1.26584	1.01627	0.905224	1.37444
122	R21	6.92	6.92	23.9186	14.5038	14.5038	IPI:IPI00156689.3	IPI:IPI00156689.3|Synaptic vesicle membrane protein VAT-1 homolog		1.20876	0.408873	1.66607	1.35436	0.222109	1.70805	1.49666	0.145709	1.78064
123	R21	6.9	6.9	32.1637	10.3801	8.47953	IPI:IPI00029111.2	IPI:IPI00029111.2|DPYSL3 protein		1.17141	0.561271	1.92332	1.31077	0.262953	1.7363	1.53809	0.268879	2.37464
125	R21	6.89	6.9	45.509	27.5449	9.28144	IPI:IPI00219217.3	IPI:IPI00219217.3|L-lactate dehydrogenase B chain		0.870955	0.38949	1.401	0.883229	0.510465	1.49019	0.876364	0.492608	1.50126
124	R21	6.89	7.22	52.549	25.4902	15.6863	IPI:IPI00000816.1	IPI:IPI00000816.1|14-3-3 protein epsilon		1.01374	0.876617	1.20332	1.06746	0.530322	1.24313	0.805688	0.132453	1.33655
126	R21	6.83	6.83	23.2243	1.80801	1.39905	IPI:IPI00456969.1	IPI:IPI00456969.1|Dynein heavy chain, cytosolic		0.954864	0.55663	1.1936	0.945464	0.581777	1.25272	1.21505	0.226713	1.40062
127	R21	6.77	6.77	40.7407	34.2593	34.2593	IPI:IPI00217236.4	IPI:IPI00217236.4|Tubulin-specific chaperone A		1.292	0.347411	2.08217	1.31768	0.529249	3.4468	1.00392	0.991555	2.95358
128	R21	6.74	6.74	53.271	32.243	23.8318	IPI:IPI00024915.2	IPI:IPI00024915.2|Isoform Mitochondrial of Peroxiredoxin-5, mitochondrial precursor		0.866807	0.045039	1.14949	0.90043	0.196352	1.1793	1.18421	0.0977836	1.22611
130	R21	6.72	6.72	28.2051	19.2308	14.5299	IPI:IPI00796462.1	IPI:IPI00796462.1|27 kDa protein		1.23111	0.200335	1.43693	1.28858	0.309134	1.74802	1.19378	0.462349	1.68523
129	R21	6.72	6.72	23.2143	7.26191	5.83333	IPI:IPI00002966.1	IPI:IPI00002966.1|Heat shock 70 kDa protein 4		1.00186	0.977124	1.1592	0.961948	0.731678	1.28649	0.911504	0.557526	1.41784
131	R21	6.7	6.7	37.1212	19.697	15.1515	IPI:IPI00419880.6	IPI:IPI00419880.6|40S ribosomal protein S3a		0.997491	0.980911	1.25986	0.925585	0.520731	1.2992	0.839818	0.220144	1.3494
132	R21	6.67	6.67	43.5556	30.6667	16.4444	IPI:IPI00178440.3	IPI:IPI00178440.3|Elongation factor 1-beta		1.05785	0.744415	1.4801	1.10978	0.679342	1.75083	1.46587	0.211812	1.91532
133	R21	6.62	6.62	45.9016	21.3115	18.0328	IPI:IPI00006980.1	IPI:IPI00006980.1|Protein C14orf166		1.08985	0.479944	1.3136	1.17155	0.452411	1.60105	1.0835	0.697454	1.59697
134	R21	6.6	6.6	26.7025	12.724	9.49821	IPI:IPI00027497.5	IPI:IPI00027497.5|Glucose-6-phosphate isomerase		1.16968	0.0493851	1.16911	1.2174	0.00721344	1.14189	1.02342	0.852927	1.3051
135	R21	6.59	6.59	61.3915	5.18417	2.04638	IPI:IPI00021033.2	IPI:IPI00021033.2|Isoform 1 of Collagen alpha-1(III) chain precursor		1.05437	0.728066	1.40356	1.18813	0.142432	1.27679	2.20564	0.00444996	1.59349
136	R21	6.59	6.59	36.3636	16.9091	7.45455	IPI:IPI00334175.3	IPI:IPI00334175.3|Isoform 2 of Polypyrimidine tract-binding protein 1		0.995992	0.965347	1.2104	0.993043	0.91055	1.13695	0.917986	0.179302	1.13649
137	R21	6.5	6.5	25.5295	1.29811	0.956502	IPI:IPI00024284.4	IPI:IPI00024284.4|Basement membrane-specific heparan sulfate proteoglycan core protein precursor		0.952473	0.551859	1.217	1.20184	0.176204	1.34112	0.974163	0.851302	1.38722
138	R21	6.48	6.48	66.6667	37.8788	30.303	IPI:IPI00456898.1	IPI:IPI00456898.1|similar to ribosomal protein S12		1.44536	0.0914779	1.55738	1.31101	0.220122	1.59911	1.11975	0.713741	1.98601
139	R21	6.43	7.78	49.6802	15.9915	5.75693	IPI:IPI00306959.10	IPI:IPI00306959.10|Keratin, type II cytoskeletal 7		1.20249	0.0526175	1.20548	1.26506	0.0174105	1.20431	1.8762	0.000303519	1.32158
140	R21	6.42	6.42	15.4701	4.61538	3.16239	IPI:IPI00296099.6	IPI:IPI00296099.6|Thrombospondin-1 precursor		1.10473	0.595571	1.57156	1.07412	0.794784	1.90288	1.1682	0.556487	1.88637
141	R21	6.4	6.4	30.198	12.0462	10.396	IPI:IPI00746165.2	IPI:IPI00746165.2|Isoform 1 of WD repeat protein 1		0.985606	0.927598	1.43913	0.980562	0.904728	1.45367	0.974673	0.900827	1.58393
142	R21	6.3	6.3	45.068	10.3741	8.67347	IPI:IPI00402182.2	IPI:IPI00402182.2|Isoform 2 of Heterogeneous nuclear ribonucleoprotein Q		1.01608	0.919523	1.423	0.996707	0.985105	1.49682	1.13525	0.480942	1.4855
143	R21	6.3	6.3	24.4604	8.27338	6.47482	IPI:IPI00290566.1	IPI:IPI00290566.1|T-complex protein 1 subunit alpha		0.867238	0.0967668	1.18983	0.899956	0.0714114	1.12379	0.848675	0.0191444	1.13918
144	R21	6.29	6.29	40.7197	8.14394	8.14394	IPI:IPI00260715.5	IPI:IPI00260715.5|Fus-like protein (Fragment)		1.05489	0.62342	1.25646	1.10987	0.254981	1.20728	0.871438	0.52513	1.57288
145	R21	6.21	6.21	28.1564	7.3743	4.80447	IPI:IPI00789551.1	IPI:IPI00789551.1|100 kDa protein		1.17336	0.363476	1.47554	1.07938	0.651696	1.46703	0.834049	0.526692	1.90466
146	R21	6.17	6.17	28.503	6.70659	2.75449	IPI:IPI00438229.2	IPI:IPI00438229.2|Isoform 1 of Transcription intermediary factor 1-beta		1.11464	0.135934	1.16079	0.969649	0.688819	1.18122	1.00605	0.964603	1.33947
147	R21	6.05	6.05	55.8699	11.174	4.52617	IPI:IPI00010740.1	IPI:IPI00010740.1|Isoform Long of Splicing factor, proline- and glutamine-rich		0.902165	0.00345519	1.06437	0.799699	0.00433233	1.15034	0.677359	0.00956826	1.31946
148	R21	6.02	6.02	26.6055	8.48624	8.48624	IPI:IPI00747497.1	IPI:IPI00747497.1|50 kDa protein		0.985302	0.816954	1.1461	0.992085	0.925618	1.1976	1.12946	0.0851428	1.15156
149	R21	6.01	6.01	47.5983	20.0873	20.0873	IPI:IPI00479158.5	IPI:IPI00479158.5|Ribosomal protein L12 variant		0.890607	0.418497	1.42891	0.930713	0.740943	1.66095	0.959637	0.757841	1.35511
150	R21	6	6	20.1613	10.2823	10.2823	IPI:IPI00003909.1	IPI:IPI00003909.1|Solute carrier family 2, facilitated glucose transporter member 3		1.32165	0.0103133	1.22563	1.80849	1.27127e-05	1.22455	2.12747	3.52566e-06	1.26074
151	R21	5.97	14.34	73.3871	25.4032	21.371	IPI:IPI00218319.3	IPI:IPI00218319.3|tropomyosin 3 isoform 2		1	1	1.13305	0.999321	0.99608	4.06553	1.05375	0.384118	1.58155
152	R21	5.95	7.95	42.1212	11.2121	11.2121	IPI:IPI00477150.3	IPI:IPI00477150.3|36 kDa protein		0.890257	0.0748201	1.13759	0.836219	0.00172469	1.10961	0.716092	0.00466568	1.24606
154	R21	5.88	5.88	24.4565	13.8587	10.5978	IPI:IPI00789029.1	IPI:IPI00789029.1|43 kDa protein		0.907967	0.163133	1.15278	0.846089	0.00359766	1.10499	0.920987	0.393932	1.22652
153	R21	5.88	5.88	57.5	11.3636	5.45455	IPI:IPI00807545.1	IPI:IPI00807545.1|Isoform 3 of Heterogeneous nuclear ribonucleoprotein K		1.057	0.649559	1.30578	0.957061	0.759427	1.36435	0.768574	0.398887	1.93497
155	R21	5.87	5.87	52.809	11.236	4.26966	IPI:IPI00031461.1	IPI:IPI00031461.1|Rab GDP dissociation inhibitor beta		1.20153	0.0300692	1.1774	1.18449	0.0541659	1.18849	1.13583	0.192913	1.21832
156	R21	5.83	5.83	39.5904	10.5802	10.5802	IPI:IPI00217975.4	IPI:IPI00217975.4|Lamin-B1		0.831409	0.417156	2.1885	1.06779	0.87866	3.51409	1.23622	0.607583	4.53725
157	R21	5.8	5.8	54.0268	10.7383	10.7383	IPI:IPI00007188.5	IPI:IPI00007188.5|ADP/ATP translocase 2		0.712958	0.0192745	1.31383	0.696232	0.00472955	1.25623	0.967571	0.797617	1.31517
158	R21	5.78	5.78	31.3031	7.50708	4.67422	IPI:IPI00556173.1	IPI:IPI00556173.1|Isoform 6 of Interleukin enhancer-binding factor 3		1.12306	0.39294	1.32345	1.08338	0.496935	1.27663	0.837997	0.308242	1.42764
162	R21	5.7	5.7	22	16.5	16.5	IPI:IPI00016513.5	IPI:IPI00016513.5|Ras-related protein Rab-10		1.19312			1.22439			1.11607
160	R21	5.7	5.7	47.3684	19.1388	19.1388	IPI:IPI00002948.3	IPI:IPI00002948.3|Lin-28 homolog A		1.63249	0.181116	2.2096	1.27577	0.411004	1.96325	0.946771	0.798519	1.65133
159	R21	5.7	5.7	16.2281	5.26316	2.80702	IPI:IPI00784120.1	IPI:IPI00784120.1|127 kDa protein		0.839193	0.0190862	1.14811	0.953444	0.634765	1.2494	0.877644	0.410559	1.41432
161	R21	5.7	5.7	50	38.961	38.961	IPI:IPI00411704.9	IPI:IPI00411704.9|Isoform 1 of Eukaryotic translation initiation factor 5A-1		1.01719	0.802516	1.15422	0.945118	0.362307	1.13657	0.755005	0.00248747	1.17956
163	R21	5.69	5.69	33.9713	19.6172	19.6172	IPI:IPI00219097.4	IPI:IPI00219097.4|High mobility group protein B2		1.31774	0.0281266	1.2668	1.21181	0.0716379	1.23892	0.519479	0.019353	1.65828
164	R21	5.63	5.63	34.4595	9.96622	7.26351	IPI:IPI00289499.3	IPI:IPI00289499.3|Bifunctional purine biosynthesis protein PURH		1.13453	0.448795	1.46411	1.2184	0.148662	1.3388	1.03647	0.848359	1.5512
165	R21	5.61	5.61	53.1969	10.9974	6.90537	IPI:IPI00304692.1	IPI:IPI00304692.1|Heterogeneous nuclear ribonucleoprotein G		1.12242	0.324834	1.29427	0.955576	0.627973	1.2312	0.885641	0.428048	1.39236
166	R21	5.6	5.6	18.6073	6.50685	4.90868	IPI:IPI00001639.2	IPI:IPI00001639.2|Importin beta-1 subunit		1.06928	0.328023	1.16645	1.08198	0.428896	1.26548	1.33418	0.0460085	1.32528
167	R21	5.57	5.57	20.7317	7.31707	5.4878	IPI:IPI00220194.6	IPI:IPI00220194.6|Solute carrier family 2, facilitated glucose transporter member 1		1.14173	0.392491	1.42203	1.30379	0.0194735	1.2336	1.59796	0.00214636	1.27511
168	R21	5.55	5.55	35.305	9.24214	5.36044	IPI:IPI00010720.1	IPI:IPI00010720.1|T-complex protein 1 subunit epsilon		1.38862	0.0487512	1.38549	1.46227	0.0356956	1.41664	1.42969	0.149768	1.66604
169	R21	5.54	5.54	40.591	10.8865	6.84292	IPI:IPI00788671.1	IPI:IPI00788671.1|67 kDa protein		1.04058	0.855302	1.62747	0.983027	0.898344	1.349	1.03803	0.815205	1.42807
170	R21	5.52	5.52	35.085	7.57342	7.57342	IPI:IPI00642971.3	IPI:IPI00642971.3|eukaryotic translation elongation factor 1 delta isoform 1		0.875521	0.316015	1.34637	0.960261	0.751954	1.36638	1.13187	0.527927	1.57236
171	R21	5.52	5.52	36.1111	13.8889	13.8889	IPI:IPI00019927.2	IPI:IPI00019927.2|26S proteasome non-ATPase regulatory subunit 7		0.840888	0.403182	1.76459	0.897808	0.574592	1.72678	0.906115	0.562747	1.54381
172	R21	5.46	5.46	19.3595	7.86026	4.94905	IPI:IPI00294578.1	IPI:IPI00294578.1|Isoform 1 of Protein-glutamine gamma-glutamyltransferase 2		0.985159	0.890812	1.29108	0.912677	0.276038	1.20516	2.08765	0.00196007	1.43684
173	R21	5.42	5.42	35.7771	14.0762	14.0762	IPI:IPI00549885.4	IPI:IPI00549885.4|Isoform 2 of Pyruvate dehydrogenase E1 component subunit beta, mitochondrial precursor		0.966704	0.846174	1.57504	0.945285	0.693303	1.44529	1.20284	0.0194938	1.1454
174	R21	5.41	5.41	34.024	4.6892	4.6892	IPI:IPI00646058.2	IPI:IPI00646058.2|Scaffold attachment factor B		0.781211	0.609894	86.6828	0.658722	0.198006	5.50182	0.653351	0.0156561	1.14228
175	R21	5.34	5.34	37.4126	11.3636	11.3636	IPI:IPI00257508.4	IPI:IPI00257508.4|Dihydropyrimidinase-related protein 2		0.992345	0.898435	1.1517	1.02909	0.802738	1.30828	0.933425	0.466074	1.24192
176	R21	5.32	5.32	52.6984	9.68254	5.2381	IPI:IPI00604710.2	IPI:IPI00604710.2|solute carrier family 3 (activators of dibasic and neutral amino acid transport), member 2 isoform c		0.968684	0.739209	1.25015	1.03719	0.666061	1.21771	1.28064	0.250037	1.60865
177	R21	5.32	5.32	32.4627	26.8657	14.9254	IPI:IPI00017596.3	IPI:IPI00017596.3|Microtubule-associated protein RP/EB family member 1		0.992364	0.912227	1.16307	1.01716	0.786201	1.14575	0.928885	0.353239	1.18391
178	R21	5.29	5.29	26.576	2.53399	1.79234	IPI:IPI00010800.1	IPI:IPI00010800.1|Nestin		0.933868	0.379074	1.20006	0.977768	0.713955	1.16063	1.04006	0.83885	1.57236
179	R21	5.22	49	77.3034	67.191	64.4944	IPI:IPI00007752.1	IPI:IPI00007752.1|Tubulin beta-2C chain		1.06789	0.38746	1.18829	0.965915	0.415937	1.10202	0.952873	0.718209	1.36647
180	R21	5.16	5.16	27.7567	3.65019	2.12928	IPI:IPI00742905.1	IPI:IPI00742905.1|ATP-dependent RNA helicase A		0.980373	0.820108	1.20262	0.935893	0.377509	1.16875	0.853548	0.394737	1.47832
181	R21	5.12	5.12	24.1888	16.5192	10.3245	IPI:IPI00295741.4	IPI:IPI00295741.4|Cathepsin B precursor		1.30012	0.00433961	1.15534	1.64757	0.00146852	1.24708	2.08699	0.00127297	1.37226
183	R21	5.1	5.1	31.3953	13.5659	10.0775	IPI:IPI00029997.1	IPI:IPI00029997.1|6-phosphogluconolactonase		1.59794	0.269464	2.56716	1.69005	0.180218	2.33224	1.70231	0.221771	2.59861
184	R21	5.1	5.1	23.0769	17.7885	17.7885	IPI:IPI00216587.9	IPI:IPI00216587.9|40S ribosomal protein S8		1.27971			1.06709	0.870615	54.8016	1.3546
182	R21	5.1	5.1	32.3887	17.8138	12.5506	IPI:IPI00797983.1	IPI:IPI00797983.1|Ribosomal protein L5		0.910051	0.717895	2.12841	0.840041	0.384775	1.72693	0.764662	0.562092	3.72015
185	R21	5.07	5.07	24.4367	9.18544	4.67938	IPI:IPI00008557.4	IPI:IPI00008557.4|insulin-like growth factor 2 mRNA binding protein 1		1.09436	0.416581	1.35697	1.19475	0.204131	1.41904	0.952815	0.911897	3.59365
186	R21	5.05	5.05	34.3874	20.5534	15.8103	IPI:IPI00001960.4	IPI:IPI00001960.4|Chloride intracellular channel protein 4		1.54951	0.0193162	1.37852	1.54382	0.0109084	1.30801	2.11635	0.0251419	1.81568
187	R21	5.05	5.05	28.0702	14.0351	14.0351	IPI:IPI00455557.1	IPI:IPI00455557.1|12 kDa protein		0.841792	0.000981199	1.0976	0.834813	0.004329	1.1261	0.952635	0.55878	1.18266
188	R21	5.04	5.04	16.8649	4.54054	3.02703	IPI:IPI00797126.1	IPI:IPI00797126.1|Similar to Nascent polypeptide associated complex alpha subunit		1.00549	0.95799	1.25055	0.898595	0.132395	1.15581	0.830162	0.108823	1.26381
189	R21	5.02	5.02	37.9487	8.71795	6.15385	IPI:IPI00005198.2	IPI:IPI00005198.2|Interleukin enhancer-binding factor 2		0.97477	0.830707	1.33867	0.841443	0.0452909	1.18251	0.734312	0.0243264	1.28757
192	R21	5	5	50.8287	28.1768	18.232	IPI:IPI00215914.5	IPI:IPI00215914.5|ADP-ribosylation factor 1		1.08514	0.508747	1.31317	1.09937	0.372195	1.26	1.2808	0.0515321	1.28348
190	R21	5	7.1	39.1946	8.5906	7.11409	IPI:IPI00789324.1	IPI:IPI00789324.1|JUP protein		0.77303	0.128547	1.48161	0.881868	0.617658	2.05627	0.933506	0.558523	1.39605
191	R21	5	5	26.0949	6.20438	4.37956	IPI:IPI00784090.2	IPI:IPI00784090.2|T-complex protein 1 subunit theta		0.993243	0.977222	2.00584	0.8911	0.663973	2.14714	0.781678	0.505944	2.83008
193	R21	4.96	4.96	30.4786	18.8917	10.8312	IPI:IPI00291419.5	IPI:IPI00291419.5|Acetyl-CoA acetyltransferase, cytosolic		1.22237	0.0847059	1.27683	0.989316	0.92027	1.3229	1.15326	0.610473	2.04902
194	R21	4.93	4.93	73.1343	24.8756	10.9453	IPI:IPI00216138.6	IPI:IPI00216138.6|Transgelin		0.917975	0.321848	1.1936	0.942729	0.505956	1.20097	1.49926	0.000481046	1.21963
195	R21	4.85	4.85	74.5455	21.3636	14.5455	IPI:IPI00647915.1	IPI:IPI00647915.1|24 kDa protein		0.894475	0.185084	1.18722	0.939545	0.470187	1.19569	1.68776	0.000334051	1.28283
197	R21	4.84	4.84	16.3421	4.31837	4.31837	IPI:IPI00013744.1	IPI:IPI00013744.1|Integrin alpha-2 precursor		1.04836	0.631075	2.50152	1.22855	0.0885089	1.3266	1.39567	0.0232131	1.2952
196	R21	4.84	4.84	37.7778	8.25397	3.49206	IPI:IPI00216694.3	IPI:IPI00216694.3|plastin 3		1.05234	0.674208	1.41876	1.06866	0.172854	1.12593	1.12426	0.532891	1.69964
198	R21	4.83	4.83	31.1871	8.4507	8.4507	IPI:IPI00395676.1	IPI:IPI00395676.1|Isoform 2 of UTP--glucose-1-phosphate uridylyltransferase 2		0.775433	0.00104902	1.13245	0.755161	0.000948513	1.14498	0.787063	0.0122801	1.19124
199	R21	4.8	4.8	43.3962	18.3962	13.2075	IPI:IPI00031169.1	IPI:IPI00031169.1|Ras-related protein Rab-2A		1.01388	0.944584	1.78794	1.13293	0.652025	2.03821	1.39432	0.281386	2.09952
200	R21	4.78	4.79	24.3045	6.00293	3.80673	IPI:IPI00018219.1	IPI:IPI00018219.1|Transforming growth factor-beta-induced protein ig-h3 precursor		0.886921	0.148575	1.21827	0.899508	0.407349	1.41991	1.16304	0.788329	4.30872
201	R21	4.76	4.76	23.7925	4.9195	3.13059	IPI:IPI00028931.2	IPI:IPI00028931.2|desmoglein 2 preproprotein		1.19544	0.146894	1.30673	1.32234	0.00982564	1.20163	1.26497	0.365067	1.79874
202	R21	4.74	4.74	73.4694	46.2585	19.7279	IPI:IPI00386621.1	IPI:IPI00386621.1|CALM3 protein		1.05315	0.38051	1.12945	0.902661	0.0895895	1.12766	0.49477	4.77522e-06	1.24787
203	R21	4.67	4.67	43.7037	26.6667	20.7407	IPI:IPI00219219.3	IPI:IPI00219219.3|Galectin-1		0.845135	0.376681	1.49963	0.670632	0.030292	1.42331	0.644227	0.0156057	1.4005
204	R21	4.66	4.66	44.4795	11.9874	6.94006	IPI:IPI00008530.1	IPI:IPI00008530.1|60S acidic ribosomal protein P0		0.902793	0.322234	1.25495	0.80226	0.0345078	1.22022	0.944385	0.668024	1.3531
205	R21	4.64	4.64	34.7578	4.78632	1.1396	IPI:IPI00783931.1	IPI:IPI00783931.1|Isoform 1 of Collagen alpha-1(XVIII) chain precursor		1.50833	0.0110017	1.33372	1.48129	0.0141111	1.34564	1.62734	0.0278177	1.52485
206	R21	4.64	4.64	43.0556	8.33333	5.78704	IPI:IPI00815732.1	IPI:IPI00815732.1|phosphoribosylaminoimidazole carboxylase, phosphoribosylaminoimidazole succinocarboxamide synthetase isoform 1		2.04385	0.0138199	1.67903	1.85938	0.0135318	1.56447	1.54061	0.0641565	1.591
209	R21	4.62	4.62	33.1707	31.2195	23.4146	IPI:IPI00025512.2	IPI:IPI00025512.2|Heat-shock protein beta-1		0.837507	0.126609	1.27105	1.34661	0.0387405	1.32034	1.88248	7.3703e-05	1.21678
207	R21	4.62	4.62	19.3243	5.27027	5.27027	IPI:IPI00293655.3	IPI:IPI00293655.3|ATP-dependent RNA helicase DDX1		1.35634	0.576341	7.26327	1.8192	0.325496	7.33651	1.72153	0.297688	5.34051
208	R21	4.62	4.62	23.0496	14.8936	9.92908	IPI:IPI00014230.1	IPI:IPI00014230.1|Complement component 1 Q subcomponent-binding protein, mitochondrial precursor		0.699882	0.0421099	1.39495	0.708917	0.0538958	1.42367	0.851842	0.2486	1.39089
210	R21	4.57	4.57	33.6634	11.8812	5.94059	IPI:IPI00550689.3	IPI:IPI00550689.3|UPF0027 protein C22orf28		1.03166	0.614104	1.14455	0.952187	0.376422	1.12649	0.969405	0.804458	1.31737
212	R21	4.55	4.55	46.6368	19.2825	14.7982	IPI:IPI00018352.1	IPI:IPI00018352.1|Ubiquitin carboxyl-terminal hydrolase isozyme L1		1.28582	0.22526	1.56375	0.91994	0.563851	1.3852	1.01189	0.9364	1.39227
211	R21	4.55	4.55	22.4458	6.50155	5.26316	IPI:IPI00025874.2	IPI:IPI00025874.2|Dolichyl-diphosphooligosaccharide--protein glycosyltransferase 67 kDa subunit precursor		0.845824	0.171005	1.3462	0.734073	0.184296	1.70833	0.812993	0.126276	1.34753
213	R21	4.52	4.52	23.1707	13.0081	9.34959	IPI:IPI00029623.1	IPI:IPI00029623.1|Proteasome subunit alpha type 6		1.61005	0.0634368	1.69195	1.8882	0.078534	2.15964	1.74346	0.139507	2.42294
214	R21	4.47	4.47	22.482	6.65468	6.65468	IPI:IPI00012585.1	IPI:IPI00012585.1|Beta-hexosaminidase beta chain precursor		1.20718	0.17892	1.36317	1.20703	0.112796	1.28639	1.14517	0.467084	1.55737
215	R21	4.46	4.46	22.4422	12.8713	9.57096	IPI:IPI00014572.1	IPI:IPI00014572.1|SPARC precursor		0.933443	0.74777	1.86214	0.924954	0.0869997	1.10399	0.894394	0.692462	2.25916
216	R21	4.45	4.45	21.9261	6.19089	1.20378	IPI:IPI00745518.1	IPI:IPI00745518.1|Microtubule-associated protein 4 isoform 1 variant (Fragment)		0.798774	0.00574251	1.14513	0.76231	0.035794	1.28088	0.960671	0.625602	1.20441
217	R21	4.42	4.42	42.4242	19.697	5.0505	IPI:IPI00027350.3	IPI:IPI00027350.3|Peroxiredoxin-2		1.10745	0.118616	1.14192	1.00274	0.973508	1.19364	0.825199	0.1327	1.29748
218	R21	4.4	4.4	29.3539	6.32022	4.21348	IPI:IPI00783872.1	IPI:IPI00783872.1|79 kDa protein		1.26795	0.547073	4.14488	1.25976	0.473849	3.11311	1.1448	0.283416	1.49256
219	R21	4.4	4.4	44.9275	17.3913	12.5604	IPI:IPI00016342.1	IPI:IPI00016342.1|Ras-related protein Rab-7		0.697205	0.0337726	1.34001	0.762398	0.217617	1.92914	0.8176	0.324583	1.9523
220	R21	4.38	4.38	35.5353	11.3895	7.28929	IPI:IPI00018398.4	IPI:IPI00018398.4|26S protease regulatory subunit 6A		1.06142	0.568678	1.28572	0.955775	0.679287	1.30366	0.939725	0.523002	1.26221
222	R21	4.37	4.37	25.9928	12.6354	8.66426	IPI:IPI00301311.1	IPI:IPI00301311.1|Isoform 2 of Protein SET		1.04731	0.506759	1.19264	0.902192	0.256919	1.22979	0.934047	0.721234	1.59133
221	R21	4.37	4.37	28.3799	7.26257	2.23464	IPI:IPI00221106.5	IPI:IPI00221106.5|splicing factor 3B subunit 2		1.26104	0.323227	1.77167	0.894906	0.354519	1.34262	0.652701	0.0330717	1.4488
223	R21	4.36	11.46	60.582	15.6085	15.3439	IPI:IPI00419373.1	IPI:IPI00419373.1|Isoform 1 of Heterogeneous nuclear ribonucleoprotein A3		0.890812	0.0714282	1.13569	0.888466	0.00994622	1.08841	0.842607	0.0393613	1.17529
224	R21	4.36	4.36	37.9377	17.3152	2.72374	IPI:IPI00291510.3	IPI:IPI00291510.3|Inosine-5'-monophosphate dehydrogenase 2		0.867352	0.191967	1.25896	0.792013	0.0220497	1.20715	0.730943	0.0559614	1.38258
225	R21	4.35	4.35	63.6943	11.465	8.28025	IPI:IPI00304596.3	IPI:IPI00304596.3|Non-POU domain-containing octamer-binding protein		0.865084	0.203497	1.2902	0.896026	0.4869	1.43727	0.761703	0.411147	2.12593
227	R21	4.33	4.33	22.9145	5.91341	1.68955	IPI:IPI00419482.2	IPI:IPI00419482.2|Isoform 1 of Catenin delta-1		1.27435	0.346124	1.99743	1.35839	0.341851	2.20127	1.15203	0.713214	2.70586
226	R21	4.33	4.33	22.988	1.51394	1.51394	IPI:IPI00794340.1	IPI:IPI00794340.1|273 kDa protein		0.942137	0.456037	1.19564	1.02526	0.811688	1.26934	1.0812	0.602308	1.40277
228	R21	4.32	4.32	58.9744	12.3077	7.69231	IPI:IPI00220739.3	IPI:IPI00220739.3|Membrane-associated progesterone receptor component 1		0.858894	0.352091	1.44634	0.897018	0.536437	1.50033	0.9335	0.690517	1.49612
229	R21	4.29	4.29	45.3608	4.38144	4.38144	IPI:IPI00643196.1	IPI:IPI00643196.1|Phosphofructokinase, platelet		1.12808	0.287166	1.28725	1.15145	0.202316	1.27265	1.50494	0.0656898	1.55822
232	R21	4.28	4.28	19.4093	6.11814	6.11814	IPI:IPI00008453.3	IPI:IPI00008453.3|Coronin-1C		1.12371	0.750386	3.96198	1.32399	0.370267	2.86733	1.46569	0.00681463	1.14626
230	R21	4.28	4.28	19.5173	4.82686	2.93809	IPI:IPI00295851.4	IPI:IPI00295851.4|Coatomer subunit beta		0.921336	0.425807	1.27517	0.948785	0.783192	1.5928	0.965848	0.797297	1.36071
231	R21	4.28	4.28	42.0712	10.356	10.356	IPI:IPI00216027.2	IPI:IPI00216027.2|Isoform 4 of Voltage-dependent anion-selective channel protein 2		0.704833	0.257759	6.71773	0.844098	0.679802	50.1146	0.522582	0.0828388	2.94195
233	R21	4.24	4.24	41.0042	10.0418	10.0418	IPI:IPI00797719.1	IPI:IPI00797719.1|26 kDa protein		0.854086	0.185099	1.31501	0.928152	0.556171	1.35544	1.31648	0.0210874	1.23757
234	R21	4.2	4.2	58.5366	23.1707	23.1707	IPI:IPI00010204.1	IPI:IPI00010204.1|Splicing factor, arginine/serine-rich 3		0.936581	0.419065	1.19127	0.881974	0.126389	1.18372	0.932345	0.62732	1.37065
235	R21	4.19	4.19	45.8509	4.64135	4.64135	IPI:IPI00479786.3	IPI:IPI00479786.3|KH-type splicing regulatory protein		1.25856	0.0264064	1.21202	1.1956	0.0677847	1.21624	1.28354	0.219049	1.54854
236	R21	4.17	4.17	50.2315	7.40741	7.40741	IPI:IPI00795150.1	IPI:IPI00795150.1|46 kDa protein		1.01538	0.840683	1.17724	0.909225	0.08723	1.11779	1.01306	0.910972	1.28086
240	R21	4.13	4.13	38.2979	11.1702	5.58511	IPI:IPI00032139.1	IPI:IPI00032139.1|Serpin B9		1.42492	0.341296	3.42373	1.53903	0.250153	3.18194	1.44094	0.0596347	1.48133
239	R21	4.13	4.13	42.2917	5.20833	5.20833	IPI:IPI00748411.1	IPI:IPI00748411.1|SHMT2 protein (Fragment)		0.760368	0.181751	1.79609	0.668009	0.0507267	1.50177	1.33663	0.514948	4.9118
238	R21	4.13	4.13	24.6988	4.21687	4.21687	IPI:IPI00784216.2	IPI:IPI00784216.2|Liver phosphofructokinase isoform a		1.1168	0.279759	1.30624	0.996916	0.98542	1.64139	0.978279	0.948433	2.70481
237	R21	4.13	4.14	24.4344	2.35294	2.35294	IPI:IPI00234252.2	IPI:IPI00234252.2|SWI/SNF-related matrix-associated actin-dependent regulator of chromatin subfamily C member 1		1.07846	0.483526	1.27313	1.04954	0.773476	1.46546	0.859141	0.282236	1.36104
242	R21	4.1	4.1	34.5098	6.47059	6.47059	IPI:IPI00296053.3	IPI:IPI00296053.3|Isoform Mitochondrial of Fumarate hydratase, mitochondrial precursor		0.610301	0.0388303	1.53937	0.530461	0.0087032	1.29199	0.853529	0.217513	1.46736
241	R21	4.1	4.44	44.4898	15.9184	12.6531	IPI:IPI00018146.1	IPI:IPI00018146.1|14-3-3 protein theta		1.09761	0.589846	1.87786	1.02447	0.670888	1.23493	0.71264	0.218792	2.27896
243	R21	4.09	4.09	26.9663	10.1124	6.17978	IPI:IPI00009950.1	IPI:IPI00009950.1|Vesicular integral-membrane protein VIP36 precursor		1.07403	0.897571	8.24986	1.31437	0.462375	2.81511	1.52858	0.47568	8.14057
245	R21	4.06	4.06	16.7832	13.2867	13.2867	IPI:IPI00005969.3	IPI:IPI00005969.3|F-actin capping protein subunit alpha-1		0.783534	0.0915698	1.56663	0.877259	0.0539963	1.15196	1.11286	0.562094	5.22458
244	R21	4.06	4.06	26.1128	6.52819	6.52819	IPI:IPI00744692.1	IPI:IPI00744692.1|Transaldolase		0.945219	0.828869	2.13981	0.941636	0.59261	1.33309	1.00271	0.979347	1.31402
246	R21	4.05	4.05	47.0588	25.4902	25.4902	IPI:IPI00220362.5	IPI:IPI00220362.5|10 kDa heat shock protein, mitochondrial		0.781178	0.000291527	1.11278	0.670978	0.000483599	1.19699	0.69009	0.00293638	1.24282
247	R21	4.03	4.03	30.6723	13.8655	9.66387	IPI:IPI00374151.1	IPI:IPI00374151.1|peroxiredoxin 3 isoform b		0.896522	0.68793	2.01724	0.895792	0.613441	1.74795	0.797384	0.477184	2.23073
248	R21	4.02	4.02	33.61	12.8631	12.8631	IPI:IPI00291922.2	IPI:IPI00291922.2|Proteasome subunit alpha type 5		1.02846	0.855653	1.4574	1.03698	0.817442	1.46776	1.03326	0.772983	1.31809
252	R21	4.01	4.01	42.3313	7.36196	7.36196	IPI:IPI00555857.1	IPI:IPI00555857.1|CS0DF038YO05 variant (Fragment)								2.10853
251	R21	4.01	4.01	25.9654	3.99467	3.99467	IPI:IPI00465260.3	IPI:IPI00465260.3|GARS protein		1.03671	0.870979	9.29118	0.721184	0.0534551	1.40344	1.5945	0.0278699	1.4675
254	R21	4.01	4.01	52.809	40.4494	40.4494	IPI:IPI00026087.1	IPI:IPI00026087.1|Barrier-to-autointegration factor		0.995483	0.9852	1.72557	0.927073	0.741278	1.66665	0.904456	0.617257	1.56123
249	R21	4.01	4.01	50.1464	2.19619	2.19619	IPI:IPI00304962.3	IPI:IPI00304962.3|Collagen alpha-2(I) chain precursor		1.14598	0.638775	2.91606	1.30175	0.173013	1.72545	0.860852	0.533798	2.37529
253	R21	4.01	4.01	11.8644	6.21469	6.21469	IPI:IPI00651660.1	IPI:IPI00651660.1|ribosomal protein L3 isoform b		0.705453	0.158434	1.7497	0.657085	0.110734	1.77001	0.703569	0.0461903	1.40767
250	R21	4.01	4.01	33.7033	1.75234	1.75234	IPI:IPI00306322.1	IPI:IPI00306322.1|Collagen alpha-2(IV) chain precursor		0.934673	0.589735	1.42932	0.926327	0.376871	1.26532	0.69291	0.0992914	1.63948
263	R21	4	4	42.1569	26.4706	26.4706	IPI:IPI00790691.1	IPI:IPI00790691.1|similar to Putative S100 calcium-binding protein A11 pseudogene		1.9326	0.00169628	1.45882	2.31328	0.000104529	1.44206	3.14817	8.07146e-08	1.37217
258	R21	4	4	37.7451	13.7255	13.7255	IPI:IPI00008433.4	IPI:IPI00008433.4|40S ribosomal protein S5		2.91902	0.240191	10.3125	2.2587	0.308714	8.3338	2.97728	0.280375	14.0496
265	R21	4	4	22.3301	22.3301	22.3301	IPI:IPI00797738.1	IPI:IPI00797738.1|12 kDa protein		1.37713	0.580571	190.844	1.34877	0.589575	156.977	1.94568	0.423475	760.805
255	R21	4	4	31.3776	7.90816	7.90816	IPI:IPI00644708.1	IPI:IPI00644708.1|TIA-1 related protein isoform 2		1.40251	0.457068	42.6982	1.23227	0.649762	75.7037	1.32492	0.363067	9.9036
256	R21	4	4	33.584	6.26566	6.26566	IPI:IPI00749250.1	IPI:IPI00749250.1|45 kDa protein		1.07339	0.611352	1.42934	1.15003	0.345771	1.43824	1.2589	0.461154	2.19209
259	R21	4	4	34.8837	15.6977	15.6977	IPI:IPI00550900.1	IPI:IPI00550900.1|Translationally-controlled tumor protein		0.795965	0.131658	1.39804	0.951076	0.615472	1.29184	1.0862	0.648499	1.59442
262	R21	4	4	36.4238	17.8808	17.8808	IPI:IPI00221089.5	IPI:IPI00221089.5|40S ribosomal protein S13		0.501161	0.182143	13.2264	0.468409	0.204886	24.8541	0.692094	0.696781	8639.04
257	R21	4	4	33.6066	6.55738	6.55738	IPI:IPI00465121.1	IPI:IPI00465121.1|Galphai2 protein		0.799757			0.766266	0.417017	13.4445	0.685328	0.468138	76.9395
261	R21	4	4	29.375	16.25	16.25	IPI:IPI00478812.1	IPI:IPI00478812.1|similar to ribosomal protein L21		0.700459	0.0394253	1.36825	0.722669	0.305205	2.78152	0.462753	0.0117443	1.43696
264	R21	4	4	46.7153	20.438	20.438	IPI:IPI00219930.7	IPI:IPI00219930.7|Cellular retinoic acid-binding protein 1		1.39409	0.327428	3.04133	1.46079	0.0454395	1.43334	0.409694	0.0192121	1.71606
260	R21	4	4	28.4916	13.9665	13.9665	IPI:IPI00746310.3	IPI:IPI00746310.3|Isoform HMG-R of High mobility group protein HMG-I/HMG-Y		0.771816	0.0230047	1.21075	0.608604	0.0568787	1.68824	0.247807	0.00302918	1.65026
266	R21	4	4	18.75	18.75	18.75	IPI:IPI00026167.3	IPI:IPI00026167.3|NHP2-like protein 1		1.03486	0.74536	2.80025	0.867018	0.698033	34.1703	0.144095	0.113601	84.7458
267	R21	3.98	3.98	37.9227	12.0773	5.55556	IPI:IPI00027223.2	IPI:IPI00027223.2|Isocitrate dehydrogenase [NADP] cytoplasmic	NADP	0.936701	0.513373	1.23263	0.940528	0.372275	1.15337	1.0185	0.875589	1.2796
268	R21	3.98	3.98	19.1571	12.2605	7.66283	IPI:IPI00024911.1	IPI:IPI00024911.1|Endoplasmic reticulum protein ERp29 precursor		0.681313	0.000706405	1.20339	0.668973	5.54389e-05	1.15957	0.843746	0.0108936	1.13228
269	R21	3.95	3.95	46.8852	16.7213	11.8033	IPI:IPI00011913.1	IPI:IPI00011913.1|Heterogeneous nuclear ribonucleoprotein A0		1.03889	0.699367	1.24161	1.10229	0.217463	1.18072	1.34447	0.0182351	1.26192
270	R21	3.94	3.94	19.9029	9.46602	5.09709	IPI:IPI00011229.1	IPI:IPI00011229.1|Cathepsin D precursor		0.717516	0.280155	2.64845	0.868517	0.556103	2.37703	1.03451	0.804697	1.67941
271	R21	3.91	6.84	36.6615	9.36037	6.08424	IPI:IPI00807640.1	IPI:IPI00807640.1|heat shock 70kDa protein 1B		1.16747	0.310277	1.44816	1.18891	0.0605128	1.20354	1.2696	0.0627178	1.29559
272	R21	3.91	3.91	68.9516	13.7097	13.7097	IPI:IPI00215884.4	IPI:IPI00215884.4|Isoform ASF-1 of Splicing factor, arginine/serine-rich 1		1.02692	0.589091	1.12571	1.13923	0.170135	1.23275	1.17871	0.358768	1.51964
273	R21	3.88	3.88	20.3774	5.4717	5.4717	IPI:IPI00028122.1	IPI:IPI00028122.1|Isoform 1 of PC4 and SFRS1-interacting protein		0.960595	0.687716	1.25467	0.85713	0.0905497	1.20294	0.812944	0.300117	1.5492
274	R21	3.82	3.82	28.0702	4.7619	3.63409	IPI:IPI00645194.1	IPI:IPI00645194.1|integrin beta 1 isoform 1A precursor		1.11248	0.469197	1.37119	1.30002	0.117859	1.40726	1.7734	0.0262717	1.63234
275	R21	3.8	3.8	33.8753	8.67209	6.23306	IPI:IPI00168839.1	IPI:IPI00168839.1|Protein FAM10A5		1.18474	0.143866	1.28617	1.17489	0.192326	1.31665	1.13024	0.0397487	1.12072
276	R21	3.79	3.79	20.4601	3.28677	1.39688	IPI:IPI00300371.5	IPI:IPI00300371.5|Isoform 1 of Splicing factor 3B subunit 3		0.766117	0.25673	2.07429	0.904001	0.108981	1.16936	0.998769	0.991508	1.55477
277	R21	3.76	3.76	58.5062	11.2033	11.2033	IPI:IPI00010896.3	IPI:IPI00010896.3|Chloride intracellular channel protein 1		0.873584	0.148733	1.221	1.05834	0.315864	1.1352	1.22525	0.318233	1.57894
279	R21	3.75	3.75	27.1739	19.5652	14.6739	IPI:IPI00220766.4	IPI:IPI00220766.4|Lactoylglutathione lyase		1.12892	0.637509	1.93726	1.33387	0.162644	1.57234	1.41835	0.184609	1.79347
278	R21	3.75	3.75	30.622	15.311	15.311	IPI:IPI00449263.1	IPI:IPI00449263.1|ANP32A protein (Fragment)		1.87569	0.0103417	1.53436	1.53585	0.0700512	1.60816	1.05282	0.843954	1.84555
281	R21	3.73	3.73	22.8426	11.6751	11.6751	IPI:IPI00478231.1	IPI:IPI00478231.1|Ras homolog gene family, member A variant		1.09744	0.415037	1.4803	1.05079	0.370224	1.20434	1.20066	0.358164	1.9441
280	R21	3.73	3.73	12.3311	6.58784	2.53378	IPI:IPI00020984.1	IPI:IPI00020984.1|Calnexin precursor		0.773166	0.00198142	1.15926	0.752865	0.000484341	1.14795	0.972347	0.684022	1.15423
283	R21	3.72	3.72	37.7593	19.0871	7.46888	IPI:IPI00025019.3	IPI:IPI00025019.3|Proteasome subunit beta type 1 precursor		1.06897	0.543048	1.32161	1.17277	0.0572267	1.182	1.01548	0.946017	1.80731
282	R21	3.72	3.72	18.9238	2.06278	2.06278	IPI:IPI00793443.1	IPI:IPI00793443.1|RAN binding protein 5		1.0764	0.0101085	1.01497	0.838268	0.229962	1.56008	0.791036	0.290971	4.32648
284	R21	3.71	5.41	16	3.56364	3.56364	IPI:IPI00028908.3	IPI:IPI00028908.3|Nidogen-2 precursor		1.03629	0.870834	2.29965	1.33336	0.0676771	1.4043	2.15824	0.0561962	2.22965
286	R21	3.71	3.71	39.7436	17.9487	17.9487	IPI:IPI00397808.3	IPI:IPI00397808.3|similar to ubiquitin and ribosomal protein S27a precursor		1.60106	0.528933	14.609	1.61852	0.44873	9.18307	1.24755	0.672541	6.97181
285	R21	3.71	3.71	14.2717	3.51906	3.51906	IPI:IPI00006482.1	IPI:IPI00006482.1|Isoform Long of Sodium/potassium-transporting ATPase alpha-1 chain precursor		0.734234	0.00573934	1.17254	0.812795	0.00215823	1.0853	0.968517	0.54013	1.14195
287	R21	3.7	3.7	22	19.3333	19.3333	IPI:IPI00749013.1	IPI:IPI00749013.1|17 kDa protein		0.992224	0.901702	1.16708	0.945887	0.343996	1.14672	0.896538	0.318558	1.28862
289	R21	3.64	3.64	21.9895	16.7539	16.7539	IPI:IPI00016786.1	IPI:IPI00016786.1|Isoform 2 of Cell division control protein 42 homolog precursor		1.18346	0.0238784	1.12081	1.18784	0.233419	1.55074	1.07113	0.659499	1.78131
288	R21	3.64	3.64	44.2748	5.85242	5.85242	IPI:IPI00395775.6	IPI:IPI00395775.6|Paraspeckle protein 1 beta isoform		1.07947	0.588386	1.49595	0.890723	0.29404	1.33674	0.783466	0.103247	1.39786
290	R21	3.63	3.63	69.3277	15.9664	15.9664	IPI:IPI00003377.1	IPI:IPI00003377.1|Isoform 1 of Splicing factor, arginine/serine-rich 7		0.993271	0.962672	1.45698	1.18627	0.199527	1.36187	1.15899	0.616431	2.12832
291	R21	3.6	3.6	30.3419	15.3846	15.3846	IPI:IPI00219622.3	IPI:IPI00219622.3|Proteasome subunit alpha type 2		0.880814	0.146748	1.2049	0.884078	0.0639978	1.14229	1.07535	0.421288	1.22874
292	R21	3.59	3.59	33.9578	7.96253	5.15222	IPI:IPI00003918.6	IPI:IPI00003918.6|60S ribosomal protein L4		0.579733	0.0222792	1.54689	0.539947	0.00841773	1.47885	0.768728	0.10803	1.40634
293	R21	3.58	3.58	26.6607	2.693	2.693	IPI:IPI00746655.1	IPI:IPI00746655.1|Isoform 2 of Protein FAM62A		0.920782	0.668713	6.23312	1.28495	0.191351	1.74191	1.31406	0.260886	4.51528
294	R21	3.57	3.57	38.835	12.6214	12.6214	IPI:IPI00000495.1	IPI:IPI00000495.1|PNAS-125		0.951127	0.736651	4.26427	0.632109	0.0707714	1.91666	0.886621	0.075074	1.1986
295	R21	3.55	3.55	18.7721	1.81031	0.550964	IPI:IPI00784273.1	IPI:IPI00784273.1|Talin-1		0.848017	0.127543	1.285	0.948433	0.644481	1.39038	0.941648	0.830662	2.07778
296	R21	3.52	5.65	50	27.907	27.907	IPI:IPI00719669.2	IPI:IPI00719669.2|Similar to Myosin regulatory light chain MRCL2		1.19398	0.0964705	1.24648	1.08827	0.211618	1.15959	1.30518	0.133288	1.45568
298	R21	3.5	3.5	34.7418	13.1455	7.98122	IPI:IPI00007611.1	IPI:IPI00007611.1|ATP synthase O subunit, mitochondrial precursor		0.977134	0.433442	1.085	0.994764	0.964509	1.36046	0.9362	0.78718	1.88512
297	R21	3.5	3.5	44.1176	14.7059	4.04412	IPI:IPI00791634.1	IPI:IPI00791634.1|Prohibitin variant (Fragment)		0.838826	0.349985	1.58634	0.80522	0.254118	1.54099	0.76266	0.145479	1.4982
300	R21	3.49	3.49	63.4783	35.6522	7.82609	IPI:IPI00293276.10	IPI:IPI00293276.10|Macrophage migration inhibitory factor		4.25182	6.11384e-05	1.71335	3.61083	0.0001784	1.70882	2.93027	0.000797932	1.70704
299	R21	3.49	3.49	27.1144	12.4378	4.47761	IPI:IPI00787897.1	IPI:IPI00787897.1|similar to RuvB-like 1 (49-kDa TATA box-binding protein-interacting protein) (49 kDa TBP-interacting protein) (TIP49a) (Pontin 52) (Nuclear matrix protein 238) (NMP 238) (54 kDa erythrocyte cytosolic protein) (ECP-54) (TIP60-associated protein 54-a..		1.01087	0.91911	1.28374	1.12405	0.574697	1.61991	1.12167	0.358951	1.32695
301	R21	3.48	3.48	15.234	3.04679	1.19695	IPI:IPI00026216.4	IPI:IPI00026216.4|Puromycin-sensitive aminopeptidase		0.943998	0.756782	1.71697	1.10237	0.607916	1.7212	0.964752	0.887643	1.93834
302	R21	3.46	3.46	25.4902	8.27887	2.17865	IPI:IPI00219005.3	IPI:IPI00219005.3|FK506-binding protein 4		1.05797	0.386403	1.15912	0.955396	0.672994	1.28634	0.925291	0.676659	1.54298
303	R21	3.45	3.45	40.2116	16.4021	16.4021	IPI:IPI00298547.3	IPI:IPI00298547.3|Protein DJ-1		1.56633	0.0308741	1.47871	1.61927	0.0303826	1.51942	1.32567	0.0809498	1.38701
304	R21	3.45	3.45	34.6457	18.8976	18.8976	IPI:IPI00221222.7	IPI:IPI00221222.7|Activated RNA polymerase II transcriptional coactivator p15		1.1237	0.224701	1.23475	1.01093	0.85424	1.14441	1.29067	0.0714646	1.32752
305	R21	3.43	3.43	11.7647	6.45161	2.08729	IPI:IPI00744835.1	IPI:IPI00744835.1|Isoform Sap-mu-9 of Proactivator polypeptide precursor		1.00618	0.992511	12.2341	1.04996	0.943592	13.8116	1.01902	0.98087	20.0181
306	R21	3.42	3.42	16.7608	5.64972	5.64972	IPI:IPI00027626.3	IPI:IPI00027626.3|T-complex protein 1 subunit zeta		0.760833	0.591586	104.563	0.99279	0.955981	3.77185	0.913171	0.830466	68.7766
307	R21	3.4	5.41	35.814	20.9302	20.9302	IPI:IPI00419258.4	IPI:IPI00419258.4|High mobility group protein B1		1.14309	0.2728	1.30442	0.963904	0.69215	1.23449	0.533244	0.0175335	1.61775
308	R21	3.33	3.33	37.9538	10.5611	10.5611	IPI:IPI00004839.1	IPI:IPI00004839.1|Crk-like protein		1.048	0.433345	1.16136	0.965846	0.807161	1.44768	0.725137	0.127449	1.59198
309	R21	3.31	29.03	64.4231	56.25	56.25	IPI:IPI00792677.1	IPI:IPI00792677.1|46 kDa protein		1.92404	0.00525456	1.54832	1.82518	0.00630315	1.51309	1.9454	0.00728936	1.59753
310	R21	3.31	3.31	31.6589	4.08879	4.08879	IPI:IPI00013070.2	IPI:IPI00013070.2|Isoform 1 of Heterogeneous nuclear ribonucleoprotein U-like protein 1		0.735912	0.594276	192.968	0.704163	0.532387	139.037	0.813051	0.0387931	1.17403
313	R21	3.3	3.3	19.4192	2.35935	2.35935	IPI:IPI00029601.4	IPI:IPI00029601.4|Src substrate cortactin		1.31049	0.507138	4.27368	1.05369	0.676816	3.30173	1.8798	0.179206	3.80573
311	R21	3.3	3.79	38.1244	2.19151	0.750247	IPI:IPI00010951.1	IPI:IPI00010951.1|Epiplakin		1.04325	0.650929	1.30871	0.910871	0.220311	1.21216	0.902622	0.645333	1.8955
312	R21	3.3	3.3	26.7025	8.42294	1.97133	IPI:IPI00016801.1	IPI:IPI00016801.1|Glutamate dehydrogenase 1, mitochondrial precursor		1.02438	0.805592	1.24968	1.02075	0.772624	1.17549	0.846317	0.270296	1.39055
314	R21	3.29	7.29	36.6265	15.6627	10.6024	IPI:IPI00003881.5	IPI:IPI00003881.5|Heterogeneous nuclear ribonucleoprotein F		0.94774	0.524832	1.20462	0.980611	0.781868	1.17077	1.00852	0.961751	1.47582
315	R21	3.22	3.22	28.0576	5.03597	2.51799	IPI:IPI00554538.2	IPI:IPI00554538.2|Isoform 3 of Tripeptidyl-peptidase 1 precursor		1.09316	0.485691	1.42963	1.12562	0.335985	1.39015	0.603433	0.112822	2.06127
316	R21	3.17	7.76	42.1553	11.7274	6.02219	IPI:IPI00555747.1	IPI:IPI00555747.1|Isoform 2 of Polyadenylate-binding protein 4		0.654639	0.269104	11.2625	0.986294	0.979639	7.86166	1.11346	0.778913	4.23116
318	R21	3.1	3.1	19.0323	3.65591	2.36559	IPI:IPI00473136.3	IPI:IPI00473136.3|Isoform 2 of Catenin alpha-1		1.11593	0.412522	1.33993	1.01291	0.875978	1.20157	1.04389	0.552859	1.17342
319	R21	3.1	3.1	19.0529	5.39648	2.42291	IPI:IPI00012268.3	IPI:IPI00012268.3|26S proteasome non-ATPase regulatory subunit 2		1.08182	0.572052	1.65762	1.05263	0.541776	1.35358	0.919901	0.896194	11.404
317	R21	3.1	3.1	38.1974	5.15021	3.21888	IPI:IPI00012442.1	IPI:IPI00012442.1|Ras GTPase-activating protein-binding protein 1		0.944033	0.596767	1.2999	0.983369	0.89293	1.33947	0.856161	0.500926	1.73444
320	R21	3.1	3.1	40.6844	10.2662	5.32319	IPI:IPI00479306.1	IPI:IPI00479306.1|proteasome beta 5 subunit		1.11325	0.430516	1.45601	0.908642	0.446028	1.41685	0.776841	0.262703	1.79353
321	R21	3.1	3.1	12.527	5.61555	3.02376	IPI:IPI00022810.1	IPI:IPI00022810.1|Dipeptidyl-peptidase 1 precursor		0.992974	0.930414	1.2023	1.01473	0.875128	1.23644	0.704304	0.110031	1.57327
322	R21	3.01	28.4	65.7778	46.6667	38	IPI:IPI00013683.2	IPI:IPI00013683.2|Tubulin beta-3 chain		0.795255			0.978951	0.936901	15.1543	1.13879	0.396704	3.27639
323	R21	3.01	3.01	29.3463	4.86787	2.64256	IPI:IPI00299904.3	IPI:IPI00299904.3|Isoform 1 of DNA replication licensing factor MCM7		1.12277	0.474179	1.50286	1.05402	0.728806	1.48096	0.774077	0.0101435	1.1677
324	R21	3	3	23.5075	11.9403	7.08955	IPI:IPI00165393.1	IPI:IPI00165393.1|Acidic leucine-rich nuclear phosphoprotein 32 family member E		1.03099	0.783925	1.29749	0.974598	0.820505	1.30422	1.06308	0.588542	1.29956
325	R21	2.97	2.97	18.7845	6.26151	2.39411	IPI:IPI00013894.1	IPI:IPI00013894.1|Stress-induced-phosphoprotein 1		0.899925	0.315918	1.2755	0.913076	0.376768	1.27268	0.988458	0.912981	1.28307
326	R21	2.96	2.96	51.9231	30.7692	16.3462	IPI:IPI00029631.1	IPI:IPI00029631.1|Enhancer of rudimentary homolog		1.20108	0.228579	1.38275	0.961971	0.789328	1.38209	0.779023	0.36351	1.81785
327	R21	2.95	2.95	61.4334	11.9454	0	IPI:IPI00013485.3	IPI:IPI00013485.3|40S ribosomal protein S2		0.825348	0.27315	1.49328	0.860876	0.330398	1.42958	0.814429	0.110777	1.31355
330	R21	2.92	2.92	40.7407	33.3333	22.2222	IPI:IPI00797280.1	IPI:IPI00797280.1|RPS21 protein		1.78771	0.116518	2.24243	1.48865	0.256493	2.3049	1.49639	0.388612	3.18325
329	R21	2.92	2.92	36.7412	7.98722	4.79233	IPI:IPI00218200.7	IPI:IPI00218200.7|B-cell receptor-associated protein 31		0.778953	0.0319147	1.23238	0.68914	0.0525785	1.46233	0.68467	0.00735604	1.20335
328	R21	2.92	2.92	20.0913	2.85388	1.71233	IPI:IPI00217540.7	IPI:IPI00217540.7|Isoform 2 of Lysine-specific histone demethylase 1		1.4715	0.0398312	1.40781	1.38356	0.383868	3.53539	0.608596	0.517642	788.074
331	R21	2.91	2.91	56.5982	6.74487	4.10557	IPI:IPI00027423.3	IPI:IPI00027423.3|protein phosphatase 1, catalytic subunit, alpha isoform 3		1.22913	0.0347748	1.20258	1.42751	0.0263837	1.3414	1.47886	0.0757936	1.56881
332	R21	2.91	2.91	34.2857	7.42857	4.28571	IPI:IPI00294536.1	IPI:IPI00294536.1|Serine-threonine kinase receptor-associated protein		1.02159	0.933155	2.63827	1.02757	0.869208	1.87265	1.00437	0.97655	1.76101
334	R21	2.89	2.89	27.0833	7.40741	4.86111	IPI:IPI00012007.6	IPI:IPI00012007.6|Adenosylhomocysteinase		1.08372	0.250195	1.19712	0.937487	0.546524	1.35401	1.61393	0.0424986	1.56539
333	R21	2.89	2.89	28.2937	4.53564	2.37581	IPI:IPI00009104.7	IPI:IPI00009104.7|RuvB-like 2		1.34679	0.434426	3.74685	0.992176	0.975113	2.61163	0.772042	0.554589	4.86632
336	R21	2.87	2.87	28.8421	5.68421	3.36842	IPI:IPI00008274.7	IPI:IPI00008274.7|Adenylyl cyclase-associated protein 1		1.13056	0.579297	2.237	1.49075	0.135994	1.87274	1.3715	0.392081	2.73969
335	R21	2.87	3.84	46.9388	6.49351	2.41187	IPI:IPI00302927.6	IPI:IPI00302927.6|T-complex protein 1 subunit delta		0.996189	0.981519	1.45678	1.01678	0.91629	1.43509	0.998466	0.990735	1.35229
337	R21	2.85	2.85	21.7391	7.24638	4.34783	IPI:IPI00025815.1	IPI:IPI00025815.1|TAR DNA-binding protein 43		0.916167	0.593589	1.59688	0.815473	0.229884	1.54016	0.913324	0.522269	1.49086
338	R21	2.81	2.81	27.4011	9.32203	2.54237	IPI:IPI00023601.1	IPI:IPI00023601.1|Hyaluronan and proteoglycan link protein 1 precursor		1.21687	0.331419	1.71656	1.50842	0.0258362	1.37315	1.24124	0.169288	1.46455
339	R21	2.8	2.8	20.8668	3.85233	2.56822	IPI:IPI00411570.2	IPI:IPI00411570.2|KIAA1835 protein (Fragment)		0.627237			1.01635			1.01838
340	R21	2.8	2.8	12.5373	8.95522	5.37313	IPI:IPI00790214.1	IPI:IPI00790214.1|39 kDa protein		0.777419	0.00313214	1.12931	0.802169	0.00475567	1.12449	1.00851	0.927864	1.25724
341	R21	2.8	2.8	22.093	16.8605	8.13954	IPI:IPI00026328.3	IPI:IPI00026328.3|Thioredoxin domain-containing protein 12 precursor		0.82762	0.216532	1.47075	0.760403	0.234881	1.80038	0.73051	0.267612	2.08726
342	R21	2.78	2.78	44.1558	5.56586	2.78293	IPI:IPI00221234.5	IPI:IPI00221234.5|Similar to Aldehyde dehydrogenase family 7 member A1		1.0025	0.964397	1.14642	0.950262	0.650098	1.31268	0.640615	0.00673256	1.29378
344	R21	2.74	2.74	10.5943	8.01034	4.90956	IPI:IPI00216622.1	IPI:IPI00216622.1|Isoform 2 of Actin-like protein 6A		0.610539	0.306743	4.76218	0.83637	0.543627	2.8864	0.946709	0.870071	3.56648
343	R21	2.74	2.74	14.881	5.75397	2.77778	IPI:IPI00004968.1	IPI:IPI00004968.1|Pre-mRNA-processing factor 19		1.04479	0.819844	1.75282	1.0234	0.843186	1.40707	0.672206	0.0462026	1.46899
345	R21	2.73	4.94	39.2857	5.47619	5.47619	IPI:IPI00011274.2	IPI:IPI00011274.2|heterogeneous nuclear ribonucleoprotein D-like		1.10698	0.490611	1.38324	0.944148	0.662208	1.33939	0.866047	0.320164	1.3674
346	R21	2.71	2.71	26.9911	6.85841	3.53982	IPI:IPI00011107.2	IPI:IPI00011107.2|Isocitrate dehydrogenase [NADP], mitochondrial precursor	NADP	0.841524	0.353703	1.57925	0.934922	0.642093	1.45089	1.09694	0.713244	1.84307
347	R21	2.7	17.48	53.5452	31.2958	31.2958	IPI:IPI00641706.1	IPI:IPI00641706.1|46 kDa protein		0.619578			0.732613			1.38849
348	R21	2.69	2.69	35.5039	5.11628	3.41085	IPI:IPI00009904.1	IPI:IPI00009904.1|Protein disulfide-isomerase A4 precursor		0.791178	0.058479	1.27748	0.798278	0.0543918	1.25947	0.695472	0.147773	1.68655
349	R21	2.66	2.66	23.172	1.75077	1.75077	IPI:IPI00022744.5	IPI:IPI00022744.5|Isoform 1 of Exportin-2		1.16846	0.271526	1.3698	1.07203	0.543348	1.30244	0.921344	0.455302	1.27783
350	R21	2.65	2.65	20.8752	2.5825	1.0043	IPI:IPI00783271.1	IPI:IPI00783271.1|Leucine-rich PPR motif-containing protein		0.684423	0.056915	1.48742	0.871339	0.550494	1.70398	0.938573	0.779407	1.69805
351	R21	2.64	2.64	11.2857	3.71429	2.14286	IPI:IPI00289758.6	IPI:IPI00289758.6|Calpain-2 catalytic subunit precursor		0.997203	0.913075	1.07802	1.14394	0.0878059	1.18679	1.08739	0.417857	1.32911
352	R21	2.63	2.63	17.5862	8.27586	5.17241	IPI:IPI00795037.1	IPI:IPI00795037.1|34 kDa protein		0.849947	0.153319	1.31257	0.971214	0.730156	1.37318	0.703304	0.0635438	1.47537
354	R21	2.59	2.59	29.1262	8.09061	4.53074	IPI:IPI00815784.1	IPI:IPI00815784.1|Serine/threonine protein phosphatase		0.905486	0.768307	3.55496	1.01677	0.941496	2.37127	1.52576	0.0919219	1.73219
355	R21	2.59	2.59	27.2727	18.1818	7.87879	IPI:IPI00789101.1	IPI:IPI00789101.1|19 kDa protein		1.39776	0.0457481	1.38652	1.27531	0.123128	1.38462	1.14386	0.372677	1.38852
353	R21	2.59	6.59	36.3497	7.66871	5.06135	IPI:IPI00651677.1	IPI:IPI00651677.1|Isoform 2 of Probable ATP-dependent RNA helicase DDX17		0.963513	0.813004	1.46702	0.967994	0.842131	1.48989	0.694821	0.0823076	1.53987
356	R21	2.58	2.58	22.3077	2.96703	1.20879	IPI:IPI00140420.4	IPI:IPI00140420.4|Staphylococcal nuclease domain-containing protein 1		0.967967	0.872182	2.1569	0.876722	0.489302	1.96192	1.06649	0.528604	1.4426
357	R21	2.58	2.58	23.8994	7.2327	4.40252	IPI:IPI00472171.2	IPI:IPI00472171.2|RPL7 protein		0.566394	6.46711e-05	1.15237	0.643116	0.0149749	1.37738	0.812358	0.235357	1.47052
358	R21	2.57	2.57	20.794	5.86011	2.0794	IPI:IPI00789457.1	IPI:IPI00789457.1|Karyopherin alpha 2		1.66464	0.612013	10672.1	1.66981	0.370476	72.6894	1.41231	0.560953	204.069
359	R21	2.54	2.54	36.6048	4.50928	4.50928	IPI:IPI00549672.2	IPI:IPI00549672.2|HSPC027		1.14687	0.347966	1.43059	1.23139	0.033447	1.19906	1.06267	0.765416	1.80799
361	R21	2.53	2.53	24.8598	1.49533	1.49533	IPI:IPI00784388.1	IPI:IPI00784388.1|123 kDa protein		1.11266	0.408526	1.34185	0.923555	0.434924	1.26192	1.07809	0.571095	1.3596
360	R21	2.53	2.53	29.4563	1.513	0.520095	IPI:IPI00292771.3	IPI:IPI00292771.3|Isoform 1 of Nuclear mitotic apparatus protein 1		0.808613	0.287554	1.68892	1.14449	0.70933	2.54893	0.870935	0.699632	2.5219
365	R21	2.51	2.51	33.3333	15	6.66667	IPI:IPI00020956.1	IPI:IPI00020956.1|Hepatoma-derived growth factor		0.741684	0.0648378	1.38849	0.795605	0.0876847	1.32599	1.44085	0.00113524	1.12944
364	R21	2.51	2.51	29.1777	7.42706	2.65252	IPI:IPI00793544.1	IPI:IPI00793544.1|42 kDa protein		0.935167	0.112336	1.164	1.12442	0.646232	11.0162	1.24659	0.711204	9.23699
362	R21	2.51	2.51	28.9855	4.34783	4.34783	IPI:IPI00219525.10	IPI:IPI00219525.10|6-phosphogluconate dehydrogenase, decarboxylating		1.35553	0.117185	1.51217	1.20752	0.174177	1.35823	1.16771	0.471499	1.66868
363	R21	2.51	2.51	41.3502	8.86076	3.79747	IPI:IPI00642213.1	IPI:IPI00642213.1|RNA binding protein, autoantigenic		1.26434	0.19733	1.50037	1.0867	0.518394	1.36052	1.04129	0.795697	1.46358
367	R21	2.5	2.5	14.6341	8.53659	6.58537	IPI:IPI00645329.1	IPI:IPI00645329.1|46 kDa protein		1.05924			0.812785			0.719636
366	R21	2.5	2.5	33.9535	11.6279	6.51163	IPI:IPI00023510.1	IPI:IPI00023510.1|Ras-related protein Rab-5A		0.563238			0.510171			0.389017
368	R21	2.49	2.49	57.377	11.8852	8.60656	IPI:IPI00785142.2	IPI:IPI00785142.2|Small nuclear ribonucleoprotein polypeptide N variant		0.895502	0.403595	1.35071	0.844684	0.0127031	1.12495	0.910947	0.430329	1.30995
369	R21	2.48	2.48	11.4668	1.17504	0.769854	IPI:IPI00008868.3	IPI:IPI00008868.3|Microtubule-associated protein 1B		0.933064	0.530704	1.30292	1.01593	0.853023	1.22139	1.05386	0.773525	1.53172
370	R21	2.43	2.43	25.1852	25.1852	16.2963	IPI:IPI00221093.7	IPI:IPI00221093.7|40S ribosomal protein S17		1.15264	0.0701034	1.22086	1.35896	0.16729	2.85287	1.55456	0.344538	29.0617
371	R21	2.41	2.41	32.6087	5.97826	5.97826	IPI:IPI00015148.3	IPI:IPI00015148.3|Ras-related protein Rap-1b precursor		0.690941	0.00899417	1.16404	0.777256	0.0805274	1.38796	1.53024	0.16106	2.31568
372	R21	2.4	2.4	15.9968	1.81245	0.788022	IPI:IPI00394668.1	IPI:IPI00394668.1|Isoform 4 of Double-stranded RNA-specific adenosine deaminase		1.23816	0.418706	8.13897	0.961743	0.603132	1.99229	0.699536	0.632768	1072.7
373	R21	2.39	2.48	37.8333	4.66667	3.16667	IPI:IPI00065554.3	IPI:IPI00065554.3|CDNA FLJ32119 fis, clone PEBLM1000034, highly similar to RNA-BINDING PROTEIN EWS		0.969913	0.900485	1.81691	1.00041	0.998146	1.54228	1.04844	0.86921	2.01743
374	R21	2.38	2.38	17.6606	5.9633	3.89908	IPI:IPI00816201.1	IPI:IPI00816201.1|Isoform 2 of Septin-7		1.05797	0.622668	1.52317	1.16743	0.476975	2.15454	1.47896	0.32905	2.91838
375	R21	2.36	2.36	31.9588	4.98282	2.92096	IPI:IPI00289601.10	IPI:IPI00289601.10|histone deacetylase 2		0.862664	0.265133	1.51413	0.936566	0.492925	1.40345	1.1507	0.543954	2.30134
376	R21	2.36	2.36	29.8969	2.57732	2.57732	IPI:IPI00303300.3	IPI:IPI00303300.3|FK506-binding protein 10 precursor		0.799272	0.0115491	1.17566	0.801592	0.0100104	1.16825	1.11475	0.430711	1.3428
377	R21	2.36	2.36	35.9621	7.25552	4.73186	IPI:IPI00021842.1	IPI:IPI00021842.1|Apolipoprotein E precursor		1.00231	0.985573	1.4527	1.13559	0.00388673	1.05101	0.943972	0.798339	1.92994
379	R21	2.35	2.35	48.0392	6.86275	6.86275	IPI:IPI00550032.1	IPI:IPI00550032.1|Ribosomal protein L15 pseudogene 3		0.814533	0.193614	1.47845	0.766866	0.00916631	1.1505	0.803246	0.678979	4.60337
378	R21	2.35	2.35	80	16.5517	10.3448	IPI:IPI00215780.5	IPI:IPI00215780.5|40S ribosomal protein S19		1.16825	0.652239	3.58105	0.830901	0.487513	2.57128	0.761401	0.448272	3.50362
380	R21	2.34	2.34	49.0909	13.9394	5.45455	IPI:IPI00008438.1	IPI:IPI00008438.1|40S ribosomal protein S10		0.907881	0.261552	1.21699	0.845138	0.00516603	1.09563	0.81714	0.400016	1.75883
383	R21	2.31	2.31	46.0733	12.0419	6.80628	IPI:IPI00025277.5	IPI:IPI00025277.5|Programmed cell death protein 6		0.985482	0.911472	1.40908	1.15609	0.551356	1.85861	1.21407	0.369575	1.70417
382	R21	2.31	2.31	35.6037	7.43034	7.43034	IPI:IPI00789155.1	IPI:IPI00789155.1|Calumenin precursor		0.883612	0.412055	1.4557	0.941754	0.680929	1.457	1.20955	0.502505	1.96844
381	R21	2.31	2.31	14.2857	1.90862	1.21457	IPI:IPI00304589.4	IPI:IPI00304589.4|182 kDa tankyrase 1-binding protein		0.729929	0.285542	6.85471	1.0649			0.929247	0.321751	1.67518
384	R21	2.3	2.3	39.3443	32.7869	19.6721	IPI:IPI00472662.2	IPI:IPI00472662.2|Metallothionein-1I		3.38052	0.00343427	1.89333	2.87731	0.00251947	1.6821	1.70526	0.0266533	1.56418
386	R21	2.29	2.29	20.8778	1.30486	1.30486	IPI:IPI00004358.4	IPI:IPI00004358.4|Glycogen phosphorylase, brain form		1.14171	0.304789	1.3473	1.23167	0.0947539	1.29744	1.07044	0.753869	1.69605
385	R21	2.29	2.29	17.2254	1.96532	1.96532	IPI:IPI00253050.2	IPI:IPI00253050.2|LINE-1 type transposase domain-containing protein 1		0.712241	0.0444603	1.38682	0.594665	0.000434351	1.17656	0.533257	0.00588824	1.42206
387	R21	2.28	2.28	12.2356	1.96375	1.96375	IPI:IPI00376220.1	IPI:IPI00376220.1|adducin 1 (alpha) isoform d		1.86748	0.346859	9.05488	1.56697	0.524872	12.5645	1.30066	0.489525	3.84706
388	R21	2.27	2.27	44.2396	3.68664	3.68664	IPI:IPI00303882.2	IPI:IPI00303882.2|Isoform B of Mannose-6-phosphate receptor-binding protein 1		0.835537	0.249601	1.44867	0.797217	0.207651	1.49598	0.951231	0.737078	1.43635
389	R21	2.26	2.26	43.0894	19.5122	8.13008	IPI:IPI00646689.1	IPI:IPI00646689.1|Thioredoxin-like protein 5		1.2304	0.108082	1.37692	0.950905	0.825264	2.3705	0.749541	0.367061	2.92402
390	R21	2.25	7.88	22.346	1.8931	1.26206	IPI:IPI00413958.3	IPI:IPI00413958.3|Isoform 2 of Filamin-C		1.27971	0.0774111	1.34562	1.29943	0.137345	1.51235	1.48859	0.0854706	1.64951
391	R21	2.25	2.25	23.5969	0.7242	0.7242	IPI:IPI00009342.1	IPI:IPI00009342.1|Ras GTPase-activating-like protein IQGAP1		0.958671	0.0373941	1.0368	1.00294	0.919709	1.11733	1.12262	0.372235	1.54712
392	R21	2.24	2.24	29.5775	11.2676	11.2676	IPI:IPI00017704.3	IPI:IPI00017704.3|Coactosin-like protein		1.14059	0.380693	3.12233	0.883707	0.408726	3.23657	0.914217	0.601548	4.83809
393	R21	2.23	2.23	19.6507	8.29694	8.29694	IPI:IPI00026546.1	IPI:IPI00026546.1|Platelet-activating factor acetylhydrolase IB subunit beta		1.08372	0.560189	1.39295	1.05299	0.811237	1.8782	0.945519	0.621082	1.31467
394	R21	2.21	2.21	18.0328	7.65027	7.65027	IPI:IPI00297579.4	IPI:IPI00297579.4|Chromobox protein homolog 3		0.998954	0.978317	1.0946	0.817604	0.0695818	1.25037	0.723894	0.000306969	1.11236
396	R21	2.2	2.2	19.9416	1.45914	1.45914	IPI:IPI00291136.4	IPI:IPI00291136.4|Collagen alpha-1(VI) chain precursor		0.856918	0.189372	1.33713	0.881795	0.294536	1.37149	0.96661	0.689665	1.27833
395	R21	2.2	2.2	14.45	0.718907	0.718907	IPI:IPI00026625.1	IPI:IPI00026625.1|Isoform 1 of Nuclear pore complex protein Nup155		0.767718	0.0793307	1.52303	0.630976	0.0998475	2.52253	0.876007	0.214189	1.80089
398	R21	2.18	2.18	29.4833	9.11854	5.77508	IPI:IPI00010414.4	IPI:IPI00010414.4|PDZ and LIM domain protein 1		1.39336	0.187319	1.74815	1.24933	0.133416	1.37669	1.6988	0.0184778	1.48632
397	R21	2.18	2.24	27.7778	4.83092	4.83092	IPI:IPI00738042.1	IPI:IPI00738042.1|similar to 26S protease regulatory subunit 6B		1.04406	0.678167	1.28634	0.918063	0.457762	1.31427	0.985389	0.895482	1.31499
399	R21	2.17	2.17	63.2716	9.25926	9.25926	IPI:IPI00031812.3	IPI:IPI00031812.3|Nuclease sensitive element-binding protein 1		1.02081	0.942191	2.29861	1.03946	0.812937	1.61104	0.626755	0.0828692	1.78538
402	R21	2.16	2.16	22.4026	5.51948	5.51948	IPI:IPI00465132.4	IPI:IPI00465132.4|Coatomer subunit epsilon		0.825654	0.350696	1.97935	1.04064	0.834734	2.06125	2.11059	0.0219652	1.79604
401	R21	2.16	2.16	16.4423	0.528846	0.528846	IPI:IPI00641743.2	IPI:IPI00641743.2|Isoform 3 of Host cell factor		0.877647	0.508718	2.02188	0.973659	0.926454	3.00829	1.17914	0.557572	2.76306
400	R21	2.16	2.16	29.687	0.605857	0.605857	IPI:IPI00220701.3	IPI:IPI00220701.3|Isoform 2 of Collagen alpha-3(VI) chain precursor		0.971749	0.783265	1.35423	0.969546	0.783111	1.38682	1.05099	0.32247	1.1433
403	R21	2.13	2.13	21.8947	2.10526	2.10526	IPI:IPI00646632.2	IPI:IPI00646632.2|53 kDa protein		1.59893			1.35634	0.0115888	1.07305	1.17347	0.591527	15.1895
404	R21	2.13	2.13	12.3153	4.6798	2.46305	IPI:IPI00807557.1	IPI:IPI00807557.1|Hypothetical protein (Fragment)		1.41276	0.188589	1.83301	1.2464	0.468328	2.14672	0.816838	0.423602	1.87913
405	R21	2.12	2.12	52.7132	8.13954	8.13954	IPI:IPI00791728.1	IPI:IPI00791728.1|Protein		1.59006	0.0627126	1.65388	1.54863	0.0458	1.52823	1.61916	0.0307243	1.50505
407	R21	2.11	2.11	30.1724	10.7759	10.7759	IPI:IPI00218988.4	IPI:IPI00218988.4|Isoform 2 of Adenylate kinase isoenzyme 2, mitochondrial		0.919816	0.272524	1.27107	1.02909	0.390913	1.12032	1.31121	0.153677	1.68015
406	R21	2.11	2.11	8.69565	5.16304	0	IPI:IPI00019912.3	IPI:IPI00019912.3|Peroxisomal multifunctional enzyme type 2		0.720372			0.719742	0.500542	65.7364	1.08053	0.89084	293.855
409	R21	2.1	2.1	24.5283	3.77358	3.77358	IPI:IPI00783170.1	IPI:IPI00783170.1|Protein kinase C and casein kinase substrate in neurons protein 3		0.981511	0.944717	2.20037	0.833665	0.370806	1.73546	0.769781	0.457824	2.66338
[truncated: 2,199 more rows]

## Sheet: Biological2.Experimental2
Supplementary table 3. Differentially expressed proteins during differentiation (P-value<0.05 and fold change>20%).
[truncated: 2,608 more rows]

[truncated: 2 more sheets: Biological3.Experimental1, Biological3.Experimental2]
