# Supplementary material for: Quantitative Proteomic Analysis of Human Embryonic Stem Cell Differentiation by 8-Plex iTRAQ Labelling
Source: PLoS One. 2012 Jun 18;7(6):e38532. doi: 10.1371/journal.pone.0038532 (PMC3377673; doi:10.1371/journal.pone.0038532)
Supplement: Table S5 — Classification of differentially expressed proteins according their protein classes. Table contains the class of each protein and also protein classes enriched in the every k-means clusters. (XLS) [file pone.0038532.s007.xls]

## Sheet: Protein classes
	Total	cluster1	cluster2	cluster3	cluster4	cluster5	cluster6
calcium-binding protein (PC00060)	11	2	1	0	2	5	1
cell adhesion molecule (PC00069)	7	1	2	0	1	2	1
cell junction protein (PC00070)	1	0	0	0	0	1	0
chaperone (PC00072)	7	4	1	1	0	0	1
cytoskeletal protein (PC00085)	26	1	2	2	3	10	8
defense/immunity protein (PC00090)	5	1	2	0	1	0	1
enzyme modulator (PC00095)	7	0	2	0	1	2	2
extracellular matrix protein (PC00102)	7	0	1	0	2	2	2
hydrolase (PC00121)	13	4	2	2	0	0	5
isomerase (PC00135)	6	0	0	1	3	2	0
kinase (PC00137)	5	0	0	0	3	0	2
membrane traffic protein (PC00150)	2	0	0	1	0	0	1
nucleic acid binding (PC00171)	36	15	13	2	2	2	2
oxidoreductase (PC00176)	8	2	2	1	2	0	1
protease (PC00190)	6	2	1	0	0	0	3
protein synthesis	6	4	1	1	0	0	0
receptor (PC00197)	9	4	2	0	1	1	1
signaling molecule (PC00207)	8	2	2	0	2	1	1
storage protein (PC00210)	1	0	1	0	0	0	0
structural protein (PC00211)	7	0	0	2	0	2	3
transcription factor (PC00218)	5	1	2	0	0	1	1
transfer/carrier protein (PC00219)	10	0	3	1	2	1	3
transferase (PC00220)	9	1	0	0	4	1	3
transporter (PC00227)	11	4	2	2	0	1	2

## Sheet: Genes
Supplementary table 5. The list of proteins in different functional classes.
Protein class	Gene symbol	k-mean group
calcium-binding protein (PC00060)	CANX	1
calcium-binding protein (PC00060)	RCN2	1
calcium-binding protein (PC00060)	MCP	2
calcium-binding protein (PC00060)	ANXA5	4
calcium-binding protein (PC00060)	GSN	4
calcium-binding protein (PC00060)	CALU	5
calcium-binding protein (PC00060)	MYL6	5
calcium-binding protein (PC00060)	MYL9	5
calcium-binding protein (PC00060)	RCN	5
calcium-binding protein (PC00060)	S100A10	5
calcium-binding protein (PC00060)	ANXA1	6
cell adhesion molecule (PC00069)	LGALS1	1
cell adhesion molecule (PC00069)	CTNNB	2
cell adhesion molecule (PC00069)	PRP	2
cell adhesion molecule (PC00069)	COL18A1	4
cell adhesion molecule (PC00069)	CD49B	5
cell adhesion molecule (PC00069)	ITGB1	5
cell adhesion molecule (PC00069)	TNC	6
cell junction protein (PC00070)	MYH9	5
chaperone (PC00072)	CANX	1
chaperone (PC00072)	CCT2	1
chaperone (PC00072)	HSPA9	1
chaperone (PC00072)	HSPE1	1
chaperone (PC00072)	YWHAQ	2
chaperone (PC00072)	HSP90B1	3
chaperone (PC00072)	HSPB1	6
cytoskeletal protein (PC00085)	LCP1	1
cytoskeletal protein (PC00085)	STOML2	1
cytoskeletal protein (PC00085)	CTNNB	2
cytoskeletal protein (PC00085)	MCP	2
cytoskeletal protein (PC00085)	LMNB1	3
cytoskeletal protein (PC00085)	VIM	3
cytoskeletal protein (PC00085)	CORO1C	4
cytoskeletal protein (PC00085)	GSN	4
cytoskeletal protein (PC00085)	MSN	4
cytoskeletal protein (PC00085)	ACTG1	5
cytoskeletal protein (PC00085)	CALD1	5
cytoskeletal protein (PC00085)	KRT18	5
cytoskeletal protein (PC00085)	KRT7	5
cytoskeletal protein (PC00085)	MYH9	5
cytoskeletal protein (PC00085)	MYL6	5
cytoskeletal protein (PC00085)	MYL9	5
cytoskeletal protein (PC00085)	PDLIM7	5
cytoskeletal protein (PC00085)	PDLIM1	5
cytoskeletal protein (PC00085)	TPM4	5
cytoskeletal protein (PC00085)	DSP	6
cytoskeletal protein (PC00085)	KRT19	6
cytoskeletal protein (PC00085)	KRT8	6
cytoskeletal protein (PC00085)	MAP1B	6
cytoskeletal protein (PC00085)	RDX	6
cytoskeletal protein (PC00085)	SNL	6
cytoskeletal protein (PC00085)	VIL2	6
defense/immunity protein (PC00090)	ADAR	2
defense/immunity protein (PC00090)	PRP	2
defense/immunity protein (PC00090)	COL18A1	4
defense/immunity protein (PC00090)	TNC	6
defense/immunity protein (PC00090)	A1BG
enzyme modulator (PC00095)	ADAR	2
enzyme modulator (PC00095)	RANBP5	2
enzyme modulator (PC00095)	SERPINB9	4
enzyme modulator (PC00095)	MYH9	5
enzyme modulator (PC00095)	TSP1	5
enzyme modulator (PC00095)	EEF1A1	6
enzyme modulator (PC00095)	RAB2	6
extracellular matrix protein (PC00102)	NID1	2
extracellular matrix protein (PC00102)	NID2	2
extracellular matrix protein (PC00102)	COL18A1	4
extracellular matrix protein (PC00102)	HAPLN1	4
extracellular matrix protein (PC00102)	ITGB1	5
extracellular matrix protein (PC00102)	TSP1	5
extracellular matrix protein (PC00102)	TNC	6
hydrolase (PC00121)	ATP5A1	1
hydrolase (PC00121)	ATP5B	1
hydrolase (PC00121)	CTSC	1
hydrolase (PC00121)	UQCRC1	1
hydrolase (PC00121)	ADAR	2
hydrolase (PC00121)	PRP	2
hydrolase (PC00121)	ATP1A1	3
hydrolase (PC00121)	PPT1	3
hydrolase (PC00121)	CTSB	6
hydrolase (PC00121)	EEF1A1	6
hydrolase (PC00121)	GGH	6
hydrolase (PC00121)	PARK7	6
hydrolase (PC00121)	SLC3A2	6
isomerase (PC00135)	PDIA6	3
isomerase (PC00135)	GPI	4
isomerase (PC00135)	MIF	4
isomerase (PC00135)	TPI1	4
isomerase (PC00135)	P4HB	5
isomerase (PC00135)	PPIB	5
kinase (PC00137)	CHKB	4
kinase (PC00137)	CKB	4
kinase (PC00137)	PGK1	4
kinase (PC00137)	AK2	6
kinase (PC00137)	PFKP	6
membrane traffic protein (PC00150)	ERP31	3
membrane traffic protein (PC00150)	COPE	6
nucleic acid binding (PC00171)	ATP5A1	1
nucleic acid binding (PC00171)	ATP5B	1
nucleic acid binding (PC00171)	DDX5	1
nucleic acid binding (PC00171)	G3BP1	1
nucleic acid binding (PC00171)	HET	1
nucleic acid binding (PC00171)	HIST1H2AJ	1
nucleic acid binding (PC00171)	HNRNPA2B1	1
nucleic acid binding (PC00171)	HNRPA1	1
nucleic acid binding (PC00171)	HNRPAB	1
nucleic acid binding (PC00171)	NCL	1
nucleic acid binding (PC00171)	RBMX	1
nucleic acid binding (PC00171)	RPL23	1
nucleic acid binding (PC00171)	RPL7	1
nucleic acid binding (PC00171)	RPS24	1
nucleic acid binding (PC00171)	RPS7	1
nucleic acid binding (PC00171)	SSBP1	1
nucleic acid binding (PC00171)	ADAR	2
nucleic acid binding (PC00171)	HNRPDL	2
nucleic acid binding (PC00171)	IGF2BP3	2
nucleic acid binding (PC00171)	LIN28	2
nucleic acid binding (PC00171)	PSPC1	2
nucleic acid binding (PC00171)	PTB	2
nucleic acid binding (PC00171)	PTB	2
nucleic acid binding (PC00171)	RPSI9	2
nucleic acid binding (PC00171)	SFPQ	2
nucleic acid binding (PC00171)	SFRS3	2
nucleic acid binding (PC00171)	SNRPD2	2
nucleic acid binding (PC00171)	XRN2	2
nucleic acid binding (PC00171)	EEF1D	3
nucleic acid binding (PC00171)	RPLP2	3
nucleic acid binding (PC00171)	KU80	4
nucleic acid binding (PC00171)	NUDT21	4
nucleic acid binding (PC00171)	EEFIB2	5
nucleic acid binding (PC00171)	LIP2	5
nucleic acid binding (PC00171)	EEF1A1	6
nucleic acid binding (PC00171)	PARK7	6
oxidoreductase (PC00176)	IDH1	1
oxidoreductase (PC00176)	UQCRC1	1
oxidoreductase (PC00176)	ATQ1	2
oxidoreductase (PC00176)	PRP	2
oxidoreductase (PC00176)	PRDX3	3
oxidoreductase (PC00176)	MDH1	4
oxidoreductase (PC00176)	PGD	4
oxidoreductase (PC00176)	ALDH2	6
protease (PC00190)	CTSC	1
protease (PC00190)	UQCRC1	1
protease (PC00190)	PRP	2
protease (PC00190)	CTSB	6
protease (PC00190)	GGH	6
protease (PC00190)	PARK7	6
protein synthesis	RPL23	1
protein synthesis	RPL7	1
protein synthesis	RPS24	1
protein synthesis	RPS7	1
protein synthesis	RPSI9	2
protein synthesis	RPLP2	3
receptor (PC00197)	ATP5A1	1
receptor (PC00197)	ATP5B	1
receptor (PC00197)	PGRMC1	1
receptor (PC00197)	NID1	2
receptor (PC00197)	NID2	2
receptor (PC00197)	PRP	2
receptor (PC00197)	COL18A1	4
receptor (PC00197)	ITGB1	5
receptor (PC00197)	A1BG
signaling molecule (PC00207)	G3BP1	1
signaling molecule (PC00207)	LGALS1	1
signaling molecule (PC00207)	CTNNB	2
signaling molecule (PC00207)	PSIP1	2
signaling molecule (PC00207)	COL18A1	4
signaling molecule (PC00207)	MIF	4
signaling molecule (PC00207)	TSP1	5
signaling molecule (PC00207)	TNC	6
storage protein (PC00210)	CTNNB	2
structural protein (PC00211)	LMNB1	3
structural protein (PC00211)	VIM	3
structural protein (PC00211)	KRT18	5
structural protein (PC00211)	KRT7	5
structural protein (PC00211)	HSPB1	6
structural protein (PC00211)	KRT19	6
structural protein (PC00211)	KRT8	6
transcription factor (PC00218)	HET	1
transcription factor (PC00218)	LIN28	2
transcription factor (PC00218)	PSIP1	2
transcription factor (PC00218)	TSP1	5
transcription factor (PC00218)	PARK7	6
transfer/carrier protein (PC00219)	NASP	2
transfer/carrier protein (PC00219)	PRP	2
transfer/carrier protein (PC00219)	RANBP5	2
transfer/carrier protein (PC00219)	SLC25A5	3
transfer/carrier protein (PC00219)	ALB	4
transfer/carrier protein (PC00219)	ANXA5	4
transfer/carrier protein (PC00219)	KPNB1	5
transfer/carrier protein (PC00219)	ANXA1	6
transfer/carrier protein (PC00219)	SLC2A1	6
transfer/carrier protein (PC00219)	SLC2A3	6
transferase (PC00220)	RPN1	1
transferase (PC00220)	CKB(CHKB)	4
transferase (PC00220)	CKB(KCRB)	4
transferase (PC00220)	GST3	4
transferase (PC00220)	PGK1	4
transferase (PC00220)	TGM2	5
transferase (PC00220)	AK2	6
transferase (PC00220)	EEF1A1	6
transferase (PC00220)	PFKP	6
transporter (PC00227)	ATP5A1	1
transporter (PC00227)	ATP5B	1
transporter (PC00227)	HET	1
transporter (PC00227)	VDAC1	1
transporter (PC00227)	PRP	2
transporter (PC00227)	RANBP5	2
transporter (PC00227)	ATP1A1	3
transporter (PC00227)	SLC25A5	3
transporter (PC00227)	KPNB1	5
transporter (PC00227)	SLC2A1	6
transporter (PC00227)	SLC2A3	6
